# Supplementary material for: Microarray Meta-Analysis of RNA-Binding Protein Functions in Alternative Polyadenylation
Source: PLoS One. 2014 Mar 12;9(3):e90774. doi: 10.1371/journal.pone.0090774 (PMC3951239; doi:10.1371/journal.pone.0090774)
Supplement: Table S3 — All GEO microarray experiments used in our meta-analysis. (XLSX) [file pone.0090774.s003.xlsx]

## Sheet: All_GSE
GEO accession id	Title
GSE10000	Age-dependent aorta transcriptomes in wild-type and apoE-deficient C57BL/6J mice [Mus musculus]
GSE10011	Expression data from NIH-3T3 cells used for half-life determination [Mus musculus]
GSE10017	Podocytes use FcRn to clear IgG from the glomerular basement membrane [Mus musculus]
GSE10026	High resolution gene expression profiling for simultaneous analysis of RNA synthesis, abundance and decay [Homo sapiens; Mus musculus]
GSE10071	NUP98-NSD1 links H3K36 methylation to Hox-A gene activation and leukaemogenesis [Mus musculus]
GSE10082	Aryl Hydrocarbon Receptor Regulates Distinct Dioxin-Dependent and Dioxin-Independent Gene Batteries [Mus musculus]
GSE10085	Expression data from UPD18 mice [Mus musculus]
GSE10094	Gene expression analysis of SMARTA in response to LCMV or Lm-gp61 infection [Mus musculus]
GSE10113	Comparison of gene expression pattern between Wild-type and Hypb knockout embryo yolk sacs [Mus musculus]
GSE10118	Maternal versus paternal uniparental disomy of Chr12 and Chr18: whole embryo and placenta [Mus musculus]
GSE10162	Transcriptional Adaptation to Clcn5 Knockout in Proximal Tubules of the Mouse Kidney [Mus musculus]
GSE10167	Microarray Analysis of Treacher Collins Syndrome [Mus musculus]
GSE10175	Comparison of gene expression in the epidermis of Tcfap2c mutant and control skin at embryonic day 16.5 [Mus musculus]
GSE10176	Inducible repositioning of genes to the inner nuclear membrane [Mus musculus]
GSE10182	MDP- and Pam3CSK4-induced genes in na茂ve and tolerant macrophages [Mus musculus]
GSE10192	PPAR Controls Gene Expression in MSC Cells [Mus musculus]
GSE10193	Conjugated linoleic acid suppresses FAS and promotes mammary tumorigenesis in PyV-MT mice [Mus musculus]
GSE10202	Striatal gene expression data from 22-month-old CHL2 mice and control mice. [Mus musculus]
GSE10210	Gene expression analysis of embryonic stem cells expressing VE-cadherin (CD144) during endothelial differentiation [Mus musculus]
GSE10216	Emx2 knock-out urogenital epithelium [Mus musculus]
GSE10226	Analysis of RNA distribution between pseudopodia and cell bodies in response to LPA stimulation [Mus musculus]
GSE10227	Analysis of RNA distribution between pseudopodia and cell bodies in response to Fibronectin [Mus musculus]
GSE10230	Analysis of RNA distribution between pseudopodia and cell bodies in response to LPA stimulation or fibronectin [Mus musculus]
GSE10239	Functional and Genomic Profiling of Effector CD8 T Cell Subsets [Mus musculus]
GSE10246	GNF Mouse GeneAtlas V3 [Mus musculus]
GSE10262	Expression data from Helicobacter pylori-infected mouse gastric epithelial progenitor and non-progenitor cells. [Mus musculus]
GSE10263	Mutant huntingtin's effects on striatal gene expression in mice [Mus musculus]
GSE10273	Convergent molecular pathways that induce immunoglobulin light-chain recombination [Mus musculus]
GSE10285	Role of Transglutaminase 2 in Liver Injury via Crosslinking and Silencing of Transcription Factor, Sp1 [Mus musculus]
GSE10290	Gene expression analyses of PR action in the mammary gland of ovariectomized mice [Mus musculus]
GSE10343	Murine Acute Lung Injury [Mus musculus]
GSE10344	Expression data from garlic-fed mouse [Mus musculus]
GSE10347	Gene expression data from Hexose-6-phosphate dehydrogenase knockout mouse muscle at 4 weeks [Mus musculus]
GSE10360	Role of Endothelin in SCG axon pathfinding [Mus musculus]
GSE10365	Expression Data from NKDxIL15tg and IL15 tg NK cells [Mus musculus]
GSE10377	Strains for eQTL CNV Analysis [Mus musculus]
GSE10392	Gene regulation profile of Medroxyprogesterone acetate (MPA)-treated late pregnant cervix [Mus musculus]
GSE10422	Traf2 and Traf3 B cell knockout mice and Baff tg mice - gene expression in lymph node B cells [Mus musculus]
GSE10467	Investigating genes regulated by mir-155 in a mouse macrophage cell line [Mus musculus]
GSE10476	Gene expression of mouse ES cells, Ring1A/B double KO [Mus musculus]
GSE10477	Gene expression of mouse ES cell, conditional Pou5f1 KO [Mus musculus]
GSE10478	Curative and beta cell regenerative effects of alpha1 antitrypsin treatment in autoimmune diabetic NOD mice [Mus musculus]
GSE10493	Novartis 12 Strain Diet Sex Survey [Mus musculus]
GSE10516	Identification of genes controlled by LMX1B in the developing mouse hindlimb bud [Mus musculus]
GSE10519	Gene expression of mouse ES cells, Dnmt1 KO [Mus musculus]
GSE10525	Gene expression profile of Transgenic Adenocarcinoma of the Mouse Prostate (TRAMP) [Mus musculus]
GSE10528	The retinal transcriptional response to light damage [Mus musculus]
GSE10534	Gene expression of mouse ES cells in Gata6 overexpression experiments [Mus musculus]
GSE10535	Retinal transcripts level alteration in the prCAD -/- mouse, a model for retinal degeneration [Mus musculus]
GSE10552	Genome wide expression analysis in AtT-20 cells following Dnmt1 knockdown [Mus musculus]
GSE10553	BAF 250 ko ES cells series [Mus musculus]
GSE10555	Comparision of expression profile between wild-type and Slc39a13 knockout osteoblasts [Mus musculus]
GSE10556	Comparision of expression profile between wild-type and Slc39a13 knockout chondrocytes [Mus musculus]
GSE10573	Superseries_Endoh2008_PcG_Pou5f1 [Mus musculus]
GSE10574	Gene expression of mouse ES cells, Eed KO [Mus musculus]
GSE10577	The genomic response to retinal disease and injury: evidence for endothelin signaling from photoreceptors to glia. [Mus musculus]
GSE10587	Gene expression in stria vascularis of mice lacking Slc26a4 and heterzygous controls before the onset of hearing. [Mus musculus]
GSE10589	Comparison of gene expression between the thyroid of mice lacking Slc26a4 and heterzygous controls. [Mus musculus]
GSE10594	Mouse Salmonella Study [Mus musculus]
GSE10598	Transcriptional profile of rapidly stimulated atrial myocytes: Conservation with human atrial fibrillation [Mus musculus]
GSE10606	F9 Embryonal Carcinoma cell line [Mus musculus]
GSE10610	Expression data from mouse germline stem (GS), multipotent germline stem (mGS), and embryonic stem (ES) cells. [Mus musculus]
GSE10627	Mll-AF9 induced changes in gene expression in various hematopoietic cells [Mus musculus]
GSE10628	Foxj3 KO myoblast transcriptome data [Mus musculus]
GSE10634	Aquaporin-11 knockout effect on kidney [Mus musculus]
GSE10639	Differential expression of genes in pancreatic islets from high fat fed AKR/J and C57Bl/6J [Mus musculus]
GSE10644	Characteristic Transcriptional Profiling of Rhythmic mRNA Expression in the Murine Distal Colon [Mus musculus]
GSE10658	IL-9/mast cell-mediated intestinal permeability predispose to oral antigen hypersensitivity [Mus musculus]
GSE10659	AFFYMETRIX ANALYSIS OF E9.5 RFC MOUSE KO EMBRYOS REVEALS ALTERED EXPR�N OF GENES IN THE CUBILIN-MEGALIN COMPLEX [Mus musculus]
GSE10682	Comparison of parental vs tumor-derived imortalized mouse kidney epithelial cell (iBMK) lines [Mus musculus]
GSE10726	Expression data from skin of epithelial activated beta-catenin mutant mouse embryo [Mus musculus]
GSE10727	Expression data from dermis of epithelial activated beta-catenin mutant mouse embryo [Mus musculus]
GSE10728	Expression data from epidermis of epithelial activated beta-catenin mutant mouse embryo [Mus musculus]
GSE10733	Expression data from skin, dermis, and epidermis of epithelial activated beta-catenin mutant mouse embryo [Mus musculus]
GSE1074	Strain-dependent effects of alcohol on early mouse embryos [Mus musculus]
GSE10740	Expression data from the colon of wild-type and Slc9a3 (NHE3)-deficient mice [Mus musculus]
GSE10741	Toll-like Receptor 3-induced Suppression via Binding of Suppressors of Cytokine Signaling 3 to Tyrosine Kinase 2 [Mus musculus]
GSE10743	pool of thyroids from wild type, E7 and RET-PTC tg mice at 2, 6 and 10 months [Mus musculus]
GSE10744	Copy number variation and gene expression in the mouse [Mus musculus]
GSE10765	Expression data from MALP-2-stimulated macrophages from wild-type, IRAK-2-/- and IRAK-1-/IRAK-2-/- mice [Mus musculus]
GSE10769	Conserved Transcriptional Response of Rodent Liver to TCDD: Mouse [Mus musculus]
GSE10776	Expression profiles of Embryonic stem cells derived from normal fertilization and parthenogenesis [Mus musculus]
GSE10784	Gene profile data from Df(16)A/+ and wild type littermates [Mus musculus]
GSE10796	Identification of genes that restrict astrocyte differentiation of midgestational neural precursor cells [Mus musculus]
GSE10805	whole lungs: TAZ-deficient mice and their littermates [Mus musculus]
GSE10806	Pluripotent stem cells induced from adult neural stem cells by reprogramming with two factors [Mus musculus]
GSE10813	The in vitro expanded CD8+ T cells and its controls [Mus musculus]
GSE10848	Caveolin-3 Knockout Hearts [Mus musculus]
GSE10849	Caveolin-1 Knockout Hearts [Mus musculus]
GSE10854	The anti-angiogenic and anti-tumor cell signaling networks of the kringle 1 domain of hepatocyte growth factor (HGFK1) [Mus musculus; Rattus norvegicus]
GSE10871	Differentiated, partially- and fully-reprogrammed MEFs/B-cells [Mus musculus]
GSE10881	Properties of mammalian neural progenitor cells as revealed by genome-wide single cell gene expression profiles [Mus musculus]
GSE10895	Expression study of liver smaples of 2-days old Mfp2 knockout mice as compared to wild type [Mus musculus]
GSE10902	Differential expression between FHL2-/- and WT MEFs. [Mus musculus]
GSE10904	Expression data from wildtype and alb/cre liver-conditional Pdss2 knockout mutant mice [Mus musculus]
GSE10908	Differential gene expression in ADAM10 over-expressing transgenic mice [Mus musculus]
GSE10912	Gene expression profiling in BCR/ABL expressing HSCs [Mus musculus]
GSE10913	Bmp2 Is Critical for the Murine Decidual Response [Mus musculus]
GSE10954	Transcription Profiling of Lung Adenocarcinomas of c-Myc-Transgenic Mice [Mus musculus]
GSE10964	Virus-Induced Airway Disease in Mice (C57BL/6J, d21/d49) [Mus musculus]
GSE10965	Comparison of the transcriptional profiles of the retinal pigmental epithelium/choroid from young and old mice [Mus musculus]
GSE10970	Efficient Array-based Identification of Novel Cardiac Genes through Differentiation of Mouse ESCs [Mus musculus]
GSE11013	Gene expression rates in a mouse model for Potocki-Lupski Syndrome [Mus musculus]
GSE11018	Effect of BMPR2-R899X mutation in lung with and without elevated RVSP [Mus musculus]
GSE11035	Effect of 5HTT knockout and heterozygosity in whole mouse lung [Mus musculus]
GSE11040	Shared gene expression profiles in developmental heart valve remodeling and osteoblast progenitor cells [Mus musculus]
GSE11044	Differential H3K4 methylation identifies developmentally poised hematopoietic genes [Mus musculus]
GSE11050	cross-hybridization of woodchuck HCCs using human, rat and mouse arrays [Homo sapiens; Marmota monax; Mus musculus; Rattus norvegicus]
GSE11056	Expression data from mouse lung [Mus musculus]
GSE11098	Wildtype, Fah and Fah, p21 ON and OFF NTBC [Mus musculus]
GSE11110	Expression data from bone marrow CLP and B-cell progenitor subfractions. [Mus musculus]
GSE11120	Assessment of Thermotolerance in preshocked hsp70(-/-) and (+/+) cells [Mus musculus]
GSE11128	Expression data from single cells from mouse primordial germ cell lineage (E6.25-E8.25, wild type and Blimp1KO) [Mus musculus]
GSE11141	Effects of NgR overexpression on the developing and mature forebrain (backm-affy-mouse-433094) [Mus musculus]
GSE11147	Hippocampus of HuD overexpressor mice (perro-affy-mouse-309741) [Mus musculus]
GSE11148	Polytopic protease downregulation effect on the brain (rogae-affy-arabi-492460) [Mus musculus]
GSE11149	Cranial neural crest cells of E11.5 wild type and FAK mutants (valle-affy-mouse-480721) [Mus musculus]
GSE11161	Gene expression profiles of neonatal bladder samples. (GUDMAP Series_id: 19) [Mus musculus]
GSE11165	Genes regulated by GATA6 in the lung [Mus musculus]
GSE11178	Control of hematopoietic stem cell quiescence by the E3 Ubiquitin Ligase Fbw7 [Mus musculus]
GSE11186	Expression profiling of mouse dorsal skin during hair follicle cycling [Mus musculus]
GSE11194	GATA4 conditional knockout in the small intestine [Mus musculus]
GSE11201	Coordinated Regulation of Signaling Pathways and Biological Processes during Liver Development [Mus musculus]
GSE11206	The effect of embryo biopsy on global patterns of gene expression in the mouse blastocyst [Mus musculus]
GSE11207	Dorsal root ganglion (katz-affy-mouse-210210) [Mus musculus]
GSE11220	Timecourse of developing mouse placenta, with placental and decidual tissues profiled separately [Mus musculus]
GSE11221	Gene expression profiles of detrusor, stroma and urothelium from neonatal bladder. (GUDMAP Series_id: 20) [Mus musculus]
GSE11222	Placental and decidual timecourse samples normalized and modeled with an undissected e17 sample [Mus musculus]
GSE11224	Expression data from developing mouse placenta [Mus musculus]
GSE11232	Gene expression profiles of components of the developing kidney (GUDMAP Series_id: 21) [Mus musculus]
GSE11253	Expression data from Rb family (Rb, p130 and p107) deficient Hematopoietic stem Cells [Mus musculus]
GSE11258	Npas4-regulated genes in mouse hippocampal neurons [Mus musculus]
GSE11259	Role of epithelial to mesenchymal transition (EMT) in spontaneous breast cancer metastasis [Mus musculus]
GSE11261	Study of activity-regulated genes in mouse primary cultured neurons [Mus musculus]
GSE11274	Induction of Pluripotency in Adult Unipotent Germline Stem Cells [Mus musculus]
GSE11287	Keap1-dependent gene expression determined in the liver using conditional Keap1 knockout mice vs. genetic control mice [Mus musculus]
GSE11291	Effect of age, calorie restriction and resveratrol on gene expression in mouse heart, brain, and skeletal muscle [Mus musculus]
GSE11314	Ovarian Development in Mice Requires GATA4/FOG2 Transcriptional Complex [Mus musculus]
GSE11333	ELAV-like protein HuD overexpression and pulldown (perro-affy-mouse-482241) [Mus musculus]
GSE11343	Rosiglitazone Treatment Reduces Diabetic Neuropathy in STZ treated DBA/2J mice [Mus musculus]
GSE11356	Expression data from early and adult stages of mouse development [Mus musculus]
GSE11357	Irradiated stroma selects for invasive and metastatic tumoc cells [Mus musculus]
GSE11358	Histones associated with downregulated genes are hypo-acetylated in Huntington�s disease models [Mus musculus]
GSE11382	Liver and cecum from mice exposed to aflatoxin B1 (AFB1) and/or Helicobacter hepaticus [Mus musculus]
GSE11384	Trans-10, cis-12 conjugated linoleic acid activates the integrated stress response pathway in adipocytes [Mus musculus]
GSE11386	Gene expression in murine memory versus naive B cells (1st generation and 2nd generation screens) [Mus musculus]
GSE11400	Gene Expression Data in R26Pax3 palates [Mus musculus]
GSE11415	C2C12 differentiation time course to observe changes between myoblasts and myotubes [Mus musculus]
GSE11419	GeneChip expression profiling of Glud1 (glutamate dehydrogenase 1) transgenic mice [Mus musculus]
GSE11420	Microarray of Mouse Brain Tumors grown from injections of GL26 cell line [Mus musculus]
GSE11434	Ventilator-induced lung injury in C57BL\6 mice [Mus musculus]
GSE11443	Choroid plexus function in B10.pl WT mice versus B10.PL RAG-/- mice (carri-affy-mouse-302760) [Mus musculus]
GSE11446	CD8 T cells stimulated with IL-2 complex in vivo [Mus musculus]
GSE11483	Murine embryonic stem cell-derived astrocytes [Mus musculus]
GSE11484	Gene expression analysis of ctrl_islets versus VhlhKO_islets [Mus musculus]
GSE11494	Innate immune response of murine nasal-associated lymphoid tissue (NALT) to Streptococcus pyogenes infection. [Mus musculus]
GSE11496	Expression data from Gcn2 wild-type and knockout mouse liver perfused with or without methionine [Mus musculus]
GSE11497	Transcriptional signatures of BALB/c mouse macrophages housing multiplying Leishmania amazonensis amastigotes [Mus musculus]
GSE11498	Identification of novel monosodium urate crystal-induced mRNAs [Mus musculus]
GSE11539	Murine embryonic lung development: time course (C57BL/6J) [Mus musculus]
GSE11557	Effect of Evi-1 deletion in hematopoietic stem cells [Mus musculus]
GSE11589	Gene expression analysis of embryo-derived stromal cell lines [Mus musculus]
GSE11628	Wnt & LIF signalling in mESC [Mus musculus]
GSE11632	Transcriptional profiling of Tmprss6-deficient mouse liver [Mus musculus]
GSE11662	GADD45a in ventilator-induced lung injury: role of Akt signaling [Mus musculus]
GSE11664	gene expression of CTCF-depleted mouse oocyte [Mus musculus]
GSE11667	Age-associated increase in aneuploidy and changes in gene expression in mouse eggs. [Mus musculus]
GSE11677	Gene expression profiles of age-associated clonal expansions of CD8 memory T cells [Mus musculus]
GSE11679	Gene expression changes related to postnatal handling [Mus musculus]
GSE11680	Gene expression differences between high and low exploratory genetically identical mice [Mus musculus]
GSE11684	Expression data from Perk wild-type and knockout mouse liver perfused without or with 2,5-di-tert-butylhydroquinone [Mus musculus]
GSE11685	Translational response following activation of GCN2 versus PERK [Mus musculus]
GSE11687	Ca2+ oscillatory pattern in fertilized mouse eggs affects gene expression and development to term. [Mus musculus]
GSE11698	Microarray of Trex1 WT and Trex1 KO hearts on RAG2KO background [Mus musculus]
GSE11703	Effect of v-erbA on RA-responsive genes in AML12 hepatocytes [Mus musculus]
GSE11723	Role of Notch signaling on hematopoietic stem cell differentiation [Mus musculus]
GSE11732	Runx transcriptional program for control of cell adhesion and survival [Mus musculus]
GSE11759	Role of HNF4alpha in the adult colon [Mus musculus]
GSE11766	Transcriptional repression of c-Myb and GATA-2 is involved in the effects of C/EBP伪 in p210 BCR/ABL-expressing cells [Mus musculus]
GSE11775	Foxp3-deficient Treg cells do not revert into conventional Effector CD4+ T cells but constitute a unique cell subset [Mus musculus]
GSE11777	Microarray data of mouse fetal liver [Mus musculus]
GSE11789	Expression data from MatDp(dist2) and PatDp(dist2) mice [Mus musculus]
GSE11796	ligand-activated and -unactivated AHR in wiltype and mutant hepatoma cells [Mus musculus]
GSE11804	Pharmacological regulation of skeletal muscle gene expression [Mus musculus]
GSE11805	PPARdelta ligand GW1516, AMPK agonist AICAR, and exercise training [Mus musculus]
GSE11818	Selective miRNA disruption in Tregs leads to uncontrolled autoimmunity [Mus musculus]
GSE11843	RNA species bound by deiminated and non-deiminated MA-Brent-1 (bhatt-affy-mouse-581641) [Mus musculus]
GSE11859	Acquisition of granule neuron precursor identity and Hedgehog-induced medulloblastoma in mice. [Mus musculus]
GSE11862	Early Gene expression changes after axonal injury [Mus musculus]
GSE11870	Gene expression changes in primary aortic endothelial cells during expression of dominant negative PPAR gamma (V290M). [Mus musculus]
GSE11884	T cell-expressed proprotein convertase furin is essential for maintenance of peripheral tolerance [Mus musculus]
GSE11887	Differential Cardiac Gene Regulation by Arg- and Gly389 Polymorphic Forms of the beta1-adrenergic Receptor [Mus musculus]
GSE11897	Lim Homeobox Gene, LHX8, Is Essential for Mouse Oocyte Differentiation and Survival [Mus musculus]
GSE11898	Expression data from primary mesangial cells stimulated with DNA and RNA ligands [Mus musculus]
GSE11899	Gene expression in Dicer-deficient mouse liver [Mus musculus]
GSE11918	Molecular characterization of murine IFN producing killer dendritic cells [Mus musculus]
GSE11922	High temporal resolution profiling of NIH3T3 cells [Mus musculus]
GSE11923	High-temporal resolution profiling of mouse liver [Mus musculus]
GSE11924	Gene expression in TFH cells [Mus musculus]
GSE11936	Induction of lipid oxidation gene expression by polyunsaturated fatty acids of marine origin in small intestine of mice [Mus musculus]
GSE11973	Wild-type cultured neutrophils versus miR-223 null cultured neutrophils [Mus musculus]
GSE11981	Gene expression profiling of HhAntag-treated pancreatic xenografts [Homo sapiens; Mus musculus]
GSE11982	Expression data from WT and E2A-KO bone marrow stem and progenitor cell subfractions. [Mus musculus]
GSE11990	Gene expression profiling of mouse p53-deficient epidermal carcinoma defines molecular determinants of human cancer malignancy (training dataset) [Mus musculus]
GSE12001	Wild-type neutrophils and miR-223 null neutrophils [Mus musculus]
GSE12003	4 days cultured progenitors and 8 days cultured mature neutrophils from WT vs miR-223 null neutrophils [Mus musculus]
GSE12038	XBP1 links ER stress to intestinal inflammation [Mus musculus]
GSE12049	Expression data from laminin alpha 2 chain deficient mice vs wild type [Mus musculus]
GSE12073	Expression data from transgenic Aire expressing pancreatic islets [Mus musculus]
GSE12075	The impact of microRNAs on protein output [Homo sapiens; Mus musculus]
GSE12078	Ctr9 knockdown in mouse ES cells [Mus musculus]
GSE12134	The transcription factor AP2纬 regulates the number of basal progenitors [Mus musculus]
GSE12142	Expression profile from doxorubicine treated B16 melanoma cells [Mus musculus]
GSE12209	The Creb1 coactivator Crtc1 is required for energy balance and fertility [Mus musculus]
GSE12218	TLR-mediated type I IFN induction in pDCs requires the rapamycin-sensitive PI3K-mTOR-p70S6K pathway [Mus musculus]
GSE12248	Genetic architecture of murine skin inflammation and tumor susceptibility [Mus musculus; Mus spretus; Mus musculus x Mus spretus]
GSE12275	MEF FAN TNF [Mus musculus]
GSE12309	Gene expression profiles of components of the developing kidney (GUDMAP Series_id: 22) [Mus musculus]
GSE12333	Retinoic Acid Delivery within Embryoid Bodies Induces an Early Streak Phenotype in vitro [Mus musculus]
GSE12337	Transcriptomic analysis of PPARalpha-dependent alterations during cardiac hypertrophy [Mus musculus]
GSE12367	Deaf-1 regulated genes in the mouse mammary gland [Mus musculus]
GSE12388	Deletional Tolerance Mediated by Extrathymic Aire-Expressing Cells [Mus musculus]
GSE12389	Interferon-纬-dependent regulatory circuits in immune inflammation highlighted in diabetes [Mus musculus]
GSE12392	Influence of type I Interferons on function of splenic conventional dendritic cells. [Mus musculus]
GSE12413	Prediction of left ventricle systolic dysfunction in mice using gene expression profiling [Mus musculus]
GSE12415	HSF4 deficient lens of newborn mice [Mus musculus]
GSE12421	Analysis of OBF-1 overexpression in early B cells [Mus musculus]
GSE12430	Loss of PATCHED (wechs-affy-mouse-512645) [Mus musculus]
GSE12432	Microarray data of prepubertal, peripubertal, and adult oocytes, and from GV and MII oocytes matured in vivo or in vitro [Mus musculus]
GSE12454	The SWI/SNF protein ATRX co-regulates pseudoautosomal genes that have translocated to autosomes in the mouse genome [Mus musculus]
GSE12464	Transcriptional signatures of Itk-deficiency using CD3+ T-cells [Mus musculus]
GSE12465	Transcriptional signatures of Itk-deficiency using CD3+, CD4+ and CD8+ T-cells [Mus musculus]
GSE12466	Transcriptional signatures of Itk-deficient CD3+, CD4+ and CD8+ T-cells [Mus musculus]
GSE12467	Differentially regulated genes in control and c-myc N-myc deficient LT-HSCs [Mus musculus]
GSE12498	Gene expression profiles regulated by Tead2 mutants, Yap, and cell density in NIH3T3 cells [Mus musculus]
GSE12499	Oct4-Induced Pluripotency in Adult Neural Stem Cells [Mus musculus]
GSE12505	Plasmacytoid dendritic cells (pDCs) from E2-2 heterozygous mice [Mus musculus]
GSE12507	Genome-wide expression analysis of a human pDC cell line [Homo sapiens; Mus musculus]
GSE12518	Differential expression profile between MNV-1 infected and mock-infected RAW 264.7 cells. [Mus musculus]
GSE12536	Differentially regulated genes in control and c-myc N-myc deficient progenitors [Mus musculus]
GSE12538	Differentially regulated genes in control and c-myc N-myc deficient LT-HSCs and progenitors [Mus musculus]
GSE12545	Global gene expression analysis between Gfi1+/+ and Gfi1-/- splenic B cells [Mus musculus]
GSE12581	Gene expression profiles of the lymphoid and non-lymphoid leukemias induced by the Graffi murine leukemia retrovirus [Mus musculus]
GSE12588	Gene expression profiles of components of the developing kidney (GUDMAP Series_id: 23) [Mus musculus]
GSE12599	Transcriptional profiling of mouse glomerulus in lipopolysaccharide-induced proteinuria model [Mus musculus]
GSE12601	Development and Diversification of Retinal Amacrine Interneurons at Single Cell Resolution [Mus musculus]
GSE12609	Transcription factor Arx null brains (fulp-affy-mouse-364520) [Mus musculus]
GSE12610	Diabetes and the retina (eldre-affy-mouse-319092) [Mus musculus]
GSE12618	Gene expression profiles of e13 bladder compartments. (GUDMAP Series_id: 24) [Mus musculus]
GSE12637	AC61 Vector vs. pRb [Mus musculus]
GSE12693	Hepatic gene expression profile of mice exposed to social stress [Mus musculus]
GSE12694	Cooperative actions of p53 and Pten in normal and neoplastic progenitor cell renewal and differentiation [Mus musculus]
GSE12707	A profile of murine thymocytes from mice hypomorphic for Atg16l1 [Mus musculus]
GSE12712	Expression data from liver of adult mice that differ in expression of Regulator of sex-limitation genes. [Mus musculus]
GSE12730	Mouse gestational protein restriction: Newborn offspring liver and hindleg muscle [Mus musculus]
GSE12748	Weighted Gene Coexpression Network Analysis Identifies Biomarkers in Glycerol Kinase Deficient Mice [Mus musculus]
GSE12769	Murine postpartum testis developmental time course (0 to 35 day) [Mus musculus]
GSE12772	Hematopoietic stem cell (HSC) expression alteration in an ADAR1 mouse model [Mus musculus]
GSE12802	Small molecule inducers of pancreatic beta-cell expansion [Mus musculus]
GSE12810	Expression of Wnt Receptors in Adult Spiral Ganglion Neurons: Fzd 9 Located at Growth Cones of Regenerating Neurites [Mus musculus]
GSE12881	Loss of Caveolin-3 Induces the Development of a Lactogenic Microenvironment [Mus musculus]
GSE12905	Foxl2 functions in sex determination and histogenesis throughout mouse ovary development, analyzed by Affymetrix arrays [Mus musculus]
GSE12908	Gene expression following miR-30a knockdown in bipotential mouse embryonic liver (BMEL) cells [Mus musculus]
GSE12948	Oncogenesis of T-ALL and non-malignant consequences of overexpressing NOTCH1 [Mus musculus]
GSE12950	Gene expression profile of testes from three mouse strains, AKR/N, C57BL/6 and MRL/MpJ+/+ [Mus musculus]
GSE12956	Arx acts as a key selector gene of the ventral telencephalon mainly through its repression transcriptional activity [Mus musculus]
GSE12982	Expression data from mouse ES cells and various differentiated cell types [Mus musculus]
GSE12985	Differentiation time course of trophoblast stem cells [Mus musculus]
GSE12986	Expression of Cdx2 or Gata3 in R1 mouse embryonic stem cells [Mus musculus]
GSE12989	Foxl2 functions throughout mouse ovary development [Mus musculus]
GSE12993	C2C12 culture: myogenesis timecourse and shRp58 treatment [Mus musculus]
GSE12999	Gata3 acts alongside Cdx2 to promote trophoblast gene expression downstream of Tead4 during mouse development [Mus musculus]
GSE13010	Heat shock effects on testes from C57BL/6 and AKR/N mouse strains [Mus musculus]
GSE13031	CHF1/Hey2 Promotes Physiological Hypertrophy in response to Pressure Overload [Mus musculus]
GSE13032	The Effects of Resiquimod Treatment on the Asthma Transcriptome [Mus musculus]
GSE13033	Differentially expressed genes in brain tissue from HtrA2 knockout mice [Mus musculus]
GSE13035	Mitochondrial dysfunction by loss of HtrA2 results in the activation of a brain-specific transcriptional stress response [Mus musculus]
GSE13044	Gene expression profiling in the lung and liver of low and high dose Perfluorooctanoic Acid exposed mouse fetuses [Mus musculus]
GSE13060	The effects of temporally restricted feeding on hepatic gene expression [Mus musculus]
GSE13062	The effects of temporally restricted feeding on hepatic gene expression of Cry1, Cry2 double KO mice [Mus musculus]
GSE13063	Effects of extensive fasting and subsequent feeding on hepatic transcription [Mus musculus]
GSE13064	Effects of extensive fasting on hepatic transcription [Mus musculus]
GSE13071	Knee joint synovium from different grades of inflammation in mouse collagen induced arthritis (CIA) [Mus musculus]
GSE13074	The RPE transcriptional response to light damage [Mus musculus]
GSE13093	Feeding schedule and the circadian clock shape rhythms in hepatic gene expression [Mus musculus]
GSE13103	Expression data from early mouse embryo eye development, specifically optic fissure. [Mus musculus]
GSE13104	p53+/- mouse osteosarcoma RNA array (with mc3T3 and one RS control) [Mus musculus]
GSE13106	Regulated SMAD signalling in development [Mus musculus]
GSE13120	Age-related gene expression changes in mouse neocortex [Mus musculus]
GSE13121	SIRT1 redistribution on chromatin promotes genome stability but alters gene expression during aging [Mus musculus]
GSE13125	Identification of PU.1 target genes by expression profiling of PUER cells [Mus musculus]
GSE13129	Analysis of genes regulated by FoxD3 in B16-F10 mouse melanoma cells [Mus musculus]
GSE13140	Basal and IL-4 response in DAP12 (TYROBP) KO mice [Mus musculus]
GSE13143	Expression data from 3T3-MEFs derived from wild-type and SMRT RID mutant mice [Mus musculus]
GSE13147	Myd88, Trif, and Rip2-independent macrophage responses to Legionella pneumophila [Mus musculus]
GSE13148	Effect of age on the arthritis susceptibility of BALB/c mice [Mus musculus]
GSE13149	Multi-stage analysis of gene expression in C57/B6 mouse liver development [Mus musculus]
GSE13155	Comparison of mouse placental labyrinth and human villus tree [Homo sapiens; Mus musculus]
GSE13173	Effect of IL-12 on CTL gene expression [Mus musculus]
GSE13222	(AKR/J x FVB/NJ)F1 versus (DBA/2J x FVB)F1 blood expression data [Mus musculus]
GSE13223	(AKR/J x FVB/NJ)F1 versus (DBA/2J x FVB)F1 bone marrow expression data [Mus musculus]
GSE13224	(AKR/J x FVB/NJ)F1 versus (DBA/2J x FVB)F1 lung expression data [Mus musculus]
GSE13225	(AKR/J x FVB/NJ)F1 versus (DBA/2J x FVB)F1 spleen expression data [Mus musculus]
GSE13227	(AKR/J x FVB/NJ)F1 versus (DBA/2J x FVB)F1 Thymus expression data [Mus musculus]
GSE13229	Comparison of mouse NK cell subsets defined by CD27 and CD11b expression [Mus musculus]
GSE13231	The effect of inherited polymorphism on prognostic gene expression signatures [Mus musculus]
GSE13235	Gene expression profile of mouse embryonic stem cells (D3-pOCT-mESC) grown in low concentrations of nitric oxide [Mus musculus]
GSE13245	Hepatic gene expression during the development of experimental biliary atresia in different mouse strains [Mus musculus]
GSE13250	Splenic CD8+ and CD8- DCs [Mus musculus]
GSE13259	Comparisons of epithelial and mesenchymal murine breast tumor cell lines [Mus musculus]
GSE13283	Mouse Erythroleukemia (MEL) Cells Expressing Tagged Versions of BCL11A [Mus musculus]
GSE13285	Human Fetal Hemoglobin Expression is Regulated by the Developmental Stage-Specific Repressor BCL11A [Homo sapiens; Mus musculus]
GSE13302	Gene expression profiling in the lung and liver of Perfluorooctane sulfonate (PFOS) exposed mouse fetuses [Mus musculus]
GSE13306	Retinoic Acid Enhances Foxp3 Induction Indirectly by Relieving Inhibition from CD4(+)CD44(hi) Cells. [Mus musculus]
GSE13333	Srf conditional knockout in the mouse liver [Mus musculus]
GSE13335	Gene expression analysis of cells sensitive to necrosis (L929) and cells sensitive to apoptosis (NIH3T3). [Mus musculus]
GSE13347	FoxO RNAi in C2C12 cells [Mus musculus]
GSE13364	Expression data from BWF1 mice [Mus musculus]
GSE13379	Application of a translational profiling approach for the comparative analysis of CNS cell types. [Mus musculus]
GSE13384	Comparative analysis of Drd1+ Medium Spiny Neurons and Drd2+ Medium Spiny Neurons [Mus musculus]
GSE13385	Comparative analysis of Drd1+ Medium Spiny Neurons, Drd2+ Medium Spiny Neurons and whole brain [Mus musculus]
GSE13386	Comparative analysis of Drd1+ Medium Spiny Neurons, Drd2+ Medium Spiny Neurons, cocaine treatment [Mus musculus]
GSE13387	Comparative analysis of Drd1+ Medium Spiny Neurons, Drd2+ Medium Spiny Neurons, Motor Neurons, and Purkinje Neurons [Mus musculus]
GSE13394	A translational profiling approach for the molecular characterization of CNS cell types [Mus musculus]
GSE13402	SPARC-null vs. wild-type lens epithelium [Mus musculus]
GSE13408	Cell cycle exit and terminal differentiation independent of the Rb gene family during embryonic development [Mus musculus]
GSE13409	Expression data of Na茂ve Treg and Tumor associated Treg cells [Mus musculus]
GSE13421	CBA/CaJ mouse cochlea gene expression profile [Mus musculus]
GSE13432	Adipose tissue exposed to cold [Mus musculus]
GSE13443	Induction of systemic disease-specific salivary biomarker profiles in mouse cancer models [Mus musculus]
GSE13448	p53 Regulates Hematopoietic Stem Cell Quiescence [Mus musculus]
GSE13490	Cancer Stem Cells Are Enriched In The Side-Population Cells In A Mouse Model Of Glioma [Mus musculus]
GSE13493	Expression data from developing thymocytes of N15TCR transgenic Rag2 deficient mice [Mus musculus]
GSE13512	A key role for autophagy and the autophagy gene Atg16l1 in mouse and human intestinal Paneth cells [Mus musculus]
GSE13522	Transcriptional response in skin of mouse 24 hours after intradermal infection with Trypanosoma cruzi [Mus musculus]
GSE13526	Transcript profiling of WT and Nxf2 KO post-natal day 21 testes [Mus musculus]
GSE13530	An essential role for the antiviral endoribonuclease, RNase-L, in antibacterial immunity. [Mus musculus]
GSE13547	Zfx controls BCR-induced proliferation and survival of B lymphocytes [Mus musculus]
GSE13552	Gene expression changes in Jhdm2a knock-out skeletal muscle as compared to wild-type. [Mus musculus]
GSE13553	The effect of dietary CLA on mammary tumorigenesis [Mus musculus]
GSE13563	Pilot study: Basal gene expression in bone [Mus musculus]
GSE13567	US28-expressing and mock-transfected stable NIH-3T3 cell lines [Mus musculus]
GSE13579	Expression profiling of Clock mutant dorsal skin at telogen [Mus musculus]
GSE13582	Expression data from BAT of the KRAP deficient mice [Mus musculus]
GSE13583	Expression data from liver of the KRAP deficient mice [Mus musculus]
GSE13585	Expression data from BAT and liver of the KRAP deficient mice [Mus musculus]
GSE13590	Experimental identification of microRNA-140 targets by silencing and overexpressing miR-140 [Mus musculus]
GSE13610	Basal gene expression in bone (mice and rat) [Mus musculus; Rattus norvegicus]
GSE13611	Affymetrix gene expression AID-GFP-positive vs AID-GFP-negative [Mus musculus]
GSE13635	Gene expression change in cyclin D1 -/- retinas in comparison to wildtype. [Mus musculus]
GSE13636	Analyses of cyclin D1 function using a "genetic-proteomic" approach [Mus musculus]
GSE13667	mpkCCD_Cell_Clones [Mus musculus]
GSE13672	Mouse mpkCCD cells, Rat Kidney Proximal Tubule, and Rat Kidney Medullary Thick Ascending Limb [Mus musculus; Rattus norvegicus]
GSE13690	Gene expression profiling of murine MLL leukemias (whole BM) [Mus musculus]
GSE13692	Expression profiling of MLL-AF10 myeloid leukemia cellular subsets [Mus musculus]
GSE13693	Gene expression profiling of normal mouse myeloid cell populations [Mus musculus]
GSE13707	Effect of an anti-myostatin antibody on skeletal muscle gene expression in mice [Mus musculus]
GSE13718	Alterations in Cell Growth and Signaling in ErbB3 Binding Protein -1 (Ebp1) Deficient Mice [Mus musculus]
GSE13730	BALB/c mice genetically susceptible to proteoglycan-induced arthritis and spondylitis [Mus musculus]
GSE13753	E2F4 cooperates with pRB in the development of extra-embryonic, not embryonic, tissues [Mus musculus]
GSE13765	lincRNA Expression [Mus musculus]
GSE13796	Hierarchical maintenance of MLL myeloid leukemia stem cells [Mus musculus]
GSE13799	Hippocampal gene expression changes during age-related cognitive decline [Mus musculus]
GSE13805	Expression data from wild type and calreticulin deficient murine embryonic stem cells [Mus musculus]
GSE13869	Transcriptome of the Nxnl1-/- mouse retina [Mus musculus]
GSE13873	Expression data from murine gastric epithelium [Mus musculus]
GSE13874	microRNA-1 negatively regulates expression of the hypertrophy-associated genes calmodulin and Mef2a [Mus musculus]
GSE13880	AID-positive vs AID-negative [Homo sapiens; Mus musculus]
GSE13908	Gene expression analysis in intestinal epithelial cells of germ-free versus wildtype mice [Mus musculus]
GSE13946	Comparison of gamma delta intraepithelial lymphocytes from DSS-treated and untreated colon [Mus musculus]
GSE13948	Antagonism of microRNA-122 in mice by systemically administered LNA-antimiR [Mus musculus]
GSE13981	Global gene expression profiles in Oct4-knockdown and Ccna2-knockdown mouse embryos. [Mus musculus]
GSE14004	Re-expression of GATA2 Cooperates with PPAR gamma Depletion to Revert the Adipocyte Phenotype [Mus musculus]
GSE14007	Gene expression of growth plate of mouse. [Mus musculus]
GSE14012	Role of the reprogramming factors in inducing pluripotency [Mus musculus]
GSE14024	Reversal of oncogene transformation and suppression of tumor growth by the novel IGF1R kinase inhibitor A-928605. [Mus musculus]
GSE14026	Gene expression comparisons of T helper cells [Mus musculus]
GSE14045	Analysis of changes in gene expression in epidermal stem cells upon loss of Polycomb silencing [Mus musculus]
GSE14059	Gene expression profiles of heterozygous periphilin knockout mice compared to wt littermates [Mus musculus]
GSE14071	mRNA stability influences the temporal order of inflammatory gene induction [Mus musculus]
GSE14088	E2-RING expansion of the NEDD8 cascade confers specificity to cullin modification [Mus musculus]
GSE14101	Genes regulated by Meis1 in murine Mll-AF9 leukemia cells [Mus musculus]
GSE14219	Expression profile of Sall4-null ES cells and Sall4 heterozygous ES cells [Mus musculus]
GSE14221	TgFVB vs FVB 6 and 8 week kidneys [Mus musculus]
GSE14222	Gene Expression Profiling of the SSC-Enriched Thy1+ and SSC-Depleted Thy1- Fractions of Prepubertal Mouse Testes [Mus musculus]
GSE14236	Gene Expression Profiling of the MLL-AF4 and Flt3 tyrosine kinase domain (TKD) genes in 32Dc cell [Mus musculus]
GSE14242	Novel Regulators of Fgf23 Expression and Mineralization in Hyp Bone [Mus musculus]
GSE14243	Gene expression changes in As4.1 cells during treatment with interleukin (IL) or hydrogen peroxide (HP) [Mus musculus]
GSE14270	Central corneal thickness is a genetic dependent trait among inbred strains of mice [Mus musculus]
GSE14308	Epigenetic Mechanisms Underlie T Cell Plasticity [Mus musculus]
GSE14320	Basal and kainate-induced gene expression in A-CREB mouse hippocampi [Mus musculus]
GSE14344	esBAF is an essential component of the core pluripotency transcriptional network [Mus musculus]
GSE1435	Microarray Based Comparison of two Amplification Methods For Nanogram Amounts of Total RNA [Mus musculus]
GSE14350	IL-2 dependent genes of T regulatory and T effector cells [Mus musculus]
GSE14354	Testicular germ cell tumor susceptibility genes from the consomic 129.MOLF-Chr19 mouse strain [Mus musculus]
GSE14361	IFNa activates dormant HSCs in vivo [Mus musculus]
GSE14365	Expression data from WT and Aire deficient mTECs [Mus musculus]
GSE14366	Analysis of the retinal gene expression after hypoxic preconditioning identifies candidate genes for neuroprotection [Mus musculus]
GSE14395	Gender-specific gene repression of PPAR-alpha KO mice in liver and heart [Mus musculus]
GSE14406	Oligodendroglial precursor cell line [Oli-neu] undergoing differentiation into myelin basic protein-producing cells [Mus musculus]
GSE14415	Gene expression profiling of natural and induced regulatory T cells [Mus musculus]
GSE14416	ICSBP-mediated immune protection against BCR-ABL-induced leukemia requires the CCL6 and CCL9 chemokines [Mus musculus]
GSE14431	Simvastatin attenuates lung vascular leak and inflammation in a murine model of radiation-induced lung injury [Mus musculus]
GSE14458	Gene expression profiles of 344SQ lung adenocarcinoma cells with high metastatic potential (syngeneic mouse model) [Mus musculus]
GSE14459	NSCLC metastasis: K-ras/p53 mutant and syngeneic mouse models [Mus musculus]
GSE14469	Expression data from synovial sarcoma-like tumors induced in a genetically engineered mouse model [Mus musculus]
GSE14478	SCL knockouts in mouse megakaryocytes [Mus musculus]
GSE14481	identification of TGCT genes involved in initiation and maintenance of transformed germ cells. [Mus musculus]
GSE14499	Effect of BDNF on the APP transgenic mouse model of Alzheimer's disease [Mus musculus]
GSE14522	Effects of BDNF in Rodent Models of Aging and Alzheimer's Disease [Mus musculus; Rattus norvegicus]
GSE14525	Non muscle myosin light chain kinase isoform is an attractive molecular target in acute inflammatory lung injury [Mus musculus]
GSE14561	Expression data of murine GPI-deficient bone marrow cells in a mouse model of targeted Pig-a deletion [Mus musculus]
GSE14585	Expression data from mouse normal thymus, thymus tumor, and XIST resistant thymus tumor [Mus musculus]
GSE14662	Tumor and Self-Recognition Induce Distinct Transcriptional Profiles in Antigen-Specific CD4 T Cells [Mus musculus]
GSE14672	GM-CSF-mediated granulopoiesis is regulated by the transcription factor STAT5A/B [Mus musculus]
GSE14678	Expression Profile of Skeletal Muscle from Young and Aged C57B1/6 Mice [Mus musculus]
GSE14686	Colonic transcriptional changes evoked by E. rectale-B. thetaiotaomicron co-colonization [Mus musculus]
GSE14691	Transcriptional and post-transcriptional impact of toxic RNA in myotonic dystrophy [Mus musculus]
GSE14698	Microarray Experiments for mice lacking or with the Stat5a and 5b genes in blood cells that were treated w/o CMP [Mus musculus]
GSE14699	Expression data from CD8+ T cells undergoing deletional tolerance [Mus musculus]
GSE14706	Molecular characterization of CD8+ T cell with suppressive capacities [Mus musculus]
GSE14710	Skeletal muscle growth and fiber composition in mice are regulated through the transcription factors STAT5a/b [Mus musculus]
GSE14753	Mammary tumors from K14-cre; ApcCKO/+ mice vs control mammary glands [Mus musculus]
GSE14769	Time course of bone marrow-derived macrophages simulated with LPS [Mus musculus]
GSE1479	C57BL/6 Benchmark Set for Early Cardiac Development [Mus musculus]
GSE14833	Expression data from different stages of hematopoietic cells development [Mus musculus]
GSE14843	Altered Hepatic Gene Expression Profiles Associated with Myocardial Ischemia [Mus musculus]
GSE14888	Conjugated linoleic acid activates AMPK and reduces adiposity more effectively when used with metformin [Mus musculus]
GSE14891	Expression data of LPS-stimulated macrophages from wild-type and Zc3h12a-/- mice. [Mus musculus]
GSE14906	The Gene Expression Analysis in E12.5 Mouse Hearts with GATA4-FOG2 Interaction Loss [Mus musculus]
GSE14929	Myocardial expression data from gnotobiotic wild-type and Ppara-/- mice [Mus musculus]
GSE14980	Consequences of GATA1 expression in Gata1- G1ME Murine Megakaryocyte/Erythrocyte Progenitor Cell Line [Mus musculus]
GSE14997	Expression data from young and adult mice after over expression of self MHC class l protein in skeletal muscle. [Mus musculus]
GSE15029	Gene array for identifying molecules involved in IL-10 regulation during Th17 polarization [Mus musculus]
GSE15037	Foxo1 target genes in mouse T cells [Mus musculus]
GSE15053	Stepwise development of hematopoietic stem cells from embryonic stem cells [Mus musculus]
GSE15062	Mouse aorta smooth muscle cells differentiate into lymphoid tissue organizers upon combined TNFR1/LTBR NF-kB signaling [Mus musculus]
GSE15069	Inhibitor trials in chondrocytes - MAS 5.0 normalization [Mus musculus]
GSE15078	Fog2 regulation of gene expression in the adult heart [Mus musculus]
GSE15121	Expression data from E10 cells with miR-129 over-expression [Mus musculus]
GSE15129	Coenzyme Q10-dependent gene expression in SAMP1 mice tissues [Mus musculus]
GSE15146	mRNA expression in Zfp36L2 knockout E14.5 fetal liver [Mus musculus]
GSE15155	Gene profiling of quiescent and activated skeletal muscle satellite cells by an in vivo approach [Mus musculus]
GSE15161	Expression data from retroviral vector-infected immortalized mouse embryonic fibroblasts (MEFs) [Mus musculus]
GSE15173	Dppa4 is dispensable for embryonic stem cell identity and germ cell development, but essential for embryogenesis [Mus musculus]
GSE15181	Expression profiles of cancer cells with anchorage-independent growth ability [Homo sapiens; Mus musculus]
GSE15194	Hedgehog signaling is dispensable for adult hematopoietic stem cell function [Mus musculus]
GSE15232	A Regulatory Pathway Involving Notch1/尾-Catenin/Isl1 Determines Cardiac Progenitor Cell Fate [Mus musculus]
GSE15267	Expression data of induced pluripotent stem cell [Mus musculus]
GSE15268	Cell-context dependent Notch target genes [Mus musculus]
GSE15293	Gene expression profiling of temporal lobes of wfs1 deficient mice [Mus musculus]
GSE15303	Identification of Myelin-gene Regulatory Factor as a Critical Transcriptional Regulator Required for CNS Myelination [Mus musculus]
GSE15315	ERK1/2 in Ovarian Granulosa Cells are Essential for Female Fertility [Mus musculus]
GSE15318	Cdcs1 a major colitis susceptibility locus in mice; subcongenic analysis reveals genetic complexity [Mus musculus]
GSE15324	Control of CD8+ T cell proliferation by the transcription factor ELF4 [Mus musculus]
GSE15325	MEF-mKras-WT1 [Mus musculus]
GSE15326	LKR13-Kras-WT1-KO [Mus musculus]
GSE15330	Gene expression data from mouse hematopoietic cells, Ikaros wt and null mutant [Mus musculus]
GSE15349	Skeletal muscle gene expression after myostatin knockout in mature mice [Mus musculus]
GSE15357	Molecular characterization of hybridoma subclones spontaneously switching at high frequencies in vitro [Mus musculus]
GSE15379	Expression data from lung of septic PPTA knockout mouse [Mus musculus]
GSE15397	Smad2 and 3 transcription factors control muscle mass in adulthood [Mus musculus]
GSE15401	Expression data from mouse aorta during and following transient hyperglycaemia [Mus musculus]
GSE15433	The PPARg2 A/B-domain plays a gene specific role in transactivation and co-factor recruitment [Mus musculus]
GSE15452	Expression data from lung of mice bearing mutations of FGFR3 and FGFR4 [Mus musculus]
GSE15457	Gene Expression Profiling of Cellular Dose-Response to Hypochlorous Acid (HOCl) [Mus musculus]
GSE15458	Effect of v-erbA on T3-responsive genes in AML-12 hepatocytes [Mus musculus]
GSE15541	Linkage of Meis1 leukemogenic activity to multiple downstream effectors including Trib2 and Ccl3 [Mus musculus]
GSE15566	Identification of genes expressed preferentially in the developing peripheral margin of the optic cup [Mus musculus]
GSE15580	Molecular Signatures of Fetal and Adult Prostate Stem Cells [Mus musculus]
GSE15581	Mouse primary megakaryocytes, wild type & NF-E2p45-deficient [Mus musculus]
GSE15610	Knockout of the selenocysteine tRNA (Trsp) gene in mouse macrophage [Mus musculus]
GSE15620	Dual role for the methyltransferase G9a in the maintenance of �-globin gene expression [Mus musculus]
GSE15624	Regulation of T cell gene expression by Halofuginone (HF) [Mus musculus]
GSE15633	Comparison of genetic and pharmacologic activation of Nrf2 signaling [Mus musculus]
GSE15640	Salivary gland during development and onset of xerostomia in murine model of Sj枚gren's syndrome-like disease [Mus musculus]
GSE1566	Ezh2 deficient T-cell [Mus musculus]
GSE15715	Gene expression changes in Bmi1 knock-out MEFs as compared to wild-type. [Mus musculus]
GSE15724	Gene expression in mouse tracheal basal cells [Mus musculus]
GSE15729	Gene Expression of ApoE Null and ApoE Null/RAGE Diabetic and Non-diabetic Mice [Mus musculus]
GSE15733	Professional memory CD4+ T lymphocytes preferentially reside and rest in the bone marrow [Mus musculus]
GSE15741	Gene expression profiles of forced miR-200 expression in 344SQ lung adenocarcinoma cells with high metastatic potential [Mus musculus]
GSE15750	Enhancing CD8 T Cell Memory by Modulating Fatty Acid Metabolism [Mus musculus]
GSE15754	Gene expression profiles in dendritic cells from Peyer's patches and epidermal of skin [Mus musculus]
GSE15760	Comparative transcriptional profiling of tumor-associated and normal lymphatic endothelial cells [Mus musculus]
GSE15767	Heterogeneity of LN resident macrophage [Mus musculus]
GSE15768	Expression profiling of Get1 -/- bladder [Mus musculus]
GSE15770	WT and Get1 +/- Bladder Time Course [Mus musculus]
GSE15772	WT Dorsal Skin Time Course [Mus musculus]
GSE15794	Gene expression profiles of E13 bladder neck/urethral compartments (GUDMAP Series_id: 25) [Mus musculus]
GSE15795	Gene expression profiles of e15 ureter (GUDMAP Series_id: 26) [Mus musculus]
GSE15797	Gene expression profiles of E13.5 developing podocyte cells in the developing kidney. (GUDMAP Series_id: 27) [Mus musculus]
GSE15808	Global changes in processing of 3'-UTR characterize clinically distinct tumor types [Mus musculus]
GSE15871	Expression data from NFI-C knock out embryonic fibroblasts [Mus musculus]
GSE15872	Dynamic patterning at the pylorus: formation of an epithelial intestine-stomach boundary in late fetal life [Mus musculus]
GSE15891	Gene expression of Mus exposed to chronic hypoxia [Mus musculus; Mus musculus domesticus]
GSE15894	Comparison of gene expression in whole blood of mice subjected to normobaric hypoxia in vivo. [Mus musculus]
GSE15901	Comparison of gene expression in whole blood of mice subjected to hypobaric hypoxia at Mt. Everest in vivo. [Mus musculus]
GSE15902	Comparison of gene expression in whole blood of mice subjected to chemical hypoxia in vivo. [Mus musculus]
GSE15909	Gene expression and UH2A ChIP-Seq binding analysis in Bmi1 knock-out and wild type MEFs [Mus musculus]
GSE15914	Interleukin-7 promotes monocyte/macrophage arrest on endothelial cells [Mus musculus]
GSE15955	Expression data from colon epithelium of STAT3IEC-KO in acute DSS colitis [Mus musculus]
GSE15969	Changes in gene expression of hMSCs and NOD/scid mouse lung after IV infusion of hMSCs [Homo sapiens; Mus musculus]
GSE15999	Mesenchymal signature of post-pneumonectomy lung regeneration in adult mice [Mus musculus]
GSE16002	Molecular Events Initiating B Cell Fate Specification [Mus musculus]
GSE16007	miR-140 deficiency effect on the chondrocytes [Mus musculus]
GSE16012	Gene expression profiles in Elastin (Eln+/-) mouse aorta and aortic valve tissue [Mus musculus]
GSE16067	Gene expression analysis in control and HIF-2 alpha deficient murine lung endothelial cells under hypoxia [Mus musculus]
GSE16073	Expression Data from Pten Null Fibroblasts [Mus musculus]
GSE16100	Hematopoietic Stem Cells Reversibly Switch from Dormancy to Self-Renewal during Homeostasis and Repair [Mus musculus]
GSE16104	IL-1b responses in receptor-reconstituted AcP-deficient neurons [Mus musculus]
GSE16110	Altered mouse mammary gland gene expression and tumor growth following chronic social isolation [Mus musculus]
GSE16114	Cell-Specific Kras and Pten Mutations Document Proliferation Arrest in Granulosa Cells vs. Oncogenic Insult to OSE Cells [Mus musculus]
GSE16150	Get1 in urothelial differentiation and barrier formation [Mus musculus]
GSE16195	Expression profiling of joint tissue from C3H and interval specific congenic mouse lines post- B. burgdorferi infection [Mus musculus]
GSE16207	Expression data from mouse liver infected with Ft LVS (without or with LPS pretreatment) [Mus musculus]
GSE16210	Expression data of Naive Treg, allogeneic tumor-activated Treg, and GVHD-activated Treg cells [Mus musculus]
GSE16263	PTIP-regulated genes in MEF [Mus musculus]
GSE16266	Identification of inflammatory genes suppressed by heat shock [Mus musculus]
GSE16364	Polycomb-like 2 associates with PRC2 and is required for mouse embryonic stem cell [Mus musculus]
GSE16377	wild type mouse lung control vs. high fat diet [Mus musculus]
GSE16380	Gene expression analyses of C/EBPb knockout in stem/progenitor cell populations [Mus musculus]
GSE16381	Cytoprotective Nrf2 pathway is induced in chronically Txnrd1-deficient hepatocytes [Mus musculus]
GSE16389	Global analysis of gene expression by SV40 T antigen in the mouse small intestine epithelium [Mus musculus]
GSE16390	Response of gastric epithelial progenitors to H. pylori isolates from Swedish patients with chronic atrophic gastritis 1 [Mus musculus]
GSE16438	Array profiling of dystrophin-deficient mice with a secondary glycosylation defect [Mus musculus]
GSE16440	Response of gastric epithelial progenitors to H. pylori isolates from Swedish patients with chronic atrophic gastritis [Helicobacter pylori; Mus musculus]
GSE16454	Gene expression data from small intestines [Mus musculus]
GSE16475	Expression data from side population subfraction hematopoietic stem cells [Mus musculus]
GSE16486	Gene expression data from gastrocnemius muscle (m.Gas) in young adult mice [Mus musculus]
GSE16516	Distinct Self-renewal and Differentiation Phases in the Niche of Infrequently Dividing Hair Follicle Stem Cells [Mus musculus]
GSE16522	Effector cells derived from na茂ve or central memory pmel-1 CD8+ T cells [Mus musculus]
GSE16533	Expression data from lenses triply deficient for E2F1, E2F2, and E2F3 transcription factors [Mus musculus]
GSE16555	Over-expression and knockdown of KLF5 [Mus musculus]
GSE16564	Expression data from AtT20 mouse pituitary gland cells following overexpression or down regulation of NSBP1 [Mus musculus]
GSE16585	Expression profiling of P14 and P28 mouse retina from 4 genotypes: +/+, Rorb-/- , +/+;CrxpNrl and Rorb-/-;CrxpNrl [Mus musculus]
GSE16595	RNA profiling of skeletal muscle in RP58 knockout mice [Mus musculus]
GSE16623	Differential gene expression between ERRa KO and WT mouse kidneys [Mus musculus]
GSE16629	Gene expression of RonTK-/- mammary glands compared to RonTK+/+ controls during development [Mus musculus]
GSE16644	Transcript abundance comparison between uninfected DCs and DCs housing L. amazonensis [Mus musculus]
GSE16655	Developmental stage-specific interplay between GATA1 and IGF signaling in fetal hematopoiesis and leukemogenesis [Homo sapiens; Mus musculus]
GSE16660	Differential gene expression in prefrontal cortex from mice subject to social threat vs. control [Mus musculus]
GSE16661	Differential gene expression in CD11b+ splenocytes from mice subject to social threat vs. control [Mus musculus]
GSE16676	Rescue of murine Gata1s mutant M7 leukemic cells by full-length Gata1 [Mus musculus]
GSE16679	Plag1 overexpression cooperates with Evi1 overexpression and Gata1s mutation in leading to M7 leukemia [Mus musculus]
GSE16682	Murine M7 leukemia derived from retroviral insertional mutagenesis of Gata1s fetal progenitors [Mus musculus]
GSE16684	Murine M7 leukemia derived from retroviral insertional mutagenesis of Gata1s fetal progenitors depends on IGF signaling [Mus musculus]
GSE16691	Transcriptional regulation by Norrin-Frizzled4 signaling in the embryonic yolk sac [Mus musculus]
GSE16697	Expression Data from in vivo follicular helper CD4 T cells (TFH) versus non follicular helper CD4 T cells (non-TFH) [Mus musculus]
GSE16703	Long-term effect on the transcriptome of a decrement in Norrin/Frizzled4/Lrp signaling in retinal endothelial cells [Mus musculus]
GSE16705	Transcriptional response to Frizzled4 signaling in cultured retinal endothelial cells [Mus musculus]
GSE16707	Long-term effect on the transcriptome of loss of Frizzled4 signaling in cerebellar endothelial cells [Mus musculus]
GSE16716	MicroArray Quality Control Phase II (MAQC-II) Project [Homo sapiens; Mus musculus; Rattus norvegicus]
GSE16751	Activation-induced cytidine deaminase accelerates clonal evolution in BCR-ABL1-driven acute lymphoblastic leukemia [Mus musculus]
GSE16761	Expression data from activated bone marrow-derived dendritic cells (BMDCs) [Mus musculus]
GSE16777	Discrimination of Tumorigenic Triazole Conazoles from Phenobarbital by Transcriptional Analyses of Mouse Liver [Mus musculus]
GSE16801	Comparative gene expression analysis of 2 subpopulations of dermal papilla cells. [Mus musculus]
GSE16841	Transcriptional regulation by Norrin-Frizzled4 signaling [Mus musculus]
GSE16853	Expression data from Foxl2 wild-type and mutant ovaries and testes [Mus musculus]
GSE16902	Expression data from mouse gastric tumor models [Mus musculus]
GSE16925	Expression data from mouse ES and iPS cells [Mus musculus]
GSE16974	Retinal gene expression in Egr-1 knock-out mice during development (p30 and p42) [Mus musculus]
GSE16994	Microarray analysis of iris gene expression in mice with mutations influencing pigmentation [Mus musculus]
GSE17023	Profiling gene expression in 32Dcl3 cells following Xbp1 retrovirus vector transfection [Mus musculus]
GSE17062	Expression profiling of mouse glioma-initiating cell-like cells (GICs) and non-GICs [Mus musculus]
GSE17067	A quantitative model of transcription regulation reveals the role of non-conserved enhancers [Mus musculus]
GSE17076	Expression profiling of sox11-expressing glioma-initiating cell-like cells [Mus musculus]
GSE17088	LXR activation in RAW264.7 mouse macrophages expressing LXRalpha. [Mus musculus]
GSE17101	Expression profiles of mouse glioma-initiating cell-like subclones [Mus musculus]
GSE17102	Expression profiling of ntTS and TS cells [Mus musculus]
GSE17105	Gene expression regulated by G-actin switch [Mus musculus]
GSE17112	Visualization of cancer initiating cell in the vascular niche utilized with transcriptional activity of PSF1 [Mus musculus]
GSE17158	Expression and DNA methylation profiling of ntTS and TS cells [Mus musculus]
GSE17184	ConA-induced fulminant hepatitis in a mouse model [Mus musculus]
GSE17250	Comparative analysis of gene regulation by the transcription factor PPAR伪_mouse [Mus musculus]
GSE17254	Comparative analysis of gene regulation by the transcription factor PPAR伪 between mouse and human [Homo sapiens; Mus musculus]
GSE17256	Comparison of gene expression profiles between human and mouse monocyte subsets [mouse data] [Mus musculus]
GSE17263	Gene expression profiling of constitutive activation of Smoothened in the mouse uterus [Mus musculus]
GSE17266	Expression data from B6C3F1 mice treated with baclofen [Mus musculus]
GSE17297	Mndal, a new interferon-inducible family member, suppresses cell growth and may modify plasmacytoma susceptibility [Mus musculus]
GSE17316	Reprogramming of a B cell line into macrophages [Mus musculus]
GSE17322	Mouse lung CD103+ and CD11b-high dendritic cell (DC) subsets [Mus musculus]
GSE17348	Effects of prostate cancer cells on osteoblasts [Mus musculus]
GSE17373	Expression data from EGFR mutant transgenic mice [Mus musculus]
GSE17383	Toward a Better Understanding of Potential Roles of Astrocytes in HIV-1-associated Neurocognitive Disorders [Mus musculus]
GSE17404	Activated AMPK and prostaglandins are involved in the response to conjugated linoleic acid and are sufficient to cause lipid reductions in adipocytes [Mus musculus]
GSE17462	Expression data from Bmi1-overexpressing Ink4a-Arf-null hepatoblasts [Mus musculus]
GSE17473	RNA expression data of embryonic E16.5 mouse temporomandibular joint (TMJ) [Mus musculus]
GSE17478	Particulate Matter effect on Mouse Model of Cardiac Failure: Lung and Heart Left Ventricle [Mus musculus]
GSE17494	KDM7 is a dual demethylase for histone H3 lysines 9 and 27 and functions in brain development [Mus musculus]
GSE17497	Gene expression in murine acute lymphoblastic leukemia in vivo after allogeneic or syngeneic bone marrow transplantation [Mus musculus]
GSE17509	Reduced levels of protein tyrosine phosphatase CD45 protect mice from the lethal effects of Ebola virus infection [Mus musculus]
GSE17511	Expression data from K5-IKKbeta transgenic mouse skin [Mus musculus]
GSE17513	Expression data from murine embryonic stem cell derived cardiac progenitors [Mus musculus]
GSE17538	Experimentally Derived Metastasis Gene Expression Profile Predicts Recurrence and Death in Colon Cancer Patients [Homo sapiens; Mus musculus]
GSE17542	VTA neurons show an adaptive transcriptional response to MPTP which differs from SN neurons [Mus musculus]
GSE17553	Estradiol or Testosterone treated efferent duct and caput epididymis [Mus musculus]
GSE17569	Gene expression profile of murine bone marrow endosteal populations (1) [Mus musculus]
GSE17570	Gene expression profile of murine bone marrow endosteal populations (2) [Mus musculus]
GSE17597	Gene expression profile of murine bone marrow endosteal populations [Mus musculus]
GSE17617	Gene profiling within the orexin-producing neurons [Mus musculus]
GSE17647	Involvement of 4E-BP1 in the protection induced by HDLs on pancreatic beta cells [Mus musculus]
GSE17649	Expression data from mouse liver after Acetaminophen intoxication [Mus musculus]
GSE17709	Gene expression analysis of a podocyte specific PTIP deletion in mouse glomerular preparations at 1 month of age [Mus musculus]
GSE17723	Development of mammary luminal progenitor cells is controlled by the transcription factor STAT5A [Mus musculus]
GSE17726	LAPC cells, treated versus untreated [Mus musculus]
GSE17739	Circadian gene profiling in the distal nephron and collecting ducts [Mus musculus]
GSE17760	Expression data from Ts1Cje and disomic C57BL/6 adult neurospheres [Mus musculus]
GSE17765	DNA hypomethylation leads to derepression of myeloerythroid genes in hematopoietic stem cells (HSC) [Mus musculus]
GSE17783	Analysis of gene expression in FACS-purified cortical projection neurons using Affymetrix 430 2.0 microarrays [Mus musculus]
GSE17784	Gene expression in FACS-purified cortical projection neurons [Mus musculus]
GSE17794	Expression data from B6C3F1 mice treated with 2-butoxyethanol [Mus musculus]
GSE17796	Expression data from B6C3F1 mice treated with reduced oxygen [Mus musculus]
GSE17797	UGE and UGM Reveal Novel Signaling Pathways and Ligand-Receptor Interactions in the Primitive Prostate Stem Cell Niche [Mus musculus]
GSE17806	Transcriptional maturation of neocortical fast-spiking GABAergic interneurons [Mus musculus]
GSE17812	Gene expression profiling from memory P14 T cells with control or mutated ThPOK [Mus musculus]
GSE17817	CAFs are activated in incipient neoplasia to orchestrate tumor promoting inflammation in an NF-魏B-dependent manner. [Mus musculus]
GSE17825	Murine fracture healing [Mus musculus]
GSE17840	Hedgehog is an anti-inflammatory epithelial signal for the intestinal lamina propria [Mus musculus]
GSE17869	Evaluation of Estrogen receptor related gene expression in C57BL/6 vs ERKO-alpha and ERKO-beta mice [Mus musculus]
GSE17879	Activin/Nodal signaling in mouse embryonic stem cells [Mus musculus]
GSE17880	Expression data from B6C3F1 mice treated with 2-butoxyethanol and reduced oxygen [Mus musculus]
GSE17886	Gene expression data of BBB and BCB two-cell embryos [Mus musculus]
GSE17896	Mouse Embryonic Stem Cell E14Tg2A.4 BMP2 Responses [Mus musculus]
GSE17910	In vitro differentiation of P19CL6 cardiogenic embryonic carcinoma cells [Mus musculus]
GSE17923	Gene Expression in White Adipose Tissue of KSR2-/- mice compared to wild type mice [Mus musculus]
GSE17925	Gene expression from TCDD treated C57BL6/J and human Aryl hydrocarbon Receptor expressing primary mouse hepatocytes [Mus musculus]
GSE17933	Transcriptional Biomarkers to Predict Female Mouse Lung Tumors in Rodent Cancer Bioassays - A 26 Chemical Set [Mus musculus]
GSE17936	Nkx2.5 regulates Jarid2 during outflow tract morphogenesis [Mus musculus]
GSE17962	Expression data from regulatory T cells with Stat3 ablation [Mus musculus]
GSE17985	Gene expression profile of Dicer-deficient oocytes [Mus musculus]
GSE17994	Expression Profiling of brain samples from wt and SCA3 tg animals after CCI-779 and placebo treatment [Mus musculus]
GSE18004	Differential gene expression in stellate sympathetic ganglia after cardiac pressure overload [Mus musculus]
GSE18010	Pathogenicity of a disease-associated human IL-4 receptor allele in experimental asthma [Mus musculus]
GSE18042	Erythroid differentiation: G1E model [Mus musculus]
GSE18052	Analysis of gene expression levels in BBF2H7-/- chondrocytes [Mus musculus]
GSE1806	Skeletal muscle allotypes [Mus musculus]
GSE18062	Microarray of RNA from calvaria in WT and OASIS-/- (KO) mice [Mus musculus]
GSE18064	Comparison of MBT/Pas and BALB/cByJ MEFs response after infection with Rift Valley Fever virus [Mus musculus]
GSE18135	Gene Expression Profile of Androgen Modulated Genes in the Murine Fetal Developing Lung [Mus musculus]
GSE18136	Punctual ablation of Foxp3+ T cells unleashes an autoimmune lesion [Mus musculus]
GSE18148	Microarray analysis of Cbfb-deficient regulatory T cells [Mus musculus]
GSE18172	T.F. Glis3: a novel critical player in the regulation of pancreatic beta-cell development and insulin gene expression [Mus musculus]
GSE18211	New candidate gene identification for controlling mammalian gonadal sex determination [Mus musculus]
GSE18216	Non-targeted effects of low dose ionizing radiation act via TGF尾 to promote mammary carcinogenesis [Mus musculus]
GSE18218	Expression data from AFB1-treated GNMT knockout mice [Mus musculus]
GSE18224	Female sex and oestrogen receptor 尾 attenuate cardiac remodelling and apoptosis in pressure overload [Mus musculus]
GSE18244	Lewis lung carcinoma cells and TDAG8 overexpression [Mus musculus]
GSE18281	Spatial mapping of thymic stromal microenvironments reveals unique features influencing T lymphoid differentiation [Mus musculus]
GSE18293	A murine pneumonic plague model after infection with wild-type Yersinia pestis CO92 and its Braun lipoprotein mutant [Mus musculus]
GSE18308	FoxOs cooperatively regulate diverse pathways governing neural stem cell homeostasis [Mus musculus]
GSE18322	Gene Expression Analysis of Ara-C Resistance in AML [Mus musculus]
GSE18326	Role of FoxO3 in adult neural stem cell maintenance in mice [Mus musculus]
GSE18327	Lubiprostone effects on small intestinal gene expression in wild type and Cftr-null mice [Mus musculus]
GSE18341	Age Dependent Gene Expression Responses to Inhaled Lipopolysaccharide Combined with Mechanical Ventilation [Mus musculus]
GSE18344	The Transcriptome of Nrf2-Deficient Mice in Cigarette Smoke-Induced Emphysematous Changes [Mus musculus]
GSE18348	Induction of intestinal Th17 cells by segmented filamentous bacteria [Mus musculus]
GSE1835	Myocilin effect on retina. Russell-7U24NS043571-02 [Mus musculus]
GSE18351	Expression profile of isolated lymphoblasts from mice treated with vehicle or SAHM1 [Mus musculus]
GSE18358	Gene Expression Profiling of Glomeruli from a mouse model of Denys-Drash Syndrome [Mus musculus]
GSE18383	Syndromic features and mild cognitive impairment in mice with genetic reduction on p300 activity		[Mus musculus]
GSE18387	Murine CD4+ T cells from DEREG mice expressing GFP under the control of the FoxP3 promotor [Mus musculus]
GSE18395	Expression data from mouse adult fibroblasts with Rb deletion and/or p53DD expression exposed to cisplatin (CDDP) [Mus musculus]
GSE18396	Dmrt1 (doublesex and mab-3 related transcription factor 1) knockout expression analyses in E13.5 testes in S6 background [Mus musculus]
GSE18430	Identification of angiotensin II-responsive genes in the kidney [Mus musculus]
GSE18446	BCR-ABL enhances differentiation of long-term repopulating hematopoietic stem cells [Mus musculus]
GSE18460	Lactobacillus acidophilus induces virus immune defense genes in murine dendritic cells by a TLR-2 dependent mechanism [Mus musculus]
GSE18500	Mast cells in response to some pathogens elicit a transcriptional program devoid of type I IFN response [Mus musculus]
GSE18507	Transcriptional Networks in Mouse Trophoblast Stem Cell Self-Renewal [Mus musculus]
GSE18534	Mouse small cell lung cancer model [Mus musculus]
GSE18551	Striatum of Huntington's disease model mice [Affymetrix data] [Mus musculus]
GSE18567	Temporal profiling of gene expression in cochleae of wild type and alpha9 null mice [Mus musculus]
GSE18597	Expression data from mutant SOD1(G93A) transgenic mice [Mus musculus]
GSE18607	Type I IFN-signaling following Pneumocystis (PC)-infection and clearance in CD4 T cell-competent mice [Mus musculus]
GSE18617	Single-cell gene expression data from Bergmann glial cells of mouse cerebellum [Mus musculus]
GSE18622	Expression data from mouse induced chondrogenic cells [Mus musculus]
GSE18647	Gene expression in embryonic intervertebral disc and vertebrae. [Mus musculus]
GSE18648	TGF-beta and BMP mediated gene expression in cultured sclerotome. [Mus musculus]
GSE18649	Molecular Profiling of the Developing Axial Skeleton: A role for Tgfbr2 in the Development of the Intervertebral Disc. [Mus musculus]
GSE18669	Analysis of murine hematopoieitic stem cells, multipotent progenitors, PreMegE progenitors and mature CD4+ T cells [Mus musculus]
GSE18704	WNT4 is required for ovarian follicle development and female fertility [Mus musculus]
GSE1871	SCCOR_MouseLung_Simva_LPS [Mus musculus]
GSE18737	Epigenetic chromatin states uniquely define the developmental plasticity of murine hematopoietic stem cells [Mus musculus]
GSE18740	Luteolin has anti-inflammatory and neurotrophic effects on microglia [Mus musculus]
GSE18745	S1P lyase deficiency disrupts lipid homeostasis in liver [Mus musculus]
GSE18746	Na茂ve B cells vs germina center B cells [Mus musculus]
GSE18752	Gene expression profile from mouse natural helper cell [Mus musculus]
GSE18771	Mouse KIAA1718 knockdown ES cells [Mus musculus]
GSE18785	Androgen-Induced Rhox Homeobox Genes Modulate the Expression of AR-Regulated Genes [Mus musculus]
GSE18800	Effect of PGF receptor FP on bleomycin-induced pulmonary fibrosis in mice [Mus musculus]
GSE18801	Transcriptional profile of isoproterenol-induced cardiomyopathy and comparison to exercise-induced cardiac hypertrophy [Mus musculus]
GSE18853	Expression data from Fus/TLS-null KSL hematopoietic stem/progenitor cells [Mus musculus]
GSE18858	Transcriptional Biomarkers to Predict Female Mouse Liver Tumors in Rodent Cancer Bioassays - A 26 Chemical Set [Mus musculus]
GSE18863	KIAA1718 is a dual specific histone demethylase involved in early neural development [Mus musculus]
GSE18891	Foxl2 mediated expression data from KK1 granulosa cells [Mus musculus]
GSE18914	Prepubertal Human Spermatogonia and Mouse Gonocytes Share Conserved Gene Expression of Germline Stem Cell Regulatory [Homo sapiens; Mus musculus]
GSE18937	Expression data from fetal and adult mouse liver mesothelial cells [Mus musculus]
GSE19004	Mouse HCC model [Mus musculus]
GSE19042	Synergistic Action of LIF and Glucocorticoids on pituitary corticotrophs cell line (AtT-20) [Mus musculus]
GSE19073	An Experimentally Derived Metastasis Gene Expression Profile Predicts Recurrence and Death in Colon Cancer Patients [Mus musculus]
GSE19076	Expression data from wild type, Ring1B-/-, Eed-/-, and Ring1B/Eed double deficient mouse ES cells [Mus musculus]
GSE19110	Expression data from AID-silenced mouse plasmacytoma J558 (BALB/c, H-2Ld)cell lines [Mus musculus]
GSE19139	Mouse aorta smooth muscle cells differentiate into lymphoid tissue organizers upon combined TNFR1/LTBR NF-kB signaling [Mus musculus]
GSE19142	Single cell analysis of the Common Lymphoid Progenitor compartment reveals functional and molecular heterogeneity [Mus musculus]
GSE19165	Microarray profiling analysis in Jmj-Fl/Fl and Jmj-null ESCs. [Mus musculus]
GSE19169	Jumonji modulates Polycomb activity and self-renewal versus differentiation of stem cells [Mus musculus]
GSE19176	Role of Bmi1 in Shh-mediated shift in gene expression levels [Mus musculus]
GSE19194	Cbfb/Runx1-repression independent blockage of differentiation and accumulation of Csf2rb expressing cells by Cbfb-MYH11 [Mus musculus]
GSE19198	Analysis of interleukin-21-induced Prdm1 gene regulation reveals functional cooperation of STAT3 and IRF4 TFs [Mus musculus]
GSE19204	Foxa2 programs Th2-cell mediated innate immunity in the developing lung. [Mus musculus]
GSE19233	colonic vs bone marrow MSC [Mus musculus]
GSE19272	Genome-wide comparison between IL-17 and combined TNF-alpha/ IL-17 induced genes in primary murine hepatocytes [Mus musculus]
GSE19282	The Effects of Globin on Microarray-based Gene Expression Analysis of Mouse Blood [Mus musculus]
GSE19286	Microarray gene expression profiling of aorta genes of APOE-deficient mice receiving the ACE inhibitor captopril [Mus musculus]
GSE19299	Expression data with mouse osteoblast cell from wild-type and retinoblastoma tumor suppressor(Rb) knock-out. [Mus musculus]
GSE19337	Listeria monocytogenes induces T cell receptor unresponsiveness via its pore-forming toxin listeriolysin O [Mus musculus]
GSE19355	Silencing of mrhl non coding RNA in mouse spermatoginial cells GC1-Spg [Mus musculus]
GSE19369	Stimulatory effect of Echinacea purpurea extract on trafficking activity in mouse dendritic cells [Mus musculus]
GSE19374	Expression data from mouse bone marrow derived macrophages [Mus musculus]
GSE19401	Expression data from murine follicular dendritic cells [Mus musculus]
GSE19402	Gene expression data from hippocampus, striatum, hypothalamus cortex, Drd2-MSNs and Drd1-MSNs in mice [Mus musculus]
GSE19403	Dysregulation of the Wnt pathway inhibits timely myelination and remyelination in the mammalian CNS [Mus musculus]
GSE19408	Expression data from oil or ICI 182,780 treated COUP-TFII mutant mice [Mus musculus]
GSE19436	Transcriptional alterations in cycling neural stem cells underlying alcohol use disorders [Mus musculus]
GSE19448	A Functional Role of RB-Dependent Pathway in the Control of Quiescence in Adult Epidermal Stem Cells Revealed by Genomic Profiling [Mus musculus]
GSE19474	Expression data from E12.5 ePet-EYFP rostral and caudal serotonin (5HT) neurons purified by flow cytometry [Mus musculus]
GSE19488	Down-regulated Genes in Mouse Dental Papillae and Pulp [Mus musculus]
GSE19502	Hematopoietic Stem Cell Differentiation Regulated by a Single Ubiquitin Ligase: Substrate Complex [Mus musculus]
GSE19513	Expression data from P2 mouse hippocampus [Mus musculus]
GSE19517	Gene expression profiling of conditional ablation of Indian hedgehog in the mouse uterus [Mus musculus]
GSE19518	Microarray analysis of CA-AhR transgenic mice [Mus musculus]
GSE19528	Effect of c-Myb deficiency on pre-selection DP thymocytes [Mus musculus]
GSE19534	Alpha-synuclein deficiency affects brain Foxp1 expression and ultrasonic vocalization [Mus musculus]
GSE19601	Gene expression profiling in murine Smad-deficient CD4+ T cells stimulated with TGF-b [Mus musculus]
GSE19616	Gene expression profiling of mouse p53-deficient epidermal carcinoma defines molecular determinants of human cancer malignancy (testing dataset) [Mus musculus]
GSE19640	Expression data from 20-week-old mice proximal tubules [Mus musculus]
GSE19641	Expression data of the thymus from 15weeks old Hexb-/- and Hexb+/- mice [Mus musculus]
GSE19657	Targeting resistance to Smoothened antagonists by inhibiting the PI3K pathway [Mus musculus]
GSE19668	Genetic Determinants for Susceptibility to Staphylococcus aureus Infection in A/J and C57BL/6J [Mus musculus]
GSE19677	Striatum of Huntington's disease model mice [Mus musculus]
GSE19684	Atoh1 inhibits neuronal differentiation and collaborates with Gli1 to generate medulloblastoma-initiating cells [Mus musculus]
GSE19687	shGFP- and shQk-transduced Ink4a/Arf-/- Pten-/- primary mouse astrocytes [Mus musculus]
GSE19689	QK-knockdown Ink4a/Arf-/- Pten-/- mouse astrocytes transduced with miR-20a or scrambled non-targeting microRNA (miR-NT) [Mus musculus]
GSE19693	STAR RNA-binding protein, Quaking, suppresses cancer via regulation of microRNA [Homo sapiens; Mus musculus; Rattus norvegicus; Human herpesvirus 1; Human herpesvirus 5; Murid herpesvirus 1; Human herpesvirus 4; BK polyomavirus; JC polyomavirus; Simian virus 40; Human immunodeficiency virus 1; Murid herpesvirus 4; Human herpesvirus 8]
GSE19729	Interactions between developing B-lymphocytes and stromal cells reveal complex interactions and two-way communication [Mus musculus]
GSE19732	Identification of genes characteristic of committed preadipocyte fibroblasts [Mus musculus]
GSE19753	Mad2-induced chromosome instability leads to lung tumor relapse after oncogene withdrawal [Mus musculus]
GSE19757	Expression Data from Bone Marrow Progenitor-Derived Adipocytes, White Adipocytes and Brown Adipocytes. [Mus musculus]
GSE19793	MyD88-mediated signaling prevents development of adenocarcinomas of the colon via interleukin-18 [Mus musculus]
GSE19825	Prolonged IL-2R alpha expression on virus-specific CD8+ T cells favors terminal effector differentiation in vivo [Mus musculus]
GSE1983	Transcriptional Profiling of the Metanephric Kidney [Mus musculus; Rattus norvegicus]
GSE1986	Global gene expression across a range of tissues [Mus musculus]
GSE19875	Expression data from murine hearts exposed to ischemic preconditioning comparing A2BAR null and wildtype BL6/C57 mice [Mus musculus]
GSE19954	Telmisartan Improves Insulin Resistance with Modulating Adipose Tissue Macrophage Polarization in High Fat-fed Mice [Mus musculus]
GSE19979	P7 bladder epithelium compartments: uroplakin expressing (+ve) vs. non-expressing (-ve) epithelial cells (GUDMAP Series_id: 34) [Mus musculus]
GSE1999	Neuroprotective effects of erythropoietin. Wilson-5R01NS028208-15 [Mus musculus]
GSE19997	POU4F1 is associated with t(8;21) AML and contributes directly to its unique transcriptional signature [Mus musculus]
GSE20054	H3K27 Methyltransferase PRC2 Represses Wnt Genes to Facilitate Adipogenesis [Mus musculus]
GSE20100	Expression data from primary MEF lacking either HDAC1, HDAC2 or both [Mus musculus]
GSE20160	Gene Expression Data from Prefrontal Cortex and Nucleus Accumbens from Inbred Strains of Mice [Mus musculus]
GSE20177	Expression data from mouse wild-type and Dnmt1-/-Dnmt3a-/-Dnmt3b-/- embryonic stem(ES) cells and nuclear transfer-trophoblastic stem(ntTS) cells, and wild-type trophoblastic stem(TS) cells, primitive endoderm cells, and extra-embryonic endoderm(XEN) cells [Mus musculus]
GSE2019	Microarray Based Comparison of three Amplification Methods For Nanogram Amounts of Total RNA [Mus musculus]
GSE20235	RNA expression data from glomeruli lacking von Hippel-Lindau protein in podocytes [Mus musculus]
GSE20244	A comprehensive methylome map of lineage commitment from hematopoietic progenitors [Mus musculus]
GSE20302	B bifidum actively changes the gene expression profile induced by L acidophilus in murine dendritic cells [Mus musculus]
GSE20316	Subtle variations in Pten dose determine cancer susceptibility: Gene expression profiling of a Ptenhy/+ mouse model [Mus musculus]
GSE20335	Expression analysis data from large T antigen-immortalized murine embryonic fibroblasts (MEFs) [Mus musculus]
GSE20352	The Apcmin mouse has altered hematopoietic stem cell function and provides a model for MPD/MDS [Mus musculus]
GSE20366	Genomic definition of multiple ex vivo Treg sub-phenotypes [Mus musculus]
GSE20390	Deficiency in the 15 kDa Selenoprotein Inhibits Tumorigenicity and Metastasis of Colon Cancer Cells [Mus musculus]
GSE20391	Comprehensive expression profiling across primary fetal liver terminal erythroid differentiation [Mus musculus]
GSE20392	Comparison of GFP- and Nurr1-infected ES-cell derived neurons [Mus musculus]
GSE20398	Regulation of chondrogenesis in early murine limb mesenchyme by BMP signals [Mus musculus]
GSE20513	Expression data from (bezafibrate treated-wild type, Clock mutant, and PPARalpha-null) mouse liver [Mus musculus]
GSE20514	Expression data from Transgenic mice skin expressing deltaNp63alpha [Mus musculus]
GSE20519	Gene expression analysis of leukemic samples in C57BL6 mice [Mus musculus]
GSE20523	Immunoregulatory actions of T cell PPAR g at the colonic mucosa [Mus musculus]
GSE20527	Effect of BMP4 and noggin on gene expression in murine R1 ES cells [Mus musculus]
GSE20547	A53T-伪-synuclein overexpression mouse model signaling and striatal synaptic plasticity [Mus musculus]
GSE20570	Gene profile of PTIP deletion in adult murine cardiac tissue [Mus musculus]
GSE20575	mRNA profiling of iPSCs and derivative NT-ESCs [Mus musculus]
GSE20576	Aberrant silencing of imprinted genes on chromosome 12qF1 in mouse induced pluripotent stem cells [Mus musculus]
GSE2060	Characterize CREB target genes in different tissue types [Homo sapiens; Mus musculus]
GSE20604	Downstream Targets of HOXB4 in the primitive hematopoietic progenitor EML Cell line [Mus musculus]
GSE20620	Global analysis of gene expression by SV40 T antigen in mouse embryo fibroblasts [Mus musculus]
GSE20621	Immunoregulatory actions of epithelial cell PPAR g at the colonic mucosa [Mus musculus]
GSE20636	Expression data from OVE26 diabetic mouse kidney [Mus musculus]
GSE20645	The difference of gene expression in mouse OPCs in normothermic and hypothermic culture [Mus musculus]
GSE20684	The gene encoding the hematopoietic stem cell regulator CCN3 (NOV) is under direct cytokine control through the transcription factors STAT5a/b. [Mus musculus]
GSE20696	Expression profiling of 3T3-L1 adipogenesis [Mus musculus]
GSE20735	Expression data from effector CD4 T cells isolated from MRL/Faslpr mice. [Mus musculus]
GSE20752	Comparative Epigenomic Analysis of Murine and Human Adipogenesis [Homo sapiens; Mus musculus]
GSE20850	Expression data from cultured macrophages and osteoclasts [Mus musculus]
GSE20899	Expression data from ES cell-derived motoneuron [Mus musculus]
GSE20918	GENE EXPRESSION ALTERATIONS IN ADULT UTP14b (jsd) MICE BY CONDITIONAL KNOCKOUT OF ANDROGEN RECEPTOR IN SERTOLI CELLS [Mus musculus]
GSE20954	mRNA expression profile in mouse lung development [Mus musculus]
GSE20987	Gene expression data of BCR-ABL1 transformed B cell precursors from BCL6 wild-type and BCL6 knockout mice [Mus musculus]
GSE21013	Effect of dietary abscisic acid (ABA) supplementation on spleen transcriptome in LPS-challenged mice [Mus musculus]
GSE21018	Cooperation of IRF-4 and IRF-8 deficiencies in the development of hematological malignancies [Mus musculus]
GSE21031	Time-series of IL-6 stimulated primary mouse hepatocytes [Mus musculus]
GSE21033	Timecourse analysis of gene expression by murine bone marrow-generated dendritic cells following treatment with Poly I:C [Mus musculus]
GSE21041	Transcriptome analysis of miR-144/451-null bone marrow erythroid cells [Mus musculus]
GSE21048	Prednisolone-induced differential gene expression in liver of mice carrying the wild type or a dimerization-defective glucocorticoid receptor [Mus musculus]
GSE21054	Differential roles of Sall4 isoforms in ES cell pluripotency: expression [Mus musculus]
GSE21055	Differential Role of Sall4 isoforms in ES cell pluripotency: ChIP-chip [Mus musculus]
GSE21056	Differential roles of Sall4 isoforms in ES cell pluripotency [Mus musculus]
GSE21064	DNA microarrays of SKOM transduced MEFs with added Tgfb1 or co-expressing Snail [Mus musculus]
GSE21067	Molecular mechanisms underlying reprogramming of mouse fibroblasts into pluripotent stem cells [Mus musculus]
GSE21137	Ultrastructural and transcriptional profiling of neuropathological misregulation of CREB function [Mus musculus]
GSE21143	PLAGL2 regulates Wnt signaling to impede differentiation in neural stem cells and glioma [Mus musculus]
GSE21154	Gene array data for Fas knock-out human cancer cell line and mouse liver tissue [Homo sapiens; Mus musculus]
GSE21156	Expression data from rostral forebrains of wild-type and Fezf1-/- Fezf2-/- mice [Mus musculus]
GSE21189	Mitochondrial DNA mutations induce supression of nuclear encoded mitochondrial Genes in skeletal muscle [Mus musculus]
GSE21193	The effects of subchronic arsenate exposure on gene expression in the mouse lung [Mus musculus]
GSE21224	Transcriptional ontogeny of the developing liver [Mus musculus]
GSE21255	Pediatric mastocytosis-associated KIT extracellular domain mutations exhibit different functional and signaling properties compared with KITphosphotransferase domain mutations. [Mus musculus]
GSE21267	Expression data from CC10-rtta/teton-IL-13 tg mice fed with or without doxycycline [Mus musculus]
GSE21278	A genomic atlas of mouse hypothalamic development [Mus musculus]
GSE21309	Differential gene expression patterns signifying loss of the mouse tumor supressor Gprc5a in lung epithelial cells [Mus musculus]
GSE21361	Dynamic single-cell imaging of direct reprogramming reveals an early specifying event [Mus musculus]
GSE21368	Myocardial expression data from ketogenic diet-fed mice [Mus musculus]
GSE21379	Expression Data from WT and Sh2d1a-/- in vivo follicular helper CD4 T cells (TFH) versus non follicular helper CD4 T cells (non-TFH) [Mus musculus]
GSE21380	Expression Data from in vivo Tfh vs GC Tfh vs non-Tfh [Mus musculus]
GSE21381	Germinal center T follicular helper cell IL-4 production is dependent on SLAM receptor (CD150) [Mus musculus]
GSE21515	Expression data from mouse ES and iPS cells [Mus musculus]
GSE21525	Expression data from testis of day-7 Sohlh1 knock-out mice [Mus musculus]
GSE21546	The role of Ternary Complex factors in T-cell Positive Selection [Mus musculus]
GSE21549	Expression profiles of EDTA-dissociated colon epithelial cells of wild-type mice and vil-Cre-Bcl9-/-/Bcl9l-/- mice. [Mus musculus]
GSE21576	Expression profiles of laser dissected colon tumor samples of wild-type mice and vil-Cre-Bcl9-/-/Bcl9l-/- mice [Mus musculus]
GSE21583	Effects of ACE2 on BMPR2 mutation-mediated defects in gene expression [Mus musculus]
GSE21603	Expression profiles of colon epithelial cells and tumor samples of wild-type and vil-Cre-Bcl9-/-/Bcl9l-/- mice [Mus musculus]
GSE21606	Expression profiling of murine neonatal lung tissue from Carm1 knockouts and wild type controls [Mus musculus]
GSE2161	Identification of genes that are dysregulated in the telencephalon of Dlx1/2 mutants. Rubenstein-2R01MH049428-11 [Mus musculus]
GSE21670	Diverse Targets of the Transcription Factor STAT3 Contribute to T Cell Pathogenicity and Homeostasis [Affymetrix Expression] [Mus musculus]
GSE21671	Diverse Targets of the Transcription Factor STAT3 Contribute to T Cell Pathogenicity and Homeostasis [Mus musculus]
GSE21678	Foxo1/3-deficient Treg cells [Mus musculus]
GSE21687	Comparative genomics matches mutations and cells to generate faithful ependymoma models [Homo sapiens; Mus musculus]
GSE21710	Insulin receptor signaling in osteoblasts regulates postnatal bone acquisition and body composition [Mus musculus]
GSE21711	Effect of cholera toxin or forskolin on mouse bone marrow-derived dendritic cells [Mus musculus]
GSE21716	Hepatic xenobiotic metabolizing enzyme gene expression through the life stages of the mouse [Mus musculus]
GSE21738	MicroRNAs dynamically remodel gastric smooth muscle cells [Mus musculus]
GSE21749	The ubiquitin-conjugating enzyme HR6B is required for maintenance of X chromosome silencing in mouse spermatocytes and spermatids [Mus musculus]
GSE21754	Expression data from white adipose tissue of Perilipin A transgenic mice [Mus musculus]
GSE21755	Rapamycin effect on Wild Type and TSC deficient Mouse Embryonic Fibroblasts : Time Course [Mus musculus]
GSE21761	A large intergenic non-coding RNA induced by p53 mediates global gene repression in the p53 transcriptional response [Mus musculus]
GSE21822	Role of sex chromosome complement in autosomal gene expression [Mus musculus]
GSE21836	Tob1 is a Constitutively Expressed Repressor of Liver Regeneration [Mus musculus]
GSE21841	Expression data from LPS-stimulated RAW 264.7 mouse macrophages treated with Hypericum perforatum fraction and bioactive constituents [Mus musculus]
GSE21842	Physiological Jak2V617F expression causes a lethal myeloproliferative neoplasm with differential effects on hematopoietic stem and progenitor cells [Mus musculus]
GSE21902	Expression Data from chemical induced tumors obtained from NDR1+/+, NDR1+/- and NDR1-/- mice [Mus musculus]
GSE21905	Gene expression in Lineage negative bone marrow cells of C57B/L6 and B.D(Chr5) mice [Mus musculus]
GSE21927	Expression data from bone marrow derived- and tumor induced- CD11b+ MDSC [Mus musculus]
GSE21944	The orphan nuclear hormone receptor ERR尾 controls rod photoreceptor survival. [Mus musculus]
GSE2197	DC response to ISD vs CpG [Mus musculus]
GSE22003	Analysis of mir-223 knockout cultured neutrophils versus wild-type cultured neutrophils, by microarray profiling [Mus musculus]
GSE22004	Mammalian microRNAs predominantly act to decrease target mRNA levels [Homo sapiens; Mus musculus]
GSE22005	Medulloblastoma tumors derived from Ptch+/-HIC+/- transgenic mouse allografted in nude mice [Mus musculus]
GSE22006	Medulloblastoma tumors derived from Ptch+/-p53-/- transgenic mouse allografted in nude mice [Mus musculus]
GSE22007	Targeting resistance to Smoothened antagonists by inhibiting the PI3K pathway [Mus musculus]
GSE22009	Hepatic acute phase proteins control innate immune responses during infection by promoting myeloid derived suppressor cell function [Mus musculus]
GSE2202	Effect of knocking out SOCS3 in mouse ES cells [Mus musculus]
GSE22046	Expression data from exercised-trained, myog-deleted adult mice [Mus musculus]
GSE2205	Analysis of Germ Stem Cell loss in a murine model of ERM deficiency [Mus musculus]
GSE22065	Expression data from Merm1/Wbscr22 knock-down tumor cells [Homo sapiens; Mus musculus]
GSE22073	Testis samples from Alkbh1 wild-type and KO mice [Mus musculus]
GSE22081	Discrete Roles of STAT4 and STAT6 Transcription Factors in Tuning Epigenetic Modifications and Transcription during Helper T Cell Differentiation (gene expression) [Mus musculus]
GSE22094	Bone marrow transcriptomal differences between wild type, Fancc-deficient, Fancg-deficient, and doubly deficient (Fancc/Fancg) mice. [Mus musculus]
GSE22105	Discrete Roles of STAT4 and STAT6 Transcription Factors in Tuning Epigenetic Modifications and Transcription during Helper T Cell Differentiation [Mus musculus]
GSE22117	Expression data from MRTFA-B double knockout brain [Mus musculus]
GSE22125	Mouse pancreatic islets during pregnancy [Mus musculus]
GSE22128	Expression profiling of splenic dendritic cells [Mus musculus]
GSE22136	Comparison of splenic and small intestine lamina propria dendritic cells [Mus musculus]
GSE22140	Arthritic KRN T cells and wild type T cells from germ free and specific pathogen free mice [Mus musculus]
GSE22180	In vitro carcinogenicity testing with Balb/c 3T3 Cells treated with various chemical carcinogens [Mus musculus]
GSE2229	Mouse preimplantation development [Mus musculus]
GSE22313	Pre-B cell leukemia homeobox protein Pbx1 is associated with lupus susceptibility in mice and humans [Mus musculus]
GSE22317	Distinct signature of altered homeostasis in aging rod photoreceptors: Implications for retinal diseases [Mus musculus]
GSE2236	heart/muscle-specific MnSOD-deficient mouse [Mus musculus]
GSE22371	Tbr1 regulates regional and laminar identity of postmitotic neurons in developing neocortex [Mus musculus]
GSE22418	Comparison of gene expression between wild type, Notch1-activated, and RBPJ loss-of-function embryonic mouse yolk sac tissue at E9.5 [Mus musculus]
GSE22432	TGF-尾1 Accelerates Dendritic Cell Differentiation from Common Dendritic Cell Progenitors (CDPs) and Directs Subset Specification Towards Conventional Dendritic Cells [Mus musculus]
GSE22434	Expression data from Evi1-transduced primary bone marrow cells [Mus musculus]
GSE2250	Effects of irradiation on mouse lung [Mus musculus]
GSE22506	Unacylated Ghrelin Rapidly Modulates Lipogenic and Insulin Signaling Pathway Gene Expression in Metabolically Active Tissues of GHSR Deleted Mice [Mus musculus]
GSE22527	Anti-CD3 therapy permits regulatory T cells to surmount T cell receptor-specified peripheral niche constraints [Mus musculus]
GSE22616	Gene expression in the Efferent duct, Epididymis, and Vas deferens during Embryonic Development [Mus musculus]
GSE22637	Expression file from FGF-10 experiment [Mus musculus]
GSE22773	Musashi 2 regulates normal hematopoiesis and accelerates leukemogenesis (LK and MS12-inducible) [Mus musculus]
GSE22774	Musashi 2 regulates normal hematopoiesis and accelerates leukemogenesis (LSK and LK) [Mus musculus]
GSE22778	Musashi 2 regulates normal hematopoiesis and accelerates leukemogenesis [Homo sapiens; Mus musculus]
GSE22871	Expression data from wild-type and PPARalpha-null mice exposed to perfluorooctane sulfonate (PFOS) [Mus musculus]
GSE22925	Murine Bone Marrow Stromal Cell Response to Granulocyte Colony-Stimulating Factor [Mus musculus]
GSE22935	Arginine utilization following mycobacteria infection in macrophages is dependent on autocrine-paracrine signaling [Mus musculus]
GSE23002	Transcriptional and Phenotypic Reprogramming of Tumors by Host Stroma Deficient in TNF伪 Signaling [Mus musculus]
GSE23006	Transcriptional profiling of a wound healing process in skin and oral mucosa [Mus musculus]
GSE23014	Comprehensive profiling of the early lung immune responses in the mouse model of tuberculosis [Mus musculus]
GSE23114	Cell cyclin kinase inhibitor Cdkn2c regulates B cell homeostasis and function in the NZM2410-derived murine lupus susceptibility locus Sle2c1 [Mus musculus]
GSE23119	Effect of vitamin A deficiency (VAD) on mouse spermatogonial transcriptome profiles [Mus musculus]
GSE23167	Expression data from DC-induced Hopx-deficient and sufficient regulatory T cells after immunization [Mus musculus]
GSE23178	Expression data analysis in lungs from mice induced for pulmonary arterial hypertension (PAH) by inhalation of Stachybotrys chartarum spores [Mus musculus]
GSE23180	Expression data of LPS-stimulated bone marrow macrophages induced by M-CSF from wild-type and Jmjd3-/- mice. [Mus musculus]
GSE23182	Systemic inflammation modulates Fc receptor expression on microglia in chronic neurodegeneration [Mus musculus]
GSE23212	Gene expression profiling of mouse splenic Dendritic cells subsets [Mus musculus]
GSE23306	The JMJD3-IRF4 axis regulates M2 macrophage polarization and host responses against helminth infection [Mus musculus]
GSE23308	Effect of Mineralocorticoid Receptor deletion on glucocorticoid signalling in the macropahge [Mus musculus]
GSE23437	Gene regulation in the hyperoxia mouse retina [Mus musculus]
GSE23495	Lmnadelta9 mouse gene expression study [Mus musculus]
GSE23505	Enhanced Pathogenicity of Th17 cells Generated in the Absence of Transforming Growth Factor-尾 Signaling [Mus musculus]
GSE23556	Mx-Cre mediated deletion of SRF in murine hematopoietic LSK (Lin-Sca1+c-Kit+) cells [Mus musculus]
GSE23570	Nell-1 primary response gene [Mus musculus]
GSE23579	Gene expression profilings of fetal human and mouse cerebral cortex exposed to alcohol [Homo sapiens; Mus musculus]
GSE23600	Expression data from sorted Treg cells from WT or motheaten mice [Mus musculus]
GSE23641	Expression data of wild type and miR-155 knockout bone marrow derived dendritic cells treated with lipopolysaccharide (LPS) [Mus musculus]
GSE23700	HOP homeobox (Hopx) and Histone deacetylase-2 (Hdac2) deficiency effect on the embryonic heart [Mus musculus]
GSE2372	Aortae of 32 weeks old apoE mice [Mus musculus]
GSE23724	Genes differentially regulated by the glucocorticoid receptor in developing skin of the GR knock out and wt embryos. [Mus musculus]
GSE23725	Expression data from mouse neonatal ovarian xenobiotic culture experiments [Mus musculus]
GSE23738	Global changes of expression patterns of vaccinia virus infected lungs of C57BL/6 mice. [Mus musculus]
GSE23755	LPS-induced gene expression in mouse small intestinal epithelial cells [Mus musculus]
GSE23780	A Novel Statistical Algorithm for Gene Expression Analysis Differentiates PXR-Dependent and Independent Mechanisms of Toxicity [Mus musculus]
GSE23782	Adult epidermal Notch activity induces dermal accumulation of stromal cells [Mus musculus]
GSE23800	Analysis of differential gene expression in Cebpa-positive and Cebpa-negative hematopoietic stem cells using a Cebpa-Cre EYFP reporter mouse model [Mus musculus]
GSE23821	Expression analysis of stimulated macrophages from CEBPB-knockout, CEBPE-knockout, and CEBPB/CEBPE double-knockout mice [Mus musculus]
GSE23833	The Forkhead factor FoxQ1 influences epithelial differentiation [Mus musculus]
GSE23845	Time course for bladder UCC development in UPII-SV40Tag mice [Mus musculus]
GSE23856	Gene expression in a conditionally immortalized mouse podocyte cell line [Mus musculus]
GSE2389	Regulatory T cell lineage specification by Foxp3 [Mus musculus]
GSE23925	Gene expression in germinal center light zone, dark zone, and na茂ve B cells [Mus musculus]
GSE23972	Ikaros deficient mouse thymic lymphomas [Mus musculus]
GSE24031	Adipose tissue dysfunction signals progression of hepatic steatosis towards nonalcoholic steatohepatitis in C57Bl/6 mice [Mus musculus]
GSE24061	MAQC-II Project: Hamner data set [Mus musculus]
GSE24078	Expression data from SSEA1+ differentiated murine embryonic stem cells [Mus musculus]
GSE24190	Expression data from keratinocytes of WT and RASSF9-/- mice [Mus musculus]
GSE24203	A20 Role in Liver regeneration [Mus musculus]
GSE24210	Interleukin-35-mediated induction of a novel regulatory T cell population [Mus musculus]
GSE24276	Fz1Fz2 double knock out mouse palate microarray (E13.5) [Mus musculus]
GSE24281	Unexpected Role for the B cell-specific Src Family Kinase Blk in the Development of IL-17-Producing gamma/delta T Cells [Mus musculus]
GSE24295	Gene expression in epithelial and non-epithelial cells of renal origin [Mus musculus]
GSE2433	Expression profiling of GATA-1 wild type and mutant fetal megakaryocytes [Mus musculus]
GSE24350	Expression data from peptidoglycan stimulated CD11b+ cells from NOD and NOD.Idd3 [Mus musculus]
GSE24437	Persistence of effector memory Th1 cells is regulated by the homeobox only protein Group1 Hopx-/-, Group2 Hopx+/-, Group3 Hopx+/+ [Mus musculus]
GSE24454	Reverse myocardial remodeling by aortic bending debanding in mice [Mus musculus]
GSE2463	Targets of FGFR2-IIIb signalling in the hair follicle [Mus musculus]
GSE2527	Gata-1 Knock Down - Wild Type Megakaryocyte Gene Expression [Mus musculus]
GSE2557	Transcriptome Profiling of High Glucose and Glucosamine-Induced Mouse Mesangial Cells [Mus musculus]
GSE2558	Transcriptome profiling of Transforming Growth Factor B1-Induced Mesangial Gene Expression [Mus musculus]
GSE2592	RUNX1 (AML1) knockout in mouse embryo [Mus musculus]
GSE2774	Identification of tumor immune evasion mechanism using P0 and P3 cell lines [Mus musculus]
GSE2843	thymic mouse cells [Mus musculus]
GSE2869	Rosenfeld-5R01NS034934-14 [Mus musculus]
GSE2873	Burden-2R01NS036193-06A1 [Mus musculus]
GSE2917	Profiling of visceral sensory neurons in dorsal root and nodose ganglia in BALB/c mice. [Mus musculus]
GSE2924	Immunodomination leads to selective expansion of the fittest CD8 T cells [Mus musculus]
GSE3065	Gene inductions in response to BCR-crosslinking in TAK1-deficient B cell [Mus musculus]
GSE3067	Resistance to thyroid hormone (RTH) and PPARa activation [Mus musculus]
GSE3100	Cystic Fibrosis Mouse Lung Profiles [Mus musculus]
GSE3126	Comparison of HNF4 null mouse embryonic livers with control mouse embryonic livers [Mus musculus]
GSE3150	Aging Liver Profiles of the Long Lived Prop-1 Mutant Mouse (Ames) and Wild Type Controls [Mus musculus]
GSE3181	SRF-null neonatal cardiomyocytes [Mus musculus]
GSE3196	Gene expression in hypoxic MEFs having only p300 and CBP with deleted CH1 domains [Mus musculus]
GSE3203	Influenza virus infection-induced gene expression changes of regional B cells are mediated in part through type I IFN [Mus musculus]
GSE3249	Analysis of RPE65 loss of function in mouse retina [Mus musculus]
GSE3253	Exaggerated neuroinflammation and sickness behavior in aged mice after activation of the peripheral innate immune system [Mus musculus]
GSE3293	Leptin Regulated Mouse Gallbladder Genes [Mus musculus]
GSE3296	Gene expression in MEFs in response to treatment with dipyridyl and trichostatin A [Mus musculus]
GSE3318	Two transactivation mechanisms are responsible for the bulk of HIF-1alpha-responsive gene expression [Mus musculus]
GSE3414	Immune Response to Nippostrongylus brasiliensis in the mouse lung [Mus musculus]
GSE3425	Silencing of microRNAs in vivo with "antagomirs" [Mus musculus]
GSE3440	Effect of aldosterone on gene expression in the heart [Mus musculus]
GSE3463	Expression profiling of mouse gonadal somatic cells [Mus musculus]
GSE3501	Comparative analysis of 10 week and 5 week Bitransgenic mice (LH mouse crossed with MMTV-neu mouse) [Mus musculus]
GSE3530	Distinct Gene Expression Profiles in Adult Mouse Heart Following Targeted MAP Kinase Activation [Mus musculus]
GSE3554	Microarray Analysis of Retinal Gene Expression in the DBA/2J Model of Glaucoma [Mus musculus]
GSE3583	Huntington's disease: Gene expression changes caused by Hdh CAG mutation or 3-nitropropionic acid in striatal cells [Mus musculus]
GSE3595	Identification of potential KLF7 target genes in olfactory sensory neurons [Mus musculus]
GSE3621	R6/1 brain hemisphere time series gene expression [Mus musculus]
GSE3653	Inducible Ngn3 Embryonic Stem Cells [Mus musculus]
GSE3822	Complete embryonic E11.5 metanephric kidney analysis of wild type and Hoxa11, Hoxd11 null targeted mice [Mus musculus]
GSE3837	Methylglyoxal treatment of MH-S cell line induces apoptosis and immune response [Mus musculus]
GSE3843	Targeted disruption of glycerol kinase gene in mice: expression analysis in liver [Mus musculus]
GSE3849	Differential transcript abundance in NPAS2 mutant mouse at ZT14 [Mus musculus]
GSE3850	Differential transcript abundance in BMAL-/- mouse at ZT14 [Mus musculus]
GSE3861	Distinct hematopoietic cell fates regulated by graded expression of HOXA10 [Mus musculus]
GSE3889	Scd1 Knockout Mice on very low fat diet [Mus musculus]
GSE3962	Mouse oocyte and one-cell embryo polysomal mRNA [Mus musculus]
GSE4002	Global gene expression profile of interspecies pregnant implantation sites between rat and mouse [Mus musculus]
GSE4029	Basonuclin: A novel mammalian maternal effect gene [Mus musculus]
GSE4034	Rapid selection response for contextual fear conditioning in a cross between C57BL/6J and A/J (palme-affy-mouse-198967) [Mus musculus]
GSE4035	Selection for contextual fear conditioning affects anxiety-like behaviors and gene expression (palme-affy-mouse-84746) [Mus musculus]
GSE4040	sikes-affy-mouse-84486 [Mus musculus]
GSE4041	zhang-affy-mouse-200705 [Mus musculus]
GSE4043	Gene profiling analysis of Src chemical rescue [Mus musculus]
GSE4050	Expression Profile of Day 5 5cc7 T cell blasts [Mus musculus]
GSE4051	Targeting of GFP to new-born rods by Nrl promoter and temporal expression profiling of flow-sorted photoreceptors [Mus musculus]
GSE4098	Mouse limbal epithelial basal cells vs. corneal epithelial basal cell gene expression profile [Mus musculus]
GSE4142	Molecular Analysis of antigen-specific B cell responses [Mus musculus]
GSE4178	Cellular Mechanisms of Fatal Early-Onset Autoimmunity in Mice with the T Cell-Specific Targeting of TGF尾 Receptor [Mus musculus]
GSE4179	A function for interleukin 2 in Foxp3-expressing regulatory T cells [Mus musculus]
GSE4189	The Oct4 and Nanog transcription network that regulates pluripotency in mouse embryonic stem cells [Mus musculus]
GSE4193	Gene expression in murine germ cells [Mus musculus]
GSE4230	Gene expression profiles in developing nephrons using Lim1 metanephric mesenchyme-specific conditional mutant mice [Mus musculus]
GSE4238	rhythmic transcriptome in the murine wt adrenal [Mus musculus]
GSE4239	Transcriptome regulation in the adrenal gland of circadian clock deficient Per2Cry1 double mutant mice [Mus musculus]
GSE4253	Wildtype and Per2Cry1 double mutant mice: temporal gene expression profiling of adrenal gland [Mus musculus]
GSE4260	Cumulus-oocyte complex temporal expression [Mus musculus]
GSE4288	Polysomal, free mRNP, and total cellular mRNA of J774.1 before and after LPS stimulation [Mus musculus]
GSE4307	Expression data from single cells from ICMs of mouse blastocysts at E3.5 [Mus musculus]
GSE4308	Expression data for validation of single cell cDNA amplification method (V1V3 method) [Mus musculus]
GSE4309	An improved single-cell cDNA amplification method for efficient high-density oligonucleotide microarray analysis [Mus musculus]
GSE4323	Gene expression changes in FORKO mice [Mus musculus]
GSE4332	Cell intrinsic alterations underlie hematopoietic stem cell aging [Mus musculus]
GSE4411	burde-affy-arabi-64764 [Mus musculus]
GSE4413	katz-affy-mouse-212743 [Mus musculus]
GSE4420	Diabetic mice fat- niacin bound chromium [Mus musculus]
GSE4462	Changed gene profile in inv cystic kidney [Mus musculus]
GSE4479	Expression data from CD4+ splenocytes 6h post-sepsis [Mus musculus]
GSE4481	C-type natriuretic peptide regulates endochondral ossification through p38 MAP kinase-dependent pathways_2 [Mus musculus]
GSE4508	Abundant transcripts from retrotransposons are unstable in fully-grown mouse oocytes [Mus musculus]
GSE4518	Divergent and Convergent Effects on Gene Expression and Function in Acute versus Chronic Endothelial Activation [Mus musculus]
GSE4523	Expression Studies of Melanotransferrin in Mouse Brain [Mus musculus]
GSE4535	primary FDC [Mus musculus]
GSE4622	RNAi screen for increased resistance to oxidative stress [Mus musculus]
GSE4627	Telomere dysfunction [Mus musculus]
GSE4656	day3 brown fat from wt compared to day3 from Gyk ko [Mus musculus]
GSE4658	static vs simulated microgravity [Mus musculus]
GSE4671	Microarray Analysis of the Delipidation of White Adipose Tissue of Mice Fed Conjugated Linoleic Acid [Mus musculus]
GSE4694	Expression data from myogenesis [Mus musculus]
GSE4695	Changes in gene expression in dermal fibroblasts following exposure to Et1 peptide [Mus musculus]
GSE4696	Gene expression changes following demethylation by 5-aza-2'-deoxycytidine in primary mouse dermal fibroblasts [Mus musculus]
GSE4712	Edema Toxin-treated Macrophage Study [Mus musculus]
GSE4718	Improved DNA methylation analysis via enrichment of demethylated cells expressing an X-inactivated GFP transgene [Mus musculus]
GSE4734	Mouse brain region gene expression (430 2.0 Array) [Mus musculus]
GSE4739	Temporal control of gene expression by ERK MAP kinase during cell cycle progression from G0/G1 to S phase [Mus musculus]
GSE4749	Microarray based comparison of gene expression in stria vascularis of 129S6 mice lacking slc26a4 and wildtype controls [Mus musculus]
GSE4752	tourt-affy-mouse-243760 [Mus musculus]
GSE4756	ruiz-affy-mouse-243540 [Mus musculus]
GSE4758	conra-affy-mouse-89474 [Mus musculus]
GSE4765	SM by NZB Female Liver Gene Expression [Mus musculus]
GSE4768	Global analysis of transcriptional changes following genomic demethylation in chondrocytes, osteoblasts, and fibroblasts [Mus musculus]
GSE4774	ruben-affy-mouse-187820 [Mus musculus]
GSE478	Alveoli loss during caloric restriction time course [Mus musculus]
GSE4786	Caloric restriction suppresses apoptotic cell death in the mammalian cochlea and leads to prevention of presbycusis [Mus musculus]
GSE4799	GDNF-regulated gene expression in cultured mouse spermatogonial stem cells [Mus musculus]
GSE4811	Comparison between classically activated and type II activated macrophages to identify novel markers [Mus musculus]
GSE4816	Gene expression profiles of the postnatal day 1 bladder [Mus musculus]
GSE4818	Gene expression in whole testes at gd 11, 12, 14, 16, 18 and pnd2 [Mus musculus]
GSE4866	The role of mtDNA mutations in age-related hearing loss in mice carrying a mutator DNA polymerase gamma [Mus musculus]
GSE4926	Gene expression profiling of a mouse model of islet dysmorphogenesis [Mus musculus]
GSE4927	Effect of OMP on gene expression in the olfactory epithelium [Mus musculus]
GSE4928	Gene expression profile in isolated E13 gonadal somatic support cells and E13 gonads. [Mus musculus]
GSE4936	Transcriptional Profiling of Hh-Treated Embryoid Bodies [Mus musculus]
GSE5011	oksen-affy-mouse-212956 [Mus musculus]
GSE5018	A profile of murine gastric epithelial cells: Parietal, Zymogenic, Pit [Mus musculus]
GSE5035	zhang-affy-arabi-50806 [Mus musculus]
GSE5036	zhang-affy-mouse-175010 [Mus musculus]
GSE5037	zhang-affy-mouse-217286 [Mus musculus]
GSE5038	zhang-affy-mouse-308606 [Mus musculus]
GSE5041	Expression of the brown fat thermogenic gene program requires PGC-1alpha [Mus musculus]
GSE5042	Complementary action of the PGC-1 coactivators in mitochondrial biogenesis and brown fat differentiation [Mus musculus]
GSE5112	Gene expression induced by flagellin stimulation in IECs [Mus musculus]
GSE5113	Gene expression induced by flagellin stimulation in CD11c+ LPCs [Mus musculus]
GSE5119	Gene expression induced by flagellin stimulation in IECs and CD11c+ LPCs [Mus musculus]
GSE5124	Hoxb1 gene expressing Hox-A1 protein: Altered transcriptional profile in rhombomere 4 at E10.5 [Mus musculus]
GSE5127	Gene Expression Biomarkers for Predicting Lung Tumors in Two-Year Rodent Bioassays [Mus musculus]
GSE5128	Gene Expression Biomarkers for Predicting Liver Tumors in Two-Year Rodent Bioassays [Mus musculus]
GSE5134	Role of thrombospondin-1 in T cell response to ocular pigment epithelial cells. [Mus musculus]
GSE5140	Creatine increases health and life span in mice [Mus musculus]
GSE5156	Impact of intestinal colonization on Paneth cell gene expression [Mus musculus]
GSE5198	Transcriptional profiling of mouse ileum in response to colonization with a zebrafish or mouse gut microbiota [Mus musculus]
GSE5202	Expression data from B. melitensis infected mouse macrophages [Mus musculus]
GSE5232	Expression data from Lbeta T2 cells upon activin treatment [Mus musculus]
GSE5236	Expression of the human Cathepsin L inhibitor hurpin in mice: skin alterations and increased carcinogenesis. [Mus musculus]
GSE5241	Liver toxicity of dichloroacetyl chloride and dichloroacetic anhydride in female MRL +/+ mice [Mus musculus]
GSE5245	Profiling of CD4+ T cells responding to transient or persistent antigen presented by dendritic cells in vivo [Mus musculus]
GSE5255	Loss of BMPR2 Signaling in Smooth Muscle in Mouse Lung [Mus musculus]
GSE5296	Spinal Cord Injury Murine Model [Mus musculus]
GSE5297	Impact of endurance training in MHC-I over-expressed Mice [Mus musculus]
GSE5298	Development of heart valves requires Gata4 expression in endothelial-derived cells [Mus musculus]
GSE5309	Transcriptional Profiling of Mammary Gland Side Population Cells [Mus musculus]
GSE5313	Comparative analysis of gene expression in A/J CB versus DBA/2J [Mus musculus]
GSE5317	Expression analysis of Day 0 versus Day 1 involuting mouse mammary gland [Mus musculus]
GSE5324	TTP mRNA targets identified by global analysis of stabilized transcripts in TTP-deficient fibroblasts [Mus musculus]
GSE5332	mTOR pathway controls mitochondrial gene expression and respiration through the YY1/PGC-1alpha transcriptional complex [Mus musculus]
GSE5333	Gene expression in whole epididymus at gd 12, 14, 16, 18 and pnd2 [Mus musculus]
GSE5334	Gene expression in whole ovary at gd 11, 12, 14, 16, 18 and pnd2. [Mus musculus]
GSE5338	In vivo function of NR2E3 in establishing photoreceptor identity during mammalian retinal development [Mus musculus]
GSE5371	Maternal BRG1 regulates zygotic genome activation in the mouse [Mus musculus]
GSE5424	Microarray analysis of Foxa2 mutant mouse embryos [Mus musculus]
GSE5425	Spinal cord and dorsal root ganglion gene expression [Mus musculus]
GSE5447	p53 family members in myogenic differentiation and rhabdomyosarcoma development [Mus musculus]
GSE5497	Pyruvate induces mitochondrial biogenesis by a PGC-1alpha independent mechanism [Mus musculus]
GSE5500	Gata4 is required for postnatal cardiac function and protection from pressure overload-induced heart failure [Mus musculus]
GSE5510	Expression data from wild type and Taf7l mutant testes [Mus musculus]
GSE5555	Hookworm-Induced Persistent Changes to the Immunological Environment of the Lung [Mus musculus]
GSE5562	Gene expression profiling in small intestine of mice administered lactoperoxidase [Mus musculus]
GSE5582	Neocortical and cerebellar astrocytes [Mus musculus]
GSE5587	tourt-affy-arabi-307860 [Mus musculus]
GSE5654	Essential role of Jun family transcription factors in PU.1-induced leukemic stem cells [Mus musculus]
GSE5657	Effect of X-linked hypophosphatemia (the Hyp mutation) on gene expression in the mid-shaft of the mouse femur [Mus musculus]
GSE5668	Identification and characterization of the changed and stable transcripts during mouse oocyte maturation [Mus musculus]
GSE5671	Cardiac differentiation of embryonic stem cells recapitulates embryonic cardiac development. [Mus musculus]
GSE5676	mKIAA1583 (Tmem132a) siRNA interference [Mus musculus]
GSE5677	Differentiated somatic cells are more efficient than adult stem cells for cloning by somatic cell nuclear transfer [Mus musculus]
GSE5715	Intestinal Phenotype of Variable Weight Cystic Fibrosis Knockout Mice [Mus musculus]
GSE5763	Expression data from mouse brain region bed nucleus of the stria terminalis, nucleus accumbens, and dorsal striatum. [Mus musculus]
GSE5786	Gene Expression Profiling of PGC-1a KO mouse striata [Mus musculus]
GSE5800	Expression data from mouse IRF6 null and wt skin [Mus musculus]
GSE5817	marsh-affy-mouse-232749 [Mus musculus]
GSE5826	Liver fenofibrate feeding mouse [Mus musculus]
GSE5861	Searching for Brca1 regulated X-linked genes [Mus musculus]
GSE5870	Gnotobiotic mouse cecal epithelium; B.thetaiotaomicron-B. longum mono- versus bi-association, PR chow, NMRI [Homo sapiens; Mus musculus]
GSE5891	Nuclear organization of active and inactive chromatin domains revealed by 4C technology [Mus musculus]
GSE5921	Differential expression of BMP4-regulated genes associated with commitment of C3H10T1/2 cells into adipocytes [Mus musculus]
GSE5959	Expression differences in the liver of a congenic mouse with low serum IGF-1 [Mus musculus]
GSE5976	Mesp1-induced gene expression changes [Mus musculus]
GSE5985	Gene expression profile of BAFF-stimulated B cells [Mus musculus]
GSE5987	Mouse model of Endometrioid Ovarian Adenocarcinomas by conditional inactivation of PTEN and APC genes [Mus musculus]
GSE6019	Distinct pathways of pathogenesis in mice with experimental cerebral malaria following P. berghei ANKA infection. [Mus musculus]
GSE6030	Pineal gland gene expression of 129 Wt P0 mice versus NeuroD1 pineal gene expression at P0 [Mus musculus]
GSE6046	Expression data from Dicer knockout MEF [Mus musculus]
GSE6055	Gene Expression Profiling Reveals Unique Pathways Associated with Differential Severity of Lyme Arthritis [Mus musculus]
GSE6065	Murine host cell response to Aeromonas infection [Mus musculus]
GSE6078	PTEN-deficient intestinal stem cells initiate intestinal polyposis [Mus musculus]
GSE6079	expression comparison of wildtype lungs and hypomorphic for nmyc [Mus musculus]
GSE6081	E14.5 wild type mouse embryo microarray results [Mus musculus]
GSE6084	Expression data from Murine T cell in response to cycloheximide treatment [Mus musculus]
GSE6085	Expression data from Murine T cell in response to IL-2 at 10 time points in 24 hours after IL-2 treatment [Mus musculus]
GSE6106	Sense-antisense transcript comparison in mouse brain and kidney [Mus musculus]
GSE6116	Transcriptional Biomarkers to Predict Female Mouse Lung Tumors in Rodent Cancer Bioassays - A 13 Chemical Training Set [Mus musculus]
GSE6134	Offsprings of crosses between hypercholesterolemic and normocholesterolemic parents LUMC-HKG-ApoE-Atherosclerosis [Mus musculus]
GSE6196	Mouse Reissner's Membrane Gene Expression studies [Mus musculus]
GSE6210	Hypomorphic Mutation in PGC1beta causes mitochondrial dysfunction and liver insulin resistance [Mus musculus]
GSE6223	Gene expression profiles of embryonic day 14 bladder, urogenital sinus, and urethra. [Mus musculus]
GSE6255	Lymphatic endothelium of metastatic tumours has a distinct transcription profile. [Mus musculus]
GSE6257	An inflammation-induced mechanism for leukocyte transmigration of lymphatic vessel endothelium. [Homo sapiens; Mus musculus]
GSE6259	Differential antigen processing by dendritic cell subsets in vivo [Mus musculus]
GSE6275	ernst-affy-mouse-264940 [Mus musculus]
GSE6285	Expression data from brains of mice fed four different diets [Mus musculus]
GSE6290	Gene expression profiles of components of the developing kidney [Mus musculus]
GSE6291	Transcriptome Analysis Multipotent Adult Progenitor Cells (Affy) [Mus musculus]
GSE6297	Expression data from livers of mice fed four different diets [Mus musculus]
GSE6376	Zymosan stimulation of MyD88-deficient bone marrow-derived macrophages [Mus musculus]
GSE6383	Mouse small intestine epithelium vs. mesenchyme [Mus musculus]
GSE6397	Comparison between gene expression in heart from Lmna H222P heterozygous and control mice [Mus musculus]
GSE6398	Comparison between gene expression in heart from Lmna H222P homozygous and control mice [Mus musculus]
GSE6399	Comparison between gene expression in heart from Emd KO and control mice [Mus musculus]
GSE6424	�-catenin Plays a Dual Role in the Generation and Maintenance of Immortalized Hematopoietic Stem Cells [Mus musculus]
GSE6461	SYT-SSX murine synovial sarcoma model [Mus musculus]
GSE6466	Gene expression profiles of postnatal day 1 and adult bladders [Mus musculus]
GSE6476	Effect of chronic fluoxetine treatment on hippocampal gene expression [Mus musculus]
GSE6482	mECK36: a cell and animal model of virally induced Kaposi's sarcoma [Mus musculus]
GSE6485	Expression data from olfactory epithelium of Harlequin mutant mice compared to littermate controls [Mus musculus]
GSE6487	Myogenesis MyoD [Mus musculus]
GSE6506	Hematopoietic Fingerprints: an expression database of stem cells and their progeny [Mus musculus]
GSE6514	Gene expression in the mouse brain during spontaneous sleep and prolonged wakefulness [Mus musculus]
GSE6526	Expression time course data HEY2 KO and WT MASMC treated with PDGF [Mus musculus]
GSE6540	Expression data from olfactory epithelium of Lip-C-treated mice compared to Lip-O-treated control mice [Mus musculus]
GSE6589	Gene expression profiles of components of the developing kidney (GUDMAP Series_id: 12) [Mus musculus]
GSE6591	Comparative analysis of gene expression in C57BL/6J and DBA/2J aging lungs. [Mus musculus]
GSE6595	Gene expression study in 1 and 2 cell cloned mice embryos [Mus musculus]
GSE6610	Expression data from murine ventral prostate treated with placebo or RAD001 for 12h, 48h, 6d,9d, and 15d [Mus musculus]
GSE6623	FoxO are critical mediators of hematopoietic stem cell resistance to physiologic oxidative stress [Mus musculus]
GSE6632	Hepatocellular carcinoma follows loss of liver-gender specificity in mice [Mus musculus]
GSE6674	Gene expression program of AM-14 B cells stimulated through the B cell receptor (BCR) and/or Toll-like receptors (TLR) [Mus musculus]
GSE6675	Astroglial gene expression program elicited by fibroblast growth factor-2 mande-affy-mouse-307080 [Mus musculus]
GSE6676	Comparison of corneas from wildtype mice to those from mice under the influence of high doses of TGF-beta russe-affy-mouse-372894 [Mus musculus]
GSE6678	Palmitoyl protein thioesterase-1 knockout mice hofma-affy-mouse-370000 [Mus musculus]
GSE6681	Foxp3 ablation in peripheral mature regulatory T cells [Mus musculus]
GSE6686	Gene expression profiles in skeletal muscle after gene transfer by electroporation [Mus musculus]
GSE6689	Expression data during stem cell differentiation [Mus musculus]
GSE6757	Identification of imprinted genes expressed in adult CD3+ splenocytes [Mus musculus]
GSE6765	Aeromonas caviae infection, 24 hours [Mus musculus]
GSE6770	Gene Expression Data in HDAC2 KO Myocardium [Mus musculus]
GSE6789	response to IL-1b of WT and IRAK4 kinase dead mouse embryonic fibroblasts [Mus musculus]
GSE6810	Response of murine splenocytes to infection with wild type or virB mutant Brucella strains [Mus musculus]
GSE6813	Gene expression profiles of CD4+CD25+ Tregs from NOD and B6.H2g7 mice [Mus musculus]
GSE6815	Hyperexpression of Mouse Melanotransferrin on LMTK Cell Line [Mus musculus]
GSE6821	Global gene expression analysis of GMP from Icsbp (Irf-8) deficient mice [Mus musculus]
GSE6833	Hyperexpression and Downregulation of Melanotransferrin on Various Cell Lines [Homo sapiens; Mus musculus]
GSE6837	Expression data from wild type (wt) and Ikbke knockout (Ikke) embryonic fibroblasts (EF) [Mus musculus]
GSE6846	Gene Expression and Biological Processes Influenced By Deletion of Stat3 in pulmonary Alveolar Type II Cells [Mus musculus]
GSE6850	A dominant negative form of cJun affects genes that have opposing effects on lipid homeostasis in mice [Mus musculus]
GSE6858	Expression data from experimental murine asthma [Mus musculus]
GSE6867	Expression data in the absence of Notch1 in hair follicles [Mus musculus]
GSE6875	Development of Regulatory T cell Precursors in the Absence of a Functional Foxp3 Protein [Mus musculus]
GSE6881	Embryonic Testis Developmental Time Course [Mus musculus]
GSE6882	Embryonic Ovary Developmental Time Course [Mus musculus]
GSE6903	Expression data from high-fat diet feeded WT and LIGHT Tg mice [Mus musculus]
GSE6909	Differential gene expression in placentae (E10.5) from adra2bKO and adra2bWT mice [Mus musculus]
GSE6916	Embryonic Testis/Ovary Developmental Time Courses [Mus musculus]
GSE6933	Unique Molecular Signature of Multipotent Adult Progenitor Cells (Affy) [Mus musculus; Rattus norvegicus]
GSE6934	Wnt4-dependent gene expression in the developing kidney (GUDMAP Series_id: 13) [Mus musculus]
GSE6939	CD4+ T cells gene-transduced with AML1, wild type Foxp3, and a Foxp3 mutant defective in binding to AML1 [Mus musculus]
GSE6945	The Retinoblastoma Binding Protein RBP2 is an H3K4 demethylase [Mus musculus]
GSE6957	Transcriptional profiling of bipotential embryonic liver cells to identify liver progenitor cell surface markers (430) [Mus musculus]
GSE6958	FOG-1-independent transcripition by GATA-1(V205G) in G1E cells [Mus musculus]
GSE6963	Gene expression profiles of mouse postnatal day 1 ureter (GUDMAP Series_id: 14) [Mus musculus]
GSE6966	Transcriptional profiling of bipotential embryonic liver cells to identify liver progenitor cell surface markers. [Mus musculus]
GSE6980	The Differentiation and Stress Response Factor, XBP-1, Drives Multiple Myeloma Pathogenesis [Mus musculus]
GSE6998	Expression profiling of developmental and regenerating liver in mice [Mus musculus]
GSE7012	Identif. of oscillatory genes in somitogenesis from functional genomic analysis of C2C12 myoblast line [Mus musculus]
GSE7020	The molecular consequences of Nix ablation on apoptosis and erythropoiesis [Mus musculus]
GSE7038	RLSC and MMH-D3 cell lines [Mus musculus]
GSE7050	Stabilization of b-catenin induces lymphomas [Mus musculus]
GSE7054	Identification of oscillatory genes in somitogenesis from functional genomic analysis [Homo sapiens; Mus musculus]
GSE7069	Zfx controls the self-renewal of embryonic and hematopoietic stem cells [Mus musculus]
GSE7141	mRNA expression analysis of undifferentiated Dicer +/- (D4) and Dicer -/- (27H10) embryonic cell lines [Mus musculus]
GSE7150	Activin-deficient granulosa cells [Mus musculus]
GSE7155	Expression data from adult laboratory mouse brain hemispheres [Mus musculus]
GSE7164	Identification of novel genes expressed during mouse molar tooth development by microarray gene expression analysis [Mus musculus]
GSE7196	Differential gene expression between WT and ERRa-null hearts [Mus musculus]
GSE7212	Medulloblastomas derived from Cxcr6 mutant mice respond to treatment with a Smoothened inhibitor [Mus musculus]
GSE7219	NIK/NF-kappaB2 regulated gene products. [Mus musculus]
GSE7225	Identification and characterization of the changed transcripts in cumulus cells of Bmp15-/- and Bmp15-/-Gdf9+/--DM mice. [Mus musculus]
GSE7257	Laser capture-microarray analysis of Lim1 mutant kidney development. [Mus musculus]
GSE7258	Expression data of bronchoalveolar lavage cells from control or urethane treated AJ mice [Mus musculus]
GSE7269	AJ mouse lung carcinogenesis study [Mus musculus]
GSE7275	Evaluation of murine mast cells derived exosomal RNA versus their parental cells MC/9. [Mus musculus]
GSE7280	Gene expression in peripheral cells: effects of Foxp3 and PDE3B [Mus musculus]
GSE7302	Expression data from bone marrow hematopoietic stem cell CD34 Flt3 subfractions [Mus musculus]
GSE7309	Requirement for ERK MAP kinase in mouse preimplantation development [Mus musculus]
GSE7310	Comparison analysis of 2 week old C57BL6J lung exposed to 2 weeks of cigarette smoke compared to age-matched controls [Mus musculus]
GSE7324	Structural basis for recognition of SMRT/N-CoR by the MYND domain and its contribution to AML1/ETO's activity [Mus musculus]
GSE7333	miR-1-2 knockout versus wild-type hearts [Mus musculus]
GSE7342	Expression data from p38 knock out versus wild type fetal liver [Mus musculus]
GSE7348	Gene Expression in Naive and Tolerant Macrophages stimulated with LPS [Mus musculus]
GSE7357	Expression data from Hfe-deficient liver and duodenum in mouse strains with differing susceptibilities to iron loading [Mus musculus]
GSE7381	Expression profiling of back skin of Get1 and control mice at e18.5 [Mus musculus]
GSE7396	TfRc Dependent Gene Expression in Embryonic Renal Cells [Mus musculus]
GSE7399	Gene Expression Profiling of Blastocysts Reveals Early Differences Associated with Parthenogenetic Embryos [Mus musculus]
GSE7404	Comparison of Longitudinal Leukocyte Gene Expression after Burn Injury or Trauma Hemorrhage in Mice [Mus musculus]
GSE7407	Regulation of Gene Expression by Sirt1 in the heart [Mus musculus]
GSE7424	Intragraft gene expression profile associated with the induction of tolerance [Mus musculus]
GSE7430	Investigate the role of Wnt/beta-catenin signaling in development of the exocrine pancreas [Mus musculus]
GSE7460	Contribution of Foxp3 to the Treg signature [Mus musculus]
GSE7475	Inflammatory response to titanium dioxide particles exposure is enhanced during pregnancy [Mus musculus]
GSE7487	Gene profiling of pathological cardiac hypertrophy vs physiological hypertrophy [Mus musculus]
GSE7503	Effects of JNK on TGF-beta responses of mouse B lymphoma derived A20 cells [Mus musculus]
GSE7528	Gene expression of Wt vs CYP26A1-/- murine ES cells treated with control or 100 nM RA for 8 or 72 hr. [Mus musculus]
GSE7596	AKT regulates de novo induction of Foxp3 [Mus musculus]
GSE7598	Identification and characterization of genes expressed in the mouse ZPA using a novel microarray approach [Mus musculus]
GSE7605	Expression in Kir6.1-deficient heart following LPS challenge [Mus musculus]
GSE7657	Identification of phase-specific arthritis-related genes in mice [Mus musculus]
GSE7674	G9a histone methyltransferase maintains genomic imprinting in the mouse placenta. [Mus musculus]
GSE7676	Changes in gene expression following Protocadherin 12 knockout [Mus musculus]
GSE7683	Microarray of Dexamethasone-treated primary chondrocytes identifies downstream targets of glucocorticoid signalling [Mus musculus]
GSE7685	Transcriptional profiling of growth plate chondrocyte differentiation yields insight into endochondral ossification [Mus musculus]
GSE7688	Genome-wide mapping and analysis of active promoters in mouse ES cells and adult organs [Mus musculus]
GSE7694	Cannabinoid receptor double knockout mice (Cnr1 -/- /Cnr2 -/-) in CHS model [Mus musculus]
GSE7699	A high fat, ketogenic diet induces a unique metabolic state in mice. [Mus musculus]
GSE7705	Microarray analysis of CD4+T cells in murine arthritis [Mus musculus]
GSE7707	Gene expression changes in multiple brain regions of a mouse MPTP model of Parkinson's disease [Mus musculus]
GSE7759	Spatial and Temporal Analysis of Gene Expression During Growth and Fusion of the Mouse Facial Prominences [Mus musculus]
GSE7762	Morphine effects on striatal transcriptome in four inbred mouse strains [Mus musculus]
GSE7764	mRNA expression profiles of resting and IL-15 activated murine NK cells [Mus musculus]
GSE7767	Differential transcription of ip Chlamydia infected C57BL6J and DBA2J mice [Mus musculus]
GSE7770	Gene expression in thymic CD4 T cells: effects of Foxp3 [Mus musculus]
GSE7773	Foxp3-dependent programme of regulatory T-cell differentiation [Mus musculus]
GSE7774	Transcriptional changes in Lhx8 Null newborn mouse ovaries [Mus musculus]
GSE7775	Microarray Analyses of Newborn Mouse Ovaries Lacking Nobox [Mus musculus]
GSE7776	Ovarian Transcript Expression in Newborn Mouse [Mus musculus]
GSE7781	Impaired heart function in Apelin gene-deficient mice [Mus musculus]
GSE7784	Expression profiling of double negative thymocytes [Mus musculus]
GSE7793	Vancomycin nephrotoxicity assessed by DNA microarray [Mus musculus]
GSE7798	Osteoclastic estrogen receptor alpha mediates the osteoprotective estrogen action through Fas ligand signaling [Mus musculus]
GSE7809	Transcriptional expression of ICC-DMP and ICC-MY in murine small intestine [Mus musculus]
GSE7810	Comparative analysis of gene expression WT and Nrf2-/- mice Type II cells [Mus musculus]
GSE7823	Murine Pulmonary Response to Chronic Hypoxia is Strain Specific [Mus musculus]
GSE7831	Expression data from immature pDC and pDC activated with CpG 1826 and influenza virus PR8 [Mus musculus]
GSE7838	Comprehensive Gene ExpressionProfiling of Peyer�s Patch M Cells, Villous M-like Cells, and Intestinal Epithelial Cells [Mus musculus]
GSE7852	Fat Treg cells [Mus musculus]
GSE7863	Gene expression profiling of Galgt2 overexpression in mdx skeletal muscle [Mus musculus]
GSE7875	Deletion of PKBalpha/Akt1 affects thymic development [Mus musculus]
GSE7887	Gene expression profiles of adult ureter. (GUDMAP Series_id: 15) [Mus musculus]
GSE7897	Expression data from Mouse Lymphoma [Mus musculus]
GSE7903	Gene expression analysis of embryonic day 14 gential tubercle of the male. (GUDMAP Series_id: 16) [Mus musculus]
GSE7948	In vitro modeling of primordial germ cell development [Mus musculus]
GSE7957	Expression data from Pseudomonas aeruginosa exposed airway epithelium from C57Bl6 and MMP-7 and MMP-10 deficient mice. [Mus musculus]
GSE7958	Striatal gene expression data from 3- and 18-month-old Q92 mice and control mice. [Mus musculus]
GSE8000	Activation of MAPK pathways links LMNA mutations to cardiomyopathy in Emery-Dreifuss muscular dystrophy [Mus musculus]
GSE8024	Murine ES cells, neural precursor cells and embryonic fibroblasts [Mus musculus]
GSE8025	Diarrhea as a Cause of Mortality in a Mouse Model of Infectious Colitis [Mus musculus]
GSE8034	Prospective isolation of functionally distinct radial glial subtypes - lineage and transcriptome analysis [Mus musculus]
GSE8039	Gene Expression in Transgenic Mice Expressing CD30L on T Cells [Mus musculus]
GSE8044	Brown versus white tissue adipose selective genes [Mus musculus]
GSE8065	Gene expression during early postnatal development of the small intestine [Mus musculus]
GSE8091	Transcriptome and proteome analysis of early embryonic mouse brain development [Mus musculus]
GSE8128	E14 ES cells and Embryoid bodies [Mus musculus]
GSE8150	Age-related transcriptional changes and the effect of dietary supplementation of vitamin E in the mouse brain [Mus musculus]
GSE8156	Smad1/5/8 mutant granulosa cell tumor gene expression [Mus musculus]
GSE8162	Age-related transcriptional changes and the effect of dietary supplementation of vitamin E in the mouse heart and brain [Mus musculus]
GSE8199	E18.5 Estrogen-related Receptor gamma Knockout Mouse Heart [Mus musculus]
GSE8232	Gene expression profiles of components of the developing kidney (GUDMAP Series_id: 17) [Mus musculus]
GSE8239	Interlocking transcriptomics, proteomics and toponomics technologies for brain tissue analysis in murine hippocampus [Mus musculus]
GSE8249	Systematic discovery and classification of ovarian fertility factors. [Mus musculus]
GSE8269	Uterus_Gravid_d18_WT vs. Cox-1 KO [Mus musculus]
GSE8292	Comprehensive analysis of PPAR伪-dependent regulation of hepatic lipid metabolism by expression profiling - 3 [Mus musculus]
GSE8295	Comprehensive analysis of PPAR伪-dependent regulation of hepatic lipid metabolism by expression profiling - 4 [Mus musculus]
GSE8302	Comprehensive analysis of PPAR伪-dependent regulation of hepatic lipid metabolism by expression profiling - 5 [Homo sapiens; Mus musculus; Rattus norvegicus]
GSE8307	Expression and neurobehavioral analyses in prosaposin deficient mice: Molecular alterations precede neuronal deficits [Mus musculus]
GSE8311	Dlx homeodomain transcription factor mutants (ruben-affy-mouse-313340) [Mus musculus]
GSE8312	Enhancing integrin alpha7 expression effect on myoblast transcription [Mus musculus]
GSE8313	integrin alpha7 overexpression effects on skeletal muscle transcriptions [Mus musculus]
GSE8316	Comprehensive analysis of PPARa-dependent regulation of hepatic lipid metabolism by expression profiling [Homo sapiens; Mus musculus; Rattus norvegicus]
GSE8322	Identification of MCIP1 as an ATF6-inducible ER Stress Response Gene in the Heart by Gene Expression Profiling [Mus musculus]
GSE8349	Microarray platform comparison study of hippocampal gene expression in DCLK1 transgenic and wild-type mice [Mus musculus]
GSE8357	Functional analysis of exon 2 of p130Cas in fibroblasts derived from exon 2-specific knockout mice. [Mus musculus]
GSE8360	Gene expression profiles of components of the developing kidney (GUDMAP Series_id: 18) [Mus musculus]
GSE8367	Sustained L-type Calcium Channel Blockade Alters Gene Regulation in the Adult Mouse Ventricle [Mus musculus]
GSE8396	Effect of Synthetic Dietary Triglycerides: a Novel Research Paradigm for Nutrigenomics [Mus musculus]
GSE8407	Elucidation of the phenotypic, functional and molecular topography of a myeloerythroid progenitor cell hierarchy [Mus musculus]
GSE8431	Microarray screening of RARgamma responsive genes in F9 teratocarcinoma cells [Mus musculus]
GSE8434	Transcriptional regulation by Errb (Nr3b2) in stria vascularis [Mus musculus]
GSE8488	Inhibitor Trials [Mus musculus]
GSE8498	The MicroRNA miR-124 Promotes Neuronal Differentiation by Triggering Brain-Specific Alternative Pre-mRNA Splicing [Mus musculus]
GSE8503	mRNA expression analysis of undifferentiated Dicer -/- (27H10) embryonic stem cells after miRNA transfection [Mus musculus]
GSE8512	Expression data from mouse bone marrow macrophages from a strain intercross [Mus musculus]
GSE8513	Eradication of Solid Human Tumors in Nude Mice with an Intravenously Injected Light-Emitting Oncolytic Vaccinia Virus [Mus musculus]
GSE8555	Genome-wide analysis of Phgdh inactivation in murine embryonic head [Mus musculus]
GSE8563	Lymphtoxin pathway effects on thymic medullary epithelial cells [Mus musculus]
GSE8564	Analysis of Aire effects on individual mice of different genetic backgrounds [Mus musculus]
GSE8582	Role of small intestine in the development of dietary fat-induced obesity and insulin resistance in C57BL/6J mice. [Mus musculus]
GSE8621	LPS tolerance in macrophages [Mus musculus]
GSE8660	C-terminal diversity within the p53 family accounts for differences in DNA binding and transcriptional activity [Homo sapiens; Mus musculus]
GSE8678	Gene expression data from sorted IL-7Rhi/lo effector CD8 T cells on day 6/7 after LCMV armstrong infection [Mus musculus]
GSE8679	Gene expression in mouse white adipose tissue [Mus musculus]
GSE8681	Gene expression in mouse 3T3-L1 adipocyte tissue culture treated with CLA [Mus musculus]
GSE8682	Gene expression in mouse 3T3-L1 adipocyte tissue culture treated with tunicamycin [Mus musculus]
GSE8683	Gene expression in 3T3-L1 mouse tissue (preadipocytes) treated with Trans-10,Cis-12 conjugated linoleic acid(t10c12 CLA) [Mus musculus]
GSE8684	Gene expression in mouse 3T3-L1 adipocyte tissue culture treated with cis-9,trans-11 conjugated linoleic acid(c9t11 CLA) [Mus musculus]
GSE8690	Microarray analysis identifies distinct subpopulations of arthritic mice deficient for interleukin 1 receptor antagonist [Mus musculus]
GSE8704	Gene expression in Wip1+/+ or -/- MEFs after gamma radiation [Mus musculus]
GSE8710	Semilunar valve phenotype of Cxcr7-/- neonates [Mus musculus]
GSE8715	Transcriptional Profiling of the Megabladder Mouse - A Unique Model of Bladder Dysmorphogenesis [Mus musculus]
GSE8726	Expression Data from Sod2-/- and Sod2+/+ Mouse Erythroblasts. [Mus musculus]
GSE8733	Folate deficiency enhances arsenic effects on ODC mouse skin gene expression [Mus musculus]
GSE8753	Sequential responses to high-fat feeding in an obese mouse model [Mus musculus]
GSE8756	Dnmt3l-/+ (maternal methylation-deficient) vs normal 8.5dpc embryos [Mus musculus]
GSE8771	Expression data from hAT1R transgenic and non-transgenic C57BL/6 mouse heart tissue [Mus musculus]
GSE8788	Comparison of gene expression pattern between Wild-type and Trib1-deficient mice (Gene chip data for JEM 20070183) [Mus musculus]
GSE8790	Comparative analysis of gene expression in A/J CS vs Air lungs. [Mus musculus]
GSE8818	Expression changes in intestinal crypts upon deletion of beta-catenin [Mus musculus]
GSE8828	Isolation and molecular characterization of cancer stem cells in MMTVWnt-1 murine breast tumors [Mus musculus]
GSE8836	CLL in Em-TCL1 mice provides a biologically relevant model to unravel and reverse immune deficiency in human cancer. [Mus musculus]
GSE8863	Mouse mammary tumor-initiating cells [Mus musculus]
GSE8868	Comparison of splenic and small intestine lamina propria macrophages [Mus musculus]
GSE8949	Gene expression changes in mouse aorta during activation of or interference with PPAR gamma signaling. [Mus musculus]
GSE8960	The TLR2/NOD2/RICK signaling axis regulates stimulus-specific IL-10 production [Mus musculus]
GSE8966	Liver Transcriptome Profiles Associated with Strain-Specific Ehrlichia chaffeensis�induced Hepatitis [Mus musculus]
GSE8969	Impaired liver regeneration in Nrf2 knockout mice caused by ROS-mediated insulin/IGF-1 resistance [Mus musculus]
GSE9010	HOXB4 target genes in adult hematopoietic stem and progenitor cells (HSC/HPCs) [Mus musculus]
GSE9012	Expression data from spontaneous liver tumors of Trim24/TIF1a-null mice. [Mus musculus]
GSE9013	Expression data from side-population sorted putative intestinal stem cells. [Mus musculus]
GSE9018	IgA impact on distal small intestine after colonization with B. thetaiotaomicron [Mus musculus]
GSE9024	Gene activation by Rag-mediated DNA double strand breaks [Mus musculus]
GSE9037	response to LPS of WT and IRAK4 kinase dead mouse bone marrow macrophages [Mus musculus]
GSE9044	HOXB4 target genes in ES cell-derived embryoid bodies (EBs) [Mus musculus]
GSE9097	H. hepaticus infection and liver cancer [Mus musculus]
GSE9098	Estrogen-modulated gene expression in c-kit+ stem cells and CD44+ stromal cells [Mus musculus]
GSE9123	transcription factor PlagL2 regulates steps in chylomicron metabolism [Mus musculus]
GSE9124	Gene expression profiling of E12.5 wildtype- and Sp3 null hearts [Mus musculus]
GSE9130	aP2-nSREBP1c_white_Adipose_Tissue_expression_differentials [Mus musculus]
GSE9131	Pparg<ldi/+>_white_Adipose_Tissue_expression_differentials [Mus musculus]
GSE9132	Identifying gene expression changes in adipose tissue of lipodystrophic mice [Mus musculus]
GSE9146	Irradiation response in PKBalpha MEF [Mus musculus]
GSE9161	Expression profiling of cyclin D1 splice variants cyclin D1a and D1b in mouse 3T3 cells. [Mus musculus]
GSE9184	Expression profile from anthrax edema toxin (ET) treated murine bone marrow derived macrophages (BMDM) [Mus musculus]
GSE9188	Differentially regulated genes in LT-HSC from control or Pbx1-null mice [Mus musculus]
GSE9189	Differentially regulated genes in normal LT-HSC vs ST-HSC [Mus musculus]
GSE9198	Long-term hematopoietic stem cells and the proto-oncogene Pbx1 [Mus musculus]
GSE9199	Synergistic response to oncogenic mutations defines gene class critical to cancer phenotype [Mus musculus]
GSE9202	Expression data from mouse microvascular transcriptomes [Mus musculus]
GSE9237	Endothelial Cell Line Expression Patterns [Mus musculus]
GSE9244	WT vs Klf5 KO ES [Mus musculus]
GSE9247	Effect of histone deacetylase inhibitors on osteoblast gene expression [Mus musculus]
GSE9249	Gene expression analysis of B-NHL from 位MYC, 位MYC/I碌HABCL6, 位MYC/AIDKO and 位MYC/I碌HABCL6/AIDKO mouse models [Mus musculus]
GSE9280	The effect of dietary calcium and dairy proteins on adipose tissue gene expression profile in diet induced obesity [Mus musculus]
GSE9287	Differential gene expression in wild-type versus Yaa mutant mouse spleen cells [Mus musculus]
GSE9294	EOM and TA Sp cell comparison [Mus musculus]
GSE9297	Genomic profile of IL10-/- knocked out colitis model [Mus musculus]
GSE9312	MIA overexpression [Mus musculus]
GSE9314	Expression data from mouse lung with recombinant human soluble PBEFtreatment and ventilator-induced lung injury [Mus musculus]
GSE9316	Gene Microarray analysis of Th17 cells [Mus musculus]
GSE9330	Expression data from wild type and Ctip2-/- (Bcl11b) mutant mouse striatum at P0 [Mus musculus]
GSE9338	Expression data from Mus musculus subspecies and their F1 hybrids for 3 tissues (brain, liver, testis) [Mus musculus; Mus musculus castaneus; Mus musculus domesticus; Mus musculus musculus; Mus musculus musculus x M. m. domesticus; Mus musculus musculus x M. m. castaneus]
GSE9353	The effect of dominant negative c-Jun, TAM67, on tumorigenesis of ETV6-NTRK3 transduced Eph4 cells [Mus musculus]
GSE9355	Microarray expression profiles of mammary tumors developed in Wap-Cre;Etv6-NTRK3 mice [Mus musculus]
GSE9368	Mouse lung with recombinant human soluble PBEFtreatment and ventilator-induced lung injury: age 8-12wks [Mus musculus]
GSE9371	Estrogen receptors alpha and beta mediation of gene expression in mouse vascular tissue [Mus musculus]
GSE9400	Hypoxic gene regulation on mice Quadriceps muscle [Mus musculus]
GSE9424	Assessing Statistical Significance in Microarray Experiments Using the Distance Between Microarrays [Mus musculus]
GSE9428	T cell-suppression by programmed cell death 1 ligand 1(PD-L1) on IFNg-treated retinal pigment epithelial cells [Mus musculus]
GSE9441	The effect of sleep deprivation on gene expression in the brain and the liver of three inbred mouse strains [Mus musculus]
GSE9442	Molecular correlates of sleep deprivation in the brain of three inbred mouse strains in an around-the-clock experiment [Mus musculus]
GSE9443	Gene expression in brain Homer1a-expressing cells after sleep deprivation [Mus musculus]
GSE9444	Sleep deprivation and the brain [Mus musculus]
GSE9447	Alpha2-6-linked Sialic Acids on N-Glycans Modulate Carcinoma Differentiation In Vivo [Mus musculus]
GSE9460	Mouse model of Osteosarcoma [Mus musculus]
GSE9465	Murine Pulmonary Responses to Ambient Baltimore Particulate Matter [Mus musculus]
GSE9471	Diurnally regulated gene expression in the prefrontal cortex of C57Bl/6J mice at Zeitgeber Time (ZT) 3, 9, 15, and 21. [Mus musculus]
GSE9509	A transcriptional repressor and co-repressor induced by the STAT3-regulated anti-inflammatory signaling pathway. [Mus musculus]
GSE9519	The time-dependent response of placental trophoblast stem cells to hyperosmolar stress [Mus musculus]
GSE9521	Thy1+ 2dpp gonocytes RA regulation [Mus musculus]
GSE9523	Genome-wide coactivation screen identifies BAF60a as a regulator of lipid metabolism through PGC-1alpha [Mus musculus]
GSE9533	PPARalpha-mediated effects of dietary lipids on intestinal barrier gene expression [Mus musculus]
GSE9545	Gene Expression Profiles Associated with Ethanol-Induced Teratogenic Effects in a C57BL/6 Mouse Embryo Culture Model [Mus musculus]
GSE9549	Regulation of Liver Regeneration and Hepatocarcinogenesis by Suppressor of Cytokine Signaling 3 [Mus musculus]
GSE9563	Translation state array analysis of Mouse embryonic stem cells and embryoid bodies [Mus musculus]
GSE9566	A Transcriptome Database for Astrocytes, Neurons, and Oligodendrocytes [Mus musculus]
GSE9629	Comparison of normal and beta catenin deficient kidney gene expression profiles at E12.5 [Mus musculus]
GSE9630	Expression data from mouse liver [Mus musculus]
GSE9652	GATA4 is a direct activator of Cyclin D2 and is required for proliferation in 2nd heart field-derived myocardium [Mus musculus]
GSE9668	Strain-specific differences in lactation performance of mice [Mus musculus]
GSE9711	Expression comparison between wild-type and transgenic mouse lenses [Mus musculus]
GSE9717	Rb Intrinsically Promotes Erythropoiesis by Coupling Cell Cycle Exit with Mitochondrial Biogenesis [Mus musculus]
GSE9725	Gene expression data after acute withdrawal of TERT in mouse skin [Mus musculus]
GSE9735	B6_IL1218_WAP [Mus musculus]
GSE9743	The in vivo effect of actin cytoskeletal abnormalities on gene expression [Mus musculus]
GSE9760	Embryonic stem cells with expanded CAG repeats (lorin-affy-mouse-501743) [Mus musculus]
GSE9763	Transformed glial progenitor cells (prosc-affy-mouse-450860) [Mus musculus]
GSE9766	Expression data of early skin development mice [Mus musculus]
GSE9786	Transcriptional response to PFOA in wild-type and PPARalpha-null mice [Mus musculus]
GSE9803	Striatal gene expression data from 12 weeks-old R6/2 mice and control mice (set 1) [Mus musculus]
GSE9804	Striatal gene expression data from 12 weeks-old R6/2 mice and control mice (set 2) [Mus musculus]
GSE9808	Predominance of interferon-related responses in the brain during murine malaria as identified by microarray analysis. [Mus musculus]
GSE9809	Expression data from GNMT knockout mice [Mus musculus]
GSE9810	Comparison of human and mouse dendritic cell subsets by genome-wide expression profiling [Mus musculus]
GSE9811	Individual retinal progenitor cells display extensive heterogeneity of gene expression [Mus musculus]
GSE9812	Molecular heterogeneity of developing retinal ganglion and amacrine cells [Mus musculus]
GSE9857	Striatal gene expression data from 12 weeks-old R6/2 mice and control mice [Mus musculus]
GSE9878	Gene expression analysis of Pax5-/- proB cells transduced with control or EBF retrovirus. [Mus musculus]
GSE9892	Gene expression profiling in acute murine autoimmune hepatitis [Mus musculus]
GSE9913	Intestinal gene expression in ENU mutagenesis mouse strains with missense mutations in Muc2 mucin and ER stress [Mus musculus]
GSE9914	Expression data from early symptomatic Sca1154Q/2Q and Sca7266Q/5Q knock-in cerebellum [Mus musculus]
GSE9954	Large-scale analysis of the mouse transcriptome [Mus musculus]
GSE9975	newly transcribed RNA (nt-RNA) for IFN alpha and gamma time course [Mus musculus]
GSE9977	Expression data from NIH-3T3 cells treated with mock, 100 U/ml IFN alpha or 100 U/ml gamma for 1or 3h [Mus musculus]
GSE9978	Genes plus and minus LIF [Mus musculus]
GSE9997	Molecular imaging of lymphoid organs and immune activation using PET with a new 18F-labeled 2�-deoxycytidine analog [Mus musculus]
