# Supplementary material for: Microarray Meta-Analysis of RNA-Binding Protein Functions in Alternative Polyadenylation
Source: PLoS One. 2014 Mar 12;9(3):e90774. doi: 10.1371/journal.pone.0090774 (PMC3951239; doi:10.1371/journal.pone.0090774)
Supplement: Table S5 — The list of genes showing the most frequent differential APA events (full list). For each gene, the experiments in which its APA was differentially expressed are as listed. (XLSX) [file pone.0090774.s005.xlsx]

## Sheet: table_S4
Genes with APA event	Number of experiments	GEO experiements
Cd38	83	GSE10262, GSE10728, GSE10796, GSE10813, GSE10913, GSE12001, GSE12003, GSE12078, GSE12707, GSE12730, GSE12956, GSE13143, GSE13225, GSE13259, GSE13692, GSE14753, GSE14929, GSE15155, GSE15303, GSE15379, GSE15541, GSE15580, GSE15610, GSE15724, GSE15767, GSE15808, GSE15901, GSE16067, GSE16110, GSE16682, GSE16925, GSE16994, GSE17184, GSE17316, GSE17817, GSE17840, GSE18064, GSE18135, GSE1835, GSE18460, …
Eif4e2	77	GSE10285, GSE10813, GSE11258, GSE11382, GSE11667, GSE11687, GSE11775, GSE11887, GSE12073, GSE12430, GSE12454, GSE12498, GSE12599, GSE12712, GSE12985, GSE13071, GSE13333, GSE14308, GSE14395, GSE14415, GSE14458, GSE14753, GSE15303, GSE15318, GSE15325, GSE15349, GSE15610, GSE15640, GSE15733, GSE16110, GSE17256, GSE17383, GSE17513, GSE17825, GSE17896, GSE17910, GSE18326, GSE18395, GSE18607, GSE18800,…
Ppp2r5c	67	GSE10082, GSE10776, GSE10796, GSE11291, GSE11684, GSE11775, GSE11818, GSE12003, GSE12333, GSE12498, GSE12499, GSE12599, GSE12730, GSE13071, GSE13106, GSE13143, GSE13148, GSE13302, GSE13335, GSE13526, GSE13547, GSE14308, GSE14366, GSE14395, GSE14415, GSE14525, GSE14753, GSE15541, GSE16210, GSE16751, GSE16925, GSE17316, GSE17513, GSE17647, GSE17910, GSE18135, GSE18322, GSE18430, GSE18534, GSE1871, …
Cds2	64	GSE10262, GSE10273, GSE10627, GSE10796, GSE10965, GSE11040, GSE11221, GSE11898, GSE11990, GSE12454, GSE12498, GSE12499, GSE12730, GSE13143, GSE13283, GSE13306, GSE13490, GSE13563, GSE14222, GSE14350, GSE14366, GSE14395, GSE14415, GSE14980, GSE15155, GSE15808, GSE17266, GSE17513, GSE17760, GSE17794, GSE17796, GSE17886, GSE17994, GSE18281, GSE18460, GSE19875, GSE20390, GSE20918, GSE20987, GSE21033,…
Ppp2r5c~2	62	GSE10082, GSE10262, GSE10285, GSE10776, GSE10970, GSE11258, GSE11684, GSE11775, GSE12003, GSE12333, GSE12499, GSE13071, GSE13106, GSE13143, GSE13283, GSE13302, GSE13526, GSE13796, GSE14366, GSE14395, GSE14415, GSE14525, GSE14686, GSE14888, GSE15541, GSE16925, GSE16974, GSE17316, GSE17513, GSE17647, GSE17910, GSE18348, GSE18607, GSE18853, GSE19403, GSE20390, GSE20645, GSE21041, GSE2161, GSE22094, …
Elavl1	61	GSE10011, GSE10954, GSE11040, GSE11141, GSE11258, GSE11291, GSE11356, GSE11687, GSE12454, GSE12499, GSE12748, GSE13106, GSE13143, GSE13432, GSE13443, GSE13730, GSE14525, GSE16207, GSE16475, GSE16751, GSE16925, GSE17184, GSE17316, GSE17513, GSE17760, GSE17825, GSE17910, GSE18042, GSE18281, GSE18534, GSE19282, GSE19403, GSE19448, GSE20100, GSE20987, GSE21137, GSE21711, GSE23182, GSE3100, GSE3583, G…
Dip2a;mKIAA0184	59	GSE10227, GSE10525, GSE10784, GSE10806, GSE11291, GSE11382, GSE11796, GSE11982, GSE12499, GSE12581, GSE12730, GSE13225, GSE13302, GSE13443, GSE13490, GSE14350, GSE14525, GSE15121, GSE15303, GSE15326, GSE15330, GSE15610, GSE15640, GSE15901, GSE16002, GSE16390, GSE16705, GSE16974, GSE17322, GSE17478, GSE17509, GSE17553, GSE17825, GSE17910, GSE18430, GSE19073, GSE19299, GSE19668, GSE19825, GSE22506,…
Cds2~2	59	GSE10904, GSE11141, GSE11258, GSE11796, GSE11898, GSE12498, GSE12499, GSE12730, GSE13143, GSE13283, GSE13512, GSE14222, GSE14243, GSE14350, GSE14929, GSE15121, GSE15624, GSE15894, GSE15902, GSE16475, GSE17266, GSE17509, GSE17511, GSE17794, GSE17796, GSE17797, GSE17910, GSE17994, GSE18551, GSE18801, GSE19282, GSE19729, GSE1999, GSE20390, GSE21033, GSE21836, GSE21902, GSE23725, GSE23782, GSE3653, G…
Araf	58	GSE10113, GSE10347, GSE10365, GSE10525, GSE10796, GSE10895, GSE10904, GSE10970, GSE11040, GSE11221, GSE11291, GSE12001, GSE12454, GSE12730, GSE12810, GSE13071, GSE13120, GSE13223, GSE13245, GSE13302, GSE13432, GSE13873, GSE14222, GSE1435, GSE14395, GSE14686, GSE14753, GSE15303, GSE15872, GSE16564, GSE16902, GSE16925, GSE17383, GSE17513, GSE17797, GSE18567, GSE19534, GSE19729, GSE1999, GSE20390, G…
Pink1	57	GSE10273, GSE10347, GSE10728, GSE11253, GSE11557, GSE11684, GSE11723, GSE11990, GSE12421, GSE12467, GSE12536, GSE12599, GSE12694, GSE13071, GSE13245, GSE13306, GSE13526, GSE13563, GSE13692, GSE14004, GSE14024, GSE14980, GSE15155, GSE15303, GSE15624, GSE15633, GSE15894, GSE16067, GSE17806, GSE18042, GSE18135, GSE18326, GSE19403, GSE19436, GSE19517, GSE20645, GSE20696, GSE20954, GSE20987, GSE21836,…
Csnk1d	57	GSE10347, GSE10728, GSE10740, GSE10970, GSE11723, GSE11796, GSE11818, GSE11898, GSE12003, GSE12421, GSE12599, GSE13071, GSE13283, GSE13302, GSE14007, GSE14308, GSE14361, GSE15121, GSE15173, GSE15580, GSE15610, GSE15894, GSE15901, GSE16073, GSE17825, GSE18042, GSE18348, GSE18430, GSE18551, GSE18740, GSE19073, GSE20335, GSE21143, GSE21525, GSE21749, GSE22935, GSE23738, GSE23782, GSE4002, GSE4142, G…
Mesdc2	57	GSE10226, GSE10262, GSE10726, GSE11291, GSE11358, GSE11687, GSE11777, GSE11898, GSE12432, GSE12950, GSE13302, GSE13432, GSE14024, GSE14222, GSE14366, GSE15640, GSE15871, GSE15872, GSE15894, GSE16210, GSE16533, GSE17316, GSE17404, GSE17478, GSE17647, GSE17825, GSE17994, GSE18430, GSE18460, GSE18551, GSE18704, GSE19528, GSE20335, GSE20621, GSE21749, GSE23782, GSE3414, GSE3889, GSE4002, GSE4230, GSE…
Wdr33	56	GSE10011, GSE10113, GSE10202, GSE10535, GSE10728, GSE10776, GSE10908, GSE11040, GSE11667, GSE11859, GSE12432, GSE12454, GSE12881, GSE13148, GSE15078, GSE15155, GSE15303, GSE15624, GSE15808, GSE16902, GSE17817, GSE17910, GSE18224, GSE18395, GSE18430, GSE18567, GSE19073, GSE19403, GSE20100, GSE20645, GSE21515, GSE21716, GSE21749, GSE21841, GSE22009, GSE22094, GSE22935, GSE3583, GSE4051, GSE4288, GS…
Glt8d1	56	GSE10290, GSE10365, GSE11759, GSE11777, GSE11898, GSE12003, GSE12333, GSE12421, GSE12499, GSE12730, GSE13106, GSE13283, GSE13302, GSE14242, GSE14431, GSE14753, GSE15741, GSE15872, GSE15894, GSE15901, GSE16002, GSE16114, GSE16564, GSE16691, GSE16994, GSE17256, GSE17825, GSE18348, GSE18430, GSE19282, GSE19640, GSE19825, GSE20244, GSE20987, GSE21841, GSE21927, GSE23738, GSE23780, GSE23782, GSE5338, …
Ssr1	56	GSE11796, GSE12078, GSE12467, GSE12599, GSE13032, GSE13223, GSE13227, GSE13245, GSE13283, GSE13302, GSE13512, GSE13873, GSE14270, GSE14308, GSE14350, GSE15121, GSE15303, GSE16002, GSE16114, GSE16207, GSE16210, GSE16475, GSE16691, GSE16751, GSE17184, GSE17404, GSE18567, GSE18800, GSE20335, GSE20684, GSE20735, GSE21716, GSE21836, GSE2250, GSE22935, GSE23178, GSE24210, GSE3100, GSE3822, GSE6196, GSE…
Ube2d2b;Ube2d3	55	GSE10965, GSE11258, GSE11667, GSE11723, GSE11796, GSE12333, GSE12454, GSE12498, GSE12599, GSE13032, GSE13143, GSE13227, GSE13229, GSE14004, GSE14024, GSE14222, GSE14270, GSE1435, GSE14431, GSE15894, GSE15901, GSE16073, GSE16114, GSE16475, GSE16705, GSE16751, GSE17184, GSE17985, GSE19004, GSE19528, GSE20100, GSE20645, GSE21749, GSE2250, GSE23738, GSE3203, GSE3583, GSE3889, GSE4193, GSE5333, GSE619…
Tubgcp4	55	GSE10011, GSE10226, GSE10740, GSE10895, GSE10970, GSE11258, GSE11723, GSE11870, GSE12950, GSE13032, GSE13227, GSE13245, GSE13302, GSE13333, GSE14007, GSE14088, GSE14270, GSE14431, GSE16703, GSE17266, GSE17478, GSE17647, GSE17794, GSE17796, GSE18064, GSE18551, GSE19825, GSE20987, GSE21137, GSE21224, GSE21716, GSE21738, GSE21927, GSE22125, GSE22317, GSE2250, GSE23002, GSE23724, GSE23738, GSE24210, …
Epb4.1l5	54	GSE10113, GSE10262, GSE10290, GSE10776, GSE10806, GSE10954, GSE11796, GSE12454, GSE12499, GSE12618, GSE12694, GSE12881, GSE13245, GSE13259, GSE13302, GSE13873, GSE14395, GSE14458, GSE14753, GSE14980, GSE15349, GSE15770, GSE15891, GSE16110, GSE16114, GSE16438, GSE16691, GSE17263, GSE17797, GSE18135, GSE18800, GSE19073, GSE19076, GSE20621, GSE20636, GSE20918, GSE20954, GSE21525, GSE21716, GSE21842,…
Arhgap26	54	GSE10347, GSE10365, GSE11258, GSE11291, GSE11557, GSE11662, GSE11796, GSE12421, GSE12730, GSE13103, GSE13148, GSE13225, GSE14222, GSE14308, GSE14350, GSE15894, GSE16067, GSE16691, GSE16751, GSE17184, GSE17256, GSE17509, GSE17511, GSE17797, GSE17985, GSE18430, GSE18567, GSE19517, GSE20735, GSE21361, GSE21738, GSE21927, GSE3100, GSE4142, GSE4193, GSE4288, GSE4866, GSE6259, GSE6875, GSE6980, GSE7020…
Nmt1	54	GSE10082, GSE10769, GSE10776, GSE10806, GSE11898, GSE12333, GSE12432, GSE12454, GSE12498, GSE12599, GSE12712, GSE13032, GSE13283, GSE13302, GSE13590, GSE14004, GSE14222, GSE14415, GSE15121, GSE15155, GSE15173, GSE16475, GSE17184, GSE18669, GSE18740, GSE18800, GSE19282, GSE19729, GSE20100, GSE20645, GSE21255, GSE21515, GSE22009, GSE22773, GSE23002, GSE23755, GSE3889, GSE4041, GSE5921, GSE6196, GSE…
Asph	53	GSE10954, GSE11040, GSE11194, GSE11684, GSE11990, GSE12078, GSE12454, GSE12498, GSE12693, GSE13071, GSE13143, GSE13432, GSE13948, GSE14088, GSE14458, GSE16012, GSE16207, GSE17062, GSE18322, GSE18430, GSE18567, GSE19299, GSE19436, GSE19616, GSE20620, GSE23724, GSE24350, GSE3889, GSE4411, GSE4786, GSE5128, GSE5333, GSE5500, GSE5921, GSE6046, GSE6383, GSE6398, GSE6540, GSE7196, GSE7676, GSE7694, GSE…
Rbm3	53	GSE10726, GSE10813, GSE11434, GSE11667, GSE12078, GSE12454, GSE12948, GSE13033, GSE13143, GSE13590, GSE13799, GSE14308, GSE14366, GSE14525, GSE15401, GSE15624, GSE15901, GSE16533, GSE16661, GSE16925, GSE17473, GSE17985, GSE18551, GSE19403, GSE19640, GSE19875, GSE20513, GSE20636, GSE20645, GSE2161, GSE21841, GSE2250, GSE22935, GSE3203, GSE4658, GSE4926, GSE5332, GSE5587, GSE6514, GSE6540, GSE6623,…
Fuca2	53	GSE10226, GSE10227, GSE10365, GSE10813, GSE10965, GSE12421, GSE12956, GSE13071, GSE13302, GSE13409, GSE13443, GSE14004, GSE14088, GSE14101, GSE14222, GSE15121, GSE15401, GSE15624, GSE15871, GSE15894, GSE15901, GSE15902, GSE16110, GSE16207, GSE16364, GSE16564, GSE17112, GSE17794, GSE17796, GSE17825, GSE18351, GSE18551, GSE19668, GSE19825, GSE1999, GSE21224, GSE21368, GSE3889, GSE4034, GSE4035, GSE…
mKIAA0892;Mau2	52	GSE10011, GSE10162, GSE10627, GSE11356, GSE13223, GSE13224, GSE13227, GSE13553, GSE13611, GSE14004, GSE14395, GSE14499, GSE15318, GSE16564, GSE17266, GSE17796, GSE17886, GSE17985, GSE18135, GSE18669, GSE18800, GSE19286, GSE19502, GSE20244, GSE20390, GSE20513, GSE20620, GSE20636, GSE21716, GSE21842, GSE23738, GSE3100, GSE3463, GSE3621, GSE3889, GSE4786, GSE6046, GSE6210, GSE6398, GSE6591, GSE6858,…
Ptcd3	52	GSE10796, GSE10954, GSE11258, GSE11557, GSE11687, GSE12073, GSE12467, GSE13306, GSE13443, GSE13796, GSE14243, GSE14753, GSE14929, GSE15121, GSE15379, GSE15872, GSE16210, GSE16390, GSE16691, GSE16974, GSE17184, GSE17886, GSE18216, GSE18308, GSE18460, GSE19825, GSE20302, GSE20390, GSE21033, GSE21361, GSE21368, GSE2161, GSE23002, GSE23182, GSE23925, GSE24210, GSE3414, GSE4002, GSE4288, GSE5128, GSE5…
Ikbkb;IKKbeta	51	GSE10728, GSE10776, GSE11667, GSE11796, GSE12248, GSE12430, GSE12432, GSE12454, GSE12609, GSE12693, GSE12712, GSE13302, GSE13432, GSE13443, GSE13873, GSE13948, GSE14222, GSE14686, GSE15121, GSE15401, GSE15894, GSE16533, GSE16703, GSE17825, GSE17840, GSE17869, GSE17994, GSE18211, GSE18430, GSE18771, GSE18801, GSE19194, GSE19282, GSE1999, GSE20636, GSE2161, GSE21749, GSE3414, GSE4413, GSE4866, GSE7…
Ube2l3	51	GSE10290, GSE10740, GSE10776, GSE10806, GSE11194, GSE11382, GSE11667, GSE11796, GSE11898, GSE12078, GSE12499, GSE12536, GSE12599, GSE13032, GSE13223, GSE13227, GSE13873, GSE13948, GSE14088, GSE14222, GSE15121, GSE15173, GSE16389, GSE16475, GSE16533, GSE17473, GSE17806, GSE17886, GSE17994, GSE18348, GSE18669, GSE18771, GSE20100, GSE20302, GSE20513, GSE20514, GSE20645, GSE21224, GSE21267, GSE21836,…
Sufu	50	GSE10290, GSE10776, GSE11358, GSE12454, GSE12599, GSE13148, GSE13225, GSE13259, GSE13302, GSE13335, GSE13432, GSE13693, GSE13730, GSE13796, GSE14350, GSE15155, GSE15580, GSE15872, GSE17266, GSE17383, GSE17794, GSE17796, GSE17825, GSE17994, GSE18042, GSE18216, GSE18460, GSE18617, GSE18648, GSE19073, GSE19502, GSE19668, GSE21189, GSE21944, GSE22506, GSE23114, GSE5202, GSE5338, GSE6980, GSE7020, GSE…
Suv420h1	50	GSE10347, GSE10776, GSE10806, GSE10895, GSE10904, GSE10913, GSE11258, GSE11684, GSE11775, GSE11796, GSE12499, GSE12581, GSE13120, GSE13229, GSE13302, GSE13432, GSE14007, GSE14222, GSE14415, GSE15724, GSE16390, GSE16533, GSE16660, GSE17404, GSE17825, GSE17910, GSE18216, GSE18551, GSE19403, GSE19875, GSE20696, GSE21189, GSE21902, GSE21927, GSE4142, GSE4193, GSE4866, GSE5921, GSE7141, GSE7219, GSE72…
Mrpl17	50	GSE10528, GSE10813, GSE12415, GSE12430, GSE12454, GSE12599, GSE12694, GSE12948, GSE13223, GSE13259, GSE14024, GSE14308, GSE14366, GSE14415, GSE14561, GSE14753, GSE1479, GSE15146, GSE15155, GSE15541, GSE15610, GSE15640, GSE16390, GSE16751, GSE17869, GSE18534, GSE18800, GSE18801, GSE20100, GSE20513, GSE21583, GSE21606, GSE2161, GSE21836, GSE22317, GSE23780, GSE24031, GSE3889, GSE4786, GSE5128, GSE6…
Ccny	50	GSE10011, GSE10113, GSE10273, GSE11357, GSE11434, GSE11796, GSE12078, GSE12581, GSE12599, GSE12948, GSE12956, GSE13223, GSE13306, GSE14308, GSE14415, GSE14481, GSE14753, GSE15620, GSE16207, GSE16994, GSE17112, GSE17316, GSE17509, GSE17553, GSE17647, GSE18135, GSE18430, GSE19502, GSE20100, GSE20636, GSE20645, GSE20696, GSE20954, GSE21515, GSE21525, GSE21738, GSE21841, GSE23700, GSE23724, GSE23755,…
Nek9	49	GSE10970, GSE11496, GSE11687, GSE11898, GSE12454, GSE12730, GSE13224, GSE13302, GSE13512, GSE13796, GSE13799, GSE14222, GSE14753, GSE15303, GSE15326, GSE15640, GSE16002, GSE16114, GSE16390, GSE16475, GSE16629, GSE16691, GSE17869, GSE18395, GSE18704, GSE19282, GSE20523, GSE21546, GSE22506, GSE23782, GSE3414, GSE4034, GSE4051, GSE5128, GSE5202, GSE5338, GSE6196, GSE6210, GSE7275, GSE7342, GSE7605, …
Wrb	49	GSE10011, GSE10113, GSE11161, GSE11221, GSE11291, GSE11687, GSE11796, GSE12003, GSE12421, GSE12518, GSE13120, GSE13259, GSE13402, GSE13873, GSE14101, GSE1435, GSE15121, GSE15318, GSE15624, GSE15729, GSE15750, GSE16454, GSE16533, GSE16629, GSE16660, GSE17509, GSE17553, GSE17825, GSE17886, GSE1835, GSE18551, GSE21137, GSE21749, GSE22317, GSE23114, GSE3889, GSE4002, GSE6255, GSE7342, GSE7705, GSE775…
4632419I22Rik	49	GSE10239, GSE10728, GSE10904, GSE11419, GSE12078, GSE12388, GSE12430, GSE12454, GSE13032, GSE13103, GSE13259, GSE13611, GSE13693, GSE13873, GSE13981, GSE14308, GSE14678, GSE15379, GSE15624, GSE15794, GSE15871, GSE16104, GSE16533, GSE16623, GSE17478, GSE17825, GSE17886, GSE18042, GSE18430, GSE19004, GSE19448, GSE19825, GSE20954, GSE21137, GSE21224, GSE21749, GSE3100, GSE3653, GSE4193, GSE5245, GSE…
Zfp207	49	GSE10011, GSE10285, GSE10740, GSE10813, GSE10908, GSE11358, GSE11687, GSE11870, GSE12003, GSE12078, GSE12518, GSE12599, GSE12693, GSE12694, GSE13409, GSE13730, GSE14222, GSE14415, GSE15624, GSE15750, GSE15871, GSE16114, GSE16564, GSE16751, GSE17553, GSE17985, GSE18326, GSE1871, GSE18800, GSE20391, GSE20523, GSE20636, GSE20645, GSE20735, GSE20987, GSE22935, GSE23114, GSE23724, GSE24210, GSE3463, G…
Acvr1b	49	GSE10176, GSE10227, GSE10796, GSE10954, GSE10970, GSE11291, GSE11382, GSE11664, GSE11775, GSE12693, GSE13143, GSE13302, GSE13432, GSE14350, GSE14686, GSE15894, GSE16002, GSE16644, GSE16751, GSE17478, GSE17840, GSE17923, GSE18551, GSE18669, GSE19073, GSE19194, GSE20390, GSE21749, GSE21927, GSE22506, GSE3203, GSE3414, GSE4002, GSE4142, GSE4786, GSE5128, GSE7020, GSE7225, GSE7275, GSE7357, GSE7596, …
Ap3m1	48	GSE10011, GSE10273, GSE10954, GSE11258, GSE11723, GSE12599, GSE12985, GSE13143, GSE13302, GSE13409, GSE13563, GSE13611, GSE14222, GSE14242, GSE14525, GSE15303, GSE15580, GSE16377, GSE16751, GSE17553, GSE17985, GSE18135, GSE18534, GSE18551, GSE18607, GSE18740, GSE19076, GSE20523, GSE20621, GSE20954, GSE21361, GSE21546, GSE21749, GSE21842, GSE23738, GSE3463, GSE6210, GSE7225, GSE7275, GSE7676, GSE7…
Nudcd1	48	GSE10011, GSE10273, GSE10796, GSE11680, GSE11687, GSE12421, GSE12599, GSE12950, GSE13333, GSE13590, GSE13692, GSE13693, GSE13796, GSE14308, GSE14366, GSE14415, GSE14431, GSE14525, GSE15541, GSE15902, GSE16114, GSE16210, GSE16751, GSE17316, GSE1835, GSE1871, GSE19073, GSE21137, GSE21822, GSE21836, GSE23114, GSE3889, GSE5245, GSE5332, GSE5338, GSE6674, GSE7050, GSE7275, GSE7707, GSE7781, GSE8322, G…
Aars;Exosc6	48	GSE10556, GSE10728, GSE10776, GSE11382, GSE11898, GSE11899, GSE12078, GSE12536, GSE13033, GSE13106, GSE13120, GSE14481, GSE15121, GSE15325, GSE15541, GSE15724, GSE15891, GSE16661, GSE16751, GSE17266, GSE17760, GSE17794, GSE17796, GSE18042, GSE18322, GSE18460, GSE19004, GSE19729, GSE20390, GSE21224, GSE21841, GSE3463, GSE4193, GSE4288, GSE6540, GSE7141, GSE7196, GSE7219, GSE7596, GSE7831, GSE8044,…
Fbxo28	48	GSE10113, GSE10290, GSE10776, GSE11687, GSE11796, GSE12333, GSE12499, GSE12599, GSE12985, GSE13032, GSE13143, GSE13283, GSE13306, GSE13432, GSE13873, GSE14088, GSE14222, GSE14243, GSE14270, GSE14686, GSE15155, GSE15541, GSE16067, GSE16994, GSE17404, GSE17985, GSE18430, GSE18800, GSE18853, GSE20100, GSE20570, GSE20954, GSE21749, GSE2250, GSE23724, GSE23925, GSE4230, GSE5202, GSE6196, GSE6591, GSE7…
Dnmt3a	48	GSE10728, GSE10740, GSE10806, GSE11356, GSE11667, GSE12432, GSE12498, GSE12499, GSE12599, GSE12609, GSE12956, GSE13143, GSE13283, GSE13302, GSE13563, GSE14222, GSE14481, GSE15121, GSE15155, GSE15620, GSE16210, GSE16751, GSE16925, GSE16994, GSE17383, GSE18135, GSE1871, GSE19687, GSE2372, GSE3889, GSE4786, GSE5202, GSE5500, GSE5763, GSE6196, GSE7069, GSE7141, GSE7694, GSE8024, GSE8091, GSE8156, GSE…
Asph~2	48	GSE10740, GSE10776, GSE10796, GSE11120, GSE11494, GSE11684, GSE11687, GSE11777, GSE11990, GSE12454, GSE12599, GSE13432, GSE13579, GSE13796, GSE14088, GSE15155, GSE15325, GSE17511, GSE18551, GSE18607, GSE19825, GSE20645, GSE20696, GSE21927, GSE3414, GSE3889, GSE4002, GSE4288, GSE4411, GSE4786, GSE5128, GSE5921, GSE6046, GSE6210, GSE6398, GSE6770, GSE7759, GSE8044, GSE8065, GSE8091, GSE8292, GSE843…
Nr2c2;mKIAA4145	48	GSE10011, GSE10273, GSE10556, GSE11120, GSE11291, GSE12499, GSE12609, GSE13223, GSE13227, GSE13302, GSE13493, GSE13611, GSE13805, GSE13948, GSE14222, GSE14415, GSE15872, GSE16067, GSE16110, GSE16364, GSE16564, GSE17825, GSE18064, GSE18430, GSE20244, GSE20696, GSE20987, GSE21361, GSE21836, GSE21841, GSE21902, GSE21927, GSE2250, GSE23114, GSE3203, GSE4786, GSE5140, GSE5324, GSE5332, GSE6046, GSE769…
Dido1	47	GSE10202, GSE10239, GSE11434, GSE12694, GSE13033, GSE13283, GSE13948, GSE14024, GSE14366, GSE14888, GSE15303, GSE15379, GSE15580, GSE16002, GSE16390, GSE16751, GSE17076, GSE17184, GSE17553, GSE18224, GSE18322, GSE18341, GSE18460, GSE18551, GSE19534, GSE20636, GSE21137, GSE21224, GSE21515, GSE21836, GSE21841, GSE2250, GSE22871, GSE23002, GSE23782, GSE3100, GSE3203, GSE3583, GSE3889, GSE4230, GSE69…
Synj2bp;Arip2	47	GSE10011, GSE10516, GSE10525, GSE10556, GSE11291, GSE11496, GSE11684, GSE12001, GSE12454, GSE12581, GSE13259, GSE14415, GSE14431, GSE14525, GSE14561, GSE15121, GSE15303, GSE15640, GSE15955, GSE16110, GSE16377, GSE16705, GSE17794, GSE17796, GSE17825, GSE18281, GSE18430, GSE19286, GSE19369, GSE19408, GSE19534, GSE20620, GSE21368, GSE21749, GSE21927, GSE22094, GSE23002, GSE23114, GSE3583, GSE5140, G…
1810029B16Rik	47	GSE10769, GSE10813, GSE10965, GSE11356, GSE11357, GSE11667, GSE12333, GSE12599, GSE13302, GSE13611, GSE13692, GSE13693, GSE13796, GSE14222, GSE14308, GSE1435, GSE14431, GSE15541, GSE16067, GSE16210, GSE16377, GSE16475, GSE17497, GSE1835, GSE18551, GSE1871, GSE19286, GSE20513, GSE20620, GSE21841, GSE2250, GSE23114, GSE24210, GSE3889, GSE6770, GSE6875, GSE7694, GSE7705, GSE7707, GSE7781, GSE7897, G…
Sft2d2	47	GSE10273, GSE10627, GSE10912, GSE11194, GSE11796, GSE12001, GSE12078, GSE12499, GSE12599, GSE12908, GSE13302, GSE14222, GSE14270, GSE14350, GSE15155, GSE15901, GSE16114, GSE16210, GSE17383, GSE17404, GSE18800, GSE18891, GSE19825, GSE20513, GSE20636, GSE20684, GSE21836, GSE23780, GSE24210, GSE3463, GSE3889, GSE4288, GSE4411, GSE6196, GSE6591, GSE6623, GSE7784, GSE7831, GSE7875, GSE8044, GSE8295, G…
Gigyf2	47	GSE10290, GSE10954, GSE10970, GSE11120, GSE11258, GSE11667, GSE11775, GSE11898, GSE12337, GSE12421, GSE12432, GSE13120, GSE13432, GSE13443, GSE13796, GSE14101, GSE14350, GSE14929, GSE16002, GSE16629, GSE17825, GSE18308, GSE18460, GSE18551, GSE18800, GSE18801, GSE19875, GSE20954, GSE21361, GSE21546, GSE23738, GSE23755, GSE4288, GSE5324, GSE6591, GSE6595, GSE7225, GSE7275, GSE7342, GSE7657, GSE7831…
Araf~2	47	GSE10082, GSE10347, GSE10525, GSE10769, GSE10796, GSE11221, GSE11291, GSE11859, GSE12001, GSE12454, GSE12730, GSE12810, GSE12985, GSE13223, GSE13227, GSE13283, GSE13302, GSE13409, GSE13873, GSE1435, GSE14395, GSE14561, GSE15326, GSE15401, GSE15872, GSE16377, GSE16564, GSE16925, GSE17383, GSE18224, GSE18567, GSE19729, GSE1999, GSE20390, GSE20645, GSE22506, GSE22925, GSE23738, GSE4411, GSE7424, GSE…
Pink1~2	46	GSE10273, GSE10347, GSE11684, GSE12388, GSE12467, GSE12536, GSE12599, GSE13071, GSE13223, GSE13245, GSE13306, GSE13692, GSE13693, GSE14004, GSE14024, GSE14980, GSE15155, GSE15303, GSE15894, GSE16067, GSE18042, GSE18135, GSE19403, GSE19436, GSE19517, GSE20621, GSE20645, GSE20696, GSE20954, GSE20987, GSE21836, GSE4230, GSE4411, GSE5332, GSE5921, GSE6623, GSE6689, GSE7302, GSE7694, GSE8044, GSE8312,…
Eps15l1	46	GSE10239, GSE10262, GSE10776, GSE11680, GSE11796, GSE13409, GSE13579, GSE13590, GSE14350, GSE14366, GSE14888, GSE14929, GSE15121, GSE15640, GSE15872, GSE16390, GSE16751, GSE17511, GSE17869, GSE17886, GSE17994, GSE18396, GSE18669, GSE19073, GSE19403, GSE1999, GSE20645, GSE20954, GSE20987, GSE21255, GSE21927, GSE22125, GSE23182, GSE3822, GSE4142, GSE6196, GSE7141, GSE7705, GSE8024, GSE8503, GSE8563…
D8Ertd82e	46	GSE10113, GSE11291, GSE11382, GSE11662, GSE12003, GSE12730, GSE12810, GSE13032, GSE13225, GSE13302, GSE14350, GSE14561, GSE15379, GSE15580, GSE15724, GSE15767, GSE16104, GSE16210, GSE16705, GSE17263, GSE17266, GSE17316, GSE17794, GSE17796, GSE17825, GSE18064, GSE18669, GSE19233, GSE20100, GSE21224, GSE21255, GSE5298, GSE6867, GSE7324, GSE7342, GSE7357, GSE7685, GSE7705, GSE8156, GSE8488, GSE8503,…
Frs2	46	GSE10011, GSE10227, GSE11291, GSE11684, GSE11796, GSE12499, GSE12948, GSE13302, GSE13335, GSE14222, GSE14888, GSE15173, GSE15326, GSE15872, GSE15894, GSE16002, GSE16067, GSE16210, GSE16564, GSE16629, GSE17062, GSE17076, GSE17825, GSE17886, GSE18064, GSE18430, GSE18607, GSE19194, GSE20918, GSE21749, GSE21842, GSE21902, GSE22125, GSE23002, GSE23119, GSE4002, GSE4193, GSE5324, GSE6046, GSE6398, GSE7…
Synpo	46	GSE10202, GSE10262, GSE10912, GSE11382, GSE11419, GSE11898, GSE12333, GSE12618, GSE12956, GSE13071, GSE13227, GSE13302, GSE13335, GSE13563, GSE15640, GSE16110, GSE16390, GSE16644, GSE16705, GSE17266, GSE17473, GSE17478, GSE17794, GSE18430, GSE19004, GSE19299, GSE19616, GSE19729, GSE20302, GSE21189, GSE3100, GSE3889, GSE4193, GSE4786, GSE5332, GSE6285, GSE6540, GSE6674, GSE7020, GSE7196, GSE7487, …
Lyst	46	GSE10516, GSE10525, GSE11291, GSE11680, GSE11687, GSE12388, GSE12609, GSE12881, GSE13071, GSE13120, GSE13225, GSE13443, GSE13493, GSE15894, GSE16002, GSE16475, GSE17256, GSE17796, GSE17869, GSE18064, GSE18341, GSE18551, GSE18801, GSE19073, GSE19534, GSE19793, GSE21515, GSE21546, GSE21841, GSE22009, GSE2250, GSE23002, GSE3414, GSE4866, GSE5587, GSE6383, GSE7275, GSE7605, GSE7759, GSE8044, GSE8156,…
Cpsf6	46	GSE10011, GSE10113, GSE10806, GSE11287, GSE11357, GSE11898, GSE12454, GSE12467, GSE12499, GSE12599, GSE13032, GSE13143, GSE14004, GSE14088, GSE14222, GSE14308, GSE14458, GSE15121, GSE16751, GSE17076, GSE17184, GSE1871, GSE18800, GSE19073, GSE19875, GSE20513, GSE21836, GSE2250, GSE23782, GSE3583, GSE3889, GSE4260, GSE6196, GSE7141, GSE7309, GSE7357, GSE7694, GSE7705, GSE8024, GSE8295, GSE9247, GSE…
Zbtb38	46	GSE10273, GSE10290, GSE11141, GSE11723, GSE11759, GSE13071, GSE13106, GSE13227, GSE13409, GSE13493, GSE14350, GSE14888, GSE15610, GSE15894, GSE16114, GSE16390, GSE16682, GSE16974, GSE17184, GSE18395, GSE18460, GSE18551, GSE18607, GSE19668, GSE21041, GSE21711, GSE21841, GSE21927, GSE22009, GSE22125, GSE22506, GSE24210, GSE3653, GSE4051, GSE5128, GSE6210, GSE6514, GSE6591, GSE7381, GSE8065, GSE8396…
Fnbp1	46	GSE10162, GSE10728, GSE11291, GSE11796, GSE11818, GSE11859, GSE12499, GSE13148, GSE13306, GSE13805, GSE14004, GSE14024, GSE14350, GSE14415, GSE14431, GSE15894, GSE16210, GSE17316, GSE17404, GSE18004, GSE18211, GSE18430, GSE18460, GSE1871, GSE19282, GSE20696, GSE21224, GSE21515, GSE21927, GSE23782, GSE24210, GSE4786, GSE5245, GSE6196, GSE7275, GSE7348, GSE7694, GSE7784, GSE7875, GSE8024, GSE8621, …
Fam48a	46	GSE11667, GSE11898, GSE12432, GSE12950, GSE13224, GSE13225, GSE13432, GSE13443, GSE14004, GSE15121, GSE15318, GSE15894, GSE16454, GSE16705, GSE16751, GSE17553, GSE17825, GSE17869, GSE18211, GSE18224, GSE18348, GSE18551, GSE19194, GSE21368, GSE21546, GSE23002, GSE23738, GSE3414, GSE3889, GSE4002, GSE4230, GSE4288, GSE4866, GSE5128, GSE5202, GSE6134, GSE6514, GSE6813, GSE7275, GSE7707, GSE7762, GSE…
Ppig	46	GSE10806, GSE10954, GSE10965, GSE11258, GSE11662, GSE11684, GSE11796, GSE11898, GSE12078, GSE12248, GSE12467, GSE12499, GSE12599, GSE13071, GSE13283, GSE13302, GSE13547, GSE14222, GSE14525, GSE14585, GSE16114, GSE17076, GSE17184, GSE17263, GSE17647, GSE19073, GSE19403, GSE20100, GSE20645, GSE22009, GSE2250, GSE22935, GSE23114, GSE23738, GSE3889, GSE4411, GSE4695, GSE6196, GSE7219, GSE7324, GSE769…
Ubl4	46	GSE10011, GSE10202, GSE10740, GSE10769, GSE10806, GSE11194, GSE11796, GSE12467, GSE12505, GSE12536, GSE12599, GSE12730, GSE13259, GSE13302, GSE14222, GSE14308, GSE14350, GSE15155, GSE15541, GSE15894, GSE15901, GSE16210, GSE17473, GSE17513, GSE17647, GSE17806, GSE19668, GSE20390, GSE21255, GSE21525, GSE22140, GSE23002, GSE23782, GSE24210, GSE4142, GSE6210, GSE6875, GSE6980, GSE7605, GSE7694, GSE80…
Aak1	45	GSE10796, GSE10965, GSE11141, GSE12454, GSE12694, GSE13071, GSE13143, GSE13225, GSE13302, GSE13512, GSE13590, GSE14004, GSE14024, GSE14222, GSE15401, GSE15610, GSE15733, GSE15894, GSE16104, GSE17497, GSE17796, GSE17825, GSE18224, GSE19732, GSE20570, GSE21224, GSE21716, GSE21841, GSE22506, GSE23182, GSE3414, GSE3889, GSE4695, GSE6046, GSE6398, GSE6540, GSE6980, GSE7694, GSE7759, GSE8498, GSE8621, …
Ptch1	45	GSE10011, GSE10239, GSE10970, GSE11291, GSE11434, GSE11680, GSE11687, GSE11723, GSE12003, GSE13432, GSE13553, GSE13693, GSE13796, GSE14242, GSE15303, GSE15624, GSE15767, GSE16390, GSE16454, GSE16564, GSE16644, GSE17473, GSE17478, GSE18216, GSE18322, GSE19502, GSE19875, GSE20054, GSE20735, GSE21927, GSE22935, GSE23002, GSE23782, GSE4002, GSE4786, GSE4926, GSE5202, GSE5587, GSE6046, GSE6196, GSE722…
Med13	45	GSE10239, GSE11141, GSE11258, GSE11684, GSE12712, GSE12948, GSE12956, GSE13225, GSE13302, GSE13443, GSE14350, GSE14415, GSE14585, GSE15401, GSE15733, GSE16390, GSE16475, GSE17266, GSE17478, GSE17794, GSE17796, GSE17825, GSE18551, GSE19282, GSE19448, GSE19668, GSE21041, GSE21143, GSE21927, GSE23002, GSE3889, GSE4002, GSE4786, GSE5128, GSE6210, GSE6591, GSE7275, GSE7657, GSE7764, GSE8044, GSE8790, …
Ipo5	45	GSE10011, GSE10239, GSE10347, GSE10904, GSE10954, GSE11680, GSE11796, GSE11973, GSE13245, GSE13611, GSE13693, GSE14458, GSE16390, GSE16682, GSE17266, GSE17796, GSE17869, GSE17994, GSE18551, GSE18740, GSE19004, GSE21033, GSE21716, GSE21749, GSE23002, GSE4041, GSE4936, GSE5202, GSE5298, GSE5587, GSE6255, GSE6291, GSE6595, GSE6689, GSE7275, GSE7705, GSE8034, GSE8313, GSE8681, GSE8771, GSE8790, GSE90…
Rbm33	45	GSE10226, GSE10227, GSE10954, GSE11291, GSE11664, GSE11796, GSE12707, GSE13302, GSE13306, GSE14222, GSE14366, GSE14431, GSE15610, GSE15872, GSE15894, GSE15901, GSE16114, GSE16210, GSE16475, GSE16994, GSE17478, GSE17825, GSE17869, GSE19403, GSE19534, GSE21189, GSE21670, GSE21738, GSE21749, GSE24210, GSE4230, GSE4411, GSE7275, GSE7596, GSE7705, GSE7762, GSE7784, GSE8065, GSE8621, GSE8868, GSE9130, …
Sec63	44	GSE10011, GSE10813, GSE10912, GSE10965, GSE11258, GSE11687, GSE11796, GSE11898, GSE12078, GSE12333, GSE12599, GSE13120, GSE13283, GSE13302, GSE14007, GSE14222, GSE14270, GSE14350, GSE14415, GSE15155, GSE15872, GSE16210, GSE17076, GSE18042, GSE18211, GSE18322, GSE18800, GSE19073, GSE19793, GSE20100, GSE20696, GSE21841, GSE22935, GSE23724, GSE23725, GSE5332, GSE6196, GSE6867, GSE7141, GSE7694, GSE7…
Slc30a7	44	GSE10011, GSE10216, GSE10813, GSE10904, GSE10965, GSE11258, GSE11664, GSE11680, GSE11898, GSE12599, GSE12948, GSE13032, GSE13143, GSE13302, GSE13335, GSE13590, GSE14222, GSE15121, GSE15318, GSE16073, GSE16207, GSE16210, GSE17497, GSE17647, GSE17869, GSE18607, GSE19073, GSE19875, GSE20100, GSE20987, GSE21525, GSE21716, GSE21842, GSE21905, GSE3100, GSE6591, GSE7050, GSE7705, GSE8313, GSE8949, GSE89…
Nisch	44	GSE10728, GSE10904, GSE11628, GSE11796, GSE11899, GSE12003, GSE12430, GSE12599, GSE13032, GSE13143, GSE13245, GSE14004, GSE14395, GSE15303, GSE15872, GSE16925, GSE17263, GSE17266, GSE17404, GSE17794, GSE17796, GSE17797, GSE17910, GSE18064, GSE1871, GSE18853, GSE19403, GSE19793, GSE20100, GSE20390, GSE20645, GSE20684, GSE20696, GSE21224, GSE21255, GSE21716, GSE23738, GSE6210, GSE6383, GSE7141, GSE…
Anapc11	44	GSE10011, GSE10528, GSE11287, GSE12430, GSE12454, GSE12467, GSE12498, GSE12694, GSE12730, GSE13225, GSE13333, GSE13796, GSE14395, GSE14499, GSE14525, GSE14686, GSE16002, GSE16389, GSE16585, GSE16691, GSE17509, GSE17825, GSE18396, GSE18617, GSE19194, GSE19282, GSE20302, GSE20645, GSE20954, GSE21255, GSE21368, GSE21738, GSE3822, GSE4002, GSE4034, GSE4936, GSE5332, GSE6398, GSE6514, GSE6540, GSE7342…
Iws1	44	GSE10113, GSE10806, GSE11258, GSE11496, GSE11684, GSE12078, GSE12333, GSE12498, GSE12499, GSE12599, GSE13032, GSE13283, GSE13302, GSE14222, GSE14270, GSE14350, GSE14585, GSE15750, GSE16073, GSE17184, GSE17478, GSE17513, GSE17647, GSE18326, GSE18800, GSE19073, GSE19299, GSE20244, GSE20513, GSE20645, GSE21927, GSE3583, GSE7141, GSE7309, GSE7348, GSE7694, GSE7784, GSE7852, GSE8044, GSE8407, GSE8621,…
Gls	44	GSE10202, GSE10784, GSE11258, GSE11358, GSE12078, GSE12454, GSE13032, GSE13873, GSE15121, GSE15770, GSE15894, GSE15901, GSE16564, GSE17076, GSE17404, GSE17509, GSE17513, GSE18135, GSE18281, GSE18322, GSE19073, GSE19403, GSE19534, GSE20513, GSE20954, GSE23725, GSE4260, GSE5332, GSE5333, GSE5763, GSE6291, GSE6689, GSE6957, GSE7141, GSE7310, GSE7348, GSE7694, GSE7707, GSE8091, GSE8621, GSE8790, GSE9…
Kif1b	43	GSE10904, GSE10912, GSE11258, GSE11291, GSE11434, GSE11859, GSE11899, GSE12001, GSE12078, GSE12454, GSE12498, GSE12956, GSE13033, GSE13143, GSE13563, GSE13873, GSE14004, GSE14024, GSE14320, GSE14395, GSE14929, GSE15121, GSE15303, GSE15729, GSE16207, GSE17404, GSE17647, GSE17910, GSE18308, GSE18326, GSE18801, GSE19004, GSE20575, GSE20954, GSE21361, GSE22935, GSE23119, GSE4142, GSE4230, GSE6540, GS…
Mapk1	43	GSE11258, GSE11496, GSE11684, GSE11796, GSE11898, GSE12078, GSE12333, GSE12499, GSE12599, GSE13143, GSE13590, GSE14350, GSE14525, GSE15121, GSE15325, GSE15541, GSE15770, GSE15901, GSE16533, GSE17076, GSE17647, GSE17886, GSE18042, GSE18740, GSE18800, GSE19732, GSE19793, GSE20054, GSE20645, GSE21525, GSE21749, GSE22506, GSE22935, GSE23119, GSE23738, GSE23780, GSE7141, GSE7309, GSE7852, GSE9131, GSE…
Ece2	43	GSE10965, GSE11291, GSE11356, GSE11667, GSE11859, GSE11982, GSE12003, GSE12421, GSE12432, GSE12454, GSE12498, GSE12536, GSE13796, GSE14243, GSE14415, GSE14458, GSE14481, GSE14753, GSE15155, GSE15580, GSE16454, GSE16533, GSE17886, GSE18308, GSE1871, GSE19408, GSE19448, GSE19528, GSE20302, GSE20696, GSE21749, GSE3889, GSE4193, GSE4695, GSE5324, GSE5582, GSE5587, GSE6674, GSE7342, GSE7596, GSE8156, …
Ciapin1	43	GSE10556, GSE11291, GSE11859, GSE12003, GSE12454, GSE12950, GSE13224, GSE13490, GSE13730, GSE14458, GSE16380, GSE16705, GSE17184, GSE17256, GSE17806, GSE18064, GSE18322, GSE18567, GSE19299, GSE19403, GSE19448, GSE19534, GSE19825, GSE20390, GSE20987, GSE2161, GSE3889, GSE4002, GSE4034, GSE4142, GSE5128, GSE6485, GSE6514, GSE6591, GSE6632, GSE6689, GSE6903, GSE7707, GSE7948, GSE8034, GSE8407, GSE84…
Hspa4	43	GSE10011, GSE10227, GSE10285, GSE10776, GSE10806, GSE11494, GSE11684, GSE11887, GSE12599, GSE12693, GSE13033, GSE13432, GSE13693, GSE13873, GSE14525, GSE15303, GSE15640, GSE15760, GSE15894, GSE16207, GSE17869, GSE18064, GSE18430, GSE18567, GSE19732, GSE20100, GSE20636, GSE21361, GSE23002, GSE23782, GSE4051, GSE4786, GSE4926, GSE6623, GSE7275, GSE7676, GSE7694, GSE7705, GSE7781, GSE8156, GSE8322, …
2310028O11Rik	43	GSE10011, GSE10904, GSE10912, GSE11141, GSE11291, GSE11898, GSE12454, GSE12498, GSE13033, GSE13302, GSE13730, GSE14004, GSE14366, GSE14431, GSE15767, GSE15808, GSE16210, GSE16751, GSE18281, GSE18800, GSE19299, GSE20621, GSE20645, GSE20735, GSE21361, GSE21841, GSE22125, GSE23002, GSE23114, GSE23782, GSE3583, GSE5587, GSE6196, GSE6540, GSE6623, GSE6934, GSE7225, GSE7275, GSE7694, GSE7784, GSE9316, …
Fnbp1~2	43	GSE10239, GSE10347, GSE10728, GSE11040, GSE11291, GSE11356, GSE11796, GSE11818, GSE11859, GSE12499, GSE12599, GSE13306, GSE14024, GSE14350, GSE14415, GSE14431, GSE15894, GSE16210, GSE17316, GSE17383, GSE17404, GSE18148, GSE18430, GSE18460, GSE1871, GSE18801, GSE19139, GSE21927, GSE24210, GSE4866, GSE5298, GSE6196, GSE7141, GSE7348, GSE7694, GSE7774, GSE7784, GSE7875, GSE8621, GSE9013, GSE9441, GS…
Xaf1	43	GSE10162, GSE10202, GSE10216, GSE10556, GSE11358, GSE11496, GSE11990, GSE12248, GSE12985, GSE13143, GSE13222, GSE13223, GSE13224, GSE13225, GSE14024, GSE14270, GSE15293, GSE15808, GSE16002, GSE16475, GSE16703, GSE17112, GSE18064, GSE19616, GSE20316, GSE21041, GSE21927, GSE3583, GSE4926, GSE6398, GSE6591, GSE6858, GSE7150, GSE7357, GSE7396, GSE7676, GSE7762, GSE7767, GSE8150, GSE8949, GSE9244, GSE…
Srpk2	43	GSE11040, GSE11356, GSE11357, GSE11496, GSE11664, GSE11898, GSE12003, GSE12454, GSE12467, GSE12498, GSE12499, GSE12694, GSE13071, GSE13106, GSE14004, GSE14088, GSE14350, GSE14415, GSE14431, GSE15121, GSE15620, GSE16002, GSE17256, GSE17985, GSE18136, GSE19528, GSE20513, GSE20696, GSE21515, GSE22871, GSE22925, GSE23002, GSE24210, GSE4142, GSE5202, GSE6210, GSE6875, GSE7141, GSE7694, GSE7875, GSE850…
Fignl1	42	GSE11796, GSE11898, GSE12003, GSE12454, GSE13245, GSE13611, GSE14004, GSE14481, GSE15318, GSE15330, GSE15541, GSE15610, GSE15624, GSE15724, GSE15872, GSE16002, GSE16104, GSE16390, GSE16623, GSE17383, GSE17985, GSE18064, GSE1999, GSE20302, GSE20735, GSE2161, GSE21749, GSE22313, GSE23002, GSE23755, GSE23925, GSE3583, GSE4002, GSE6046, GSE7275, GSE8034, GSE8091, GSE8621, GSE9131, GSE9202, GSE9652, G…
Tsc22d4	42	GSE10227, GSE10796, GSE10965, GSE10970, GSE11161, GSE11382, GSE11496, GSE11667, GSE11684, GSE11898, GSE12432, GSE13074, GSE13432, GSE14242, GSE14415, GSE14929, GSE15894, GSE16110, GSE16114, GSE16661, GSE17266, GSE17513, GSE17794, GSE17796, GSE19282, GSE20513, GSE21224, GSE21716, GSE22506, GSE23182, GSE24031, GSE3889, GSE4786, GSE6632, GSE7357, GSE8024, GSE8292, GSE8396, GSE8966, GSE9013, GSE9189,…
Ppm1a	42	GSE10011, GSE10728, GSE10776, GSE10954, GSE10965, GSE11040, GSE11258, GSE11899, GSE12078, GSE12454, GSE12599, GSE13033, GSE13071, GSE13302, GSE13563, GSE14004, GSE14366, GSE14431, GSE17102, GSE17266, GSE17553, GSE17794, GSE17796, GSE18211, GSE20100, GSE20335, GSE20645, GSE21546, GSE21716, GSE21749, GSE22317, GSE23724, GSE23725, GSE23738, GSE4288, GSE4926, GSE5333, GSE6540, GSE7141, GSE7705, GSE96…
Kcmf1	42	GSE10162, GSE10806, GSE11796, GSE12078, GSE12454, GSE12599, GSE13225, GSE13302, GSE13590, GSE14004, GSE14222, GSE14481, GSE15121, GSE16705, GSE16751, GSE16994, GSE17184, GSE17647, GSE18042, GSE18348, GSE18551, GSE18740, GSE18853, GSE20100, GSE20302, GSE20645, GSE20684, GSE21041, GSE21224, GSE21716, GSE22009, GSE23738, GSE24350, GSE3889, GSE4193, GSE4411, GSE5587, GSE6903, GSE7852, GSE8313, GSE832…
Suv420h1~2	42	GSE10347, GSE10806, GSE11258, GSE12078, GSE12498, GSE12499, GSE12948, GSE13223, GSE14088, GSE14415, GSE14525, GSE14585, GSE15541, GSE15620, GSE15760, GSE15901, GSE16390, GSE16533, GSE16925, GSE17316, GSE17910, GSE18669, GSE19875, GSE20390, GSE20645, GSE20696, GSE4866, GSE5324, GSE6196, GSE6689, GSE7141, GSE7309, GSE7676, GSE7774, GSE7875, GSE8024, GSE8295, GSE8503, GSE8678, GSE8868, GSE9314, GSE9…
Ncaph2	42	GSE10290, GSE10525, GSE11258, GSE11859, GSE12498, GSE12694, GSE13259, GSE13302, GSE14525, GSE15121, GSE15330, GSE15872, GSE16210, GSE16585, GSE17062, GSE17266, GSE17316, GSE17322, GSE17647, GSE17794, GSE17796, GSE17923, GSE18064, GSE19073, GSE19139, GSE19729, GSE19825, GSE20987, GSE21749, GSE4193, GSE4288, GSE5332, GSE5582, GSE6383, GSE6957, GSE7784, GSE7831, GSE7875, GSE9247, GSE9297, GSE9314, G…
Stx6	42	GSE10216, GSE10347, GSE11120, GSE12693, GSE12730, GSE13071, GSE13120, GSE13432, GSE16207, GSE17266, GSE17478, GSE17794, GSE17796, GSE17825, GSE17910, GSE19793, GSE20636, GSE21143, GSE21255, GSE21749, GSE22506, GSE2372, GSE23782, GSE4193, GSE5128, GSE5202, GSE5298, GSE5338, GSE5500, GSE7141, GSE7275, GSE7342, GSE7759, GSE7767, GSE7781, GSE7897, GSE8044, GSE8150, GSE8156, GSE8503, GSE8966, GSE9549
Asph~3	42	GSE10728, GSE11291, GSE11358, GSE11684, GSE11759, GSE11777, GSE12454, GSE14004, GSE14088, GSE14481, GSE15303, GSE15633, GSE16067, GSE17825, GSE17910, GSE18322, GSE18567, GSE18740, GSE18891, GSE19076, GSE19299, GSE19436, GSE20335, GSE20390, GSE21033, GSE21836, GSE23182, GSE23724, GSE3889, GSE5338, GSE6291, GSE6297, GSE6383, GSE6540, GSE6882, GSE6934, GSE7809, GSE8313, GSE8498, GSE8868, GSE9441, GS…
Txlng	42	GSE10202, GSE10347, GSE12498, GSE13033, GSE13259, GSE13302, GSE13692, GSE14308, GSE14350, GSE14678, GSE1479, GSE15155, GSE15541, GSE15741, GSE16002, GSE16210, GSE17263, GSE17886, GSE18042, GSE18322, GSE19369, GSE20954, GSE21224, GSE21716, GSE24210, GSE3621, GSE3889, GSE4786, GSE6196, GSE6259, GSE6875, GSE7764, GSE8503, GSE8868, GSE9012, GSE9013, GSE9123, GSE9131, GSE9244, GSE9441, GSE9760, GSE9804
Lrrfip1	42	GSE10239, GSE10516, GSE10796, GSE10954, GSE11040, GSE11258, GSE11684, GSE11796, GSE11982, GSE12454, GSE12618, GSE12730, GSE12908, GSE12950, GSE13071, GSE14088, GSE14101, GSE14395, GSE14561, GSE15155, GSE15794, GSE15872, GSE17263, GSE17511, GSE17797, GSE20390, GSE22506, GSE22527, GSE22925, GSE23119, GSE23182, GSE6196, GSE6210, GSE6383, GSE6591, GSE7275, GSE7694, GSE7774, GSE8034, GSE8091, GSE9441,…
Tmem29	42	GSE10239, GSE10347, GSE11667, GSE12454, GSE12499, GSE12948, GSE13071, GSE13143, GSE14222, GSE15379, GSE15401, GSE15610, GSE15624, GSE16585, GSE17985, GSE18430, GSE18648, GSE19142, GSE19194, GSE19282, GSE19534, GSE19825, GSE20636, GSE21033, GSE21749, GSE22009, GSE23782, GSE3621, GSE4034, GSE4193, GSE5128, GSE5582, GSE5921, GSE6259, GSE6514, GSE7707, GSE7809, GSE8322, GSE8513, GSE9521, GSE9803, GSE…
Ip6k1	42	GSE10908, GSE10954, GSE11194, GSE11356, GSE11796, GSE11990, GSE12599, GSE13259, GSE13547, GSE13873, GSE14222, GSE14308, GSE14366, GSE14686, GSE15155, GSE16114, GSE17256, GSE17404, GSE17473, GSE18348, GSE1871, GSE19825, GSE19875, GSE20244, GSE20513, GSE20636, GSE21525, GSE2250, GSE23182, GSE23724, GSE2372, GSE3583, GSE4035, GSE4926, GSE6046, GSE6196, GSE6398, GSE6770, GSE7875, GSE8065, GSE8091, GS…
Serf2	42	GSE10011, GSE11796, GSE12078, GSE12134, GSE13071, GSE13547, GSE13611, GSE14007, GSE14222, GSE14431, GSE14481, GSE15760, GSE15894, GSE16661, GSE17553, GSE17886, GSE18135, GSE18281, GSE18326, GSE20244, GSE20513, GSE21546, GSE21836, GSE22434, GSE22871, GSE23002, GSE3463, GSE4002, GSE5587, GSE6196, GSE6514, GSE6850, GSE7069, GSE7694, GSE8065, GSE8313, GSE8407, GSE8431, GSE8503, GSE9316, GSE9803, GSE9…
Srpk2~2	42	GSE10965, GSE11040, GSE11356, GSE11496, GSE11684, GSE11775, GSE11818, GSE11898, GSE12003, GSE12498, GSE12499, GSE13432, GSE13512, GSE14004, GSE14088, GSE14350, GSE14525, GSE15121, GSE16002, GSE16067, GSE16902, GSE17256, GSE17985, GSE18136, GSE18460, GSE18853, GSE19689, GSE19875, GSE20513, GSE20645, GSE20696, GSE21515, GSE22871, GSE23002, GSE3463, GSE5202, GSE6875, GSE7069, GSE7141, GSE7875, GSE85…
Srsf9	42	GSE10011, GSE10273, GSE11496, GSE11667, GSE11759, GSE11775, GSE12003, GSE12467, GSE12505, GSE12599, GSE13223, GSE13611, GSE13693, GSE14222, GSE14350, GSE14431, GSE16067, GSE16377, GSE16751, GSE17910, GSE18042, GSE18135, GSE18281, GSE18648, GSE19369, GSE19732, GSE20987, GSE22935, GSE23114, GSE3463, GSE4002, GSE4926, GSE5332, GSE6196, GSE6934, GSE7050, GSE7596, GSE7705, GSE9519, GSE9760, GSE9913, G…
Rbm14	41	GSE10011, GSE10162, GSE12078, GSE12333, GSE12467, GSE13143, GSE13493, GSE14024, GSE14350, GSE15121, GSE15624, GSE15902, GSE16067, GSE16751, GSE16925, GSE17886, GSE19073, GSE19517, GSE20684, GSE21137, GSE22925, GSE23755, GSE23780, GSE24210, GSE3414, GSE3889, GSE6623, GSE6765, GSE6875, GSE7225, GSE7324, GSE7774, GSE7875, GSE8292, GSE8488, GSE9013, GSE9123, GSE9199, GSE9247, GSE9297, GSE9760
Fbxo28~2	41	GSE10113, GSE10970, GSE11664, GSE11667, GSE12333, GSE12499, GSE12599, GSE12985, GSE13306, GSE13590, GSE13873, GSE14024, GSE14088, GSE14222, GSE14243, GSE16067, GSE16475, GSE17184, GSE18669, GSE18800, GSE18853, GSE20645, GSE20735, GSE20954, GSE21224, GSE22527, GSE23925, GSE3203, GSE4260, GSE4926, GSE5202, GSE6196, GSE6632, GSE6689, GSE7767, GSE7774, GSE9297, GSE9465, GSE9519, GSE9533, GSE9913
Armc8	41	GSE10202, GSE10776, GSE10796, GSE11557, GSE11723, GSE11990, GSE12498, GSE13223, GSE13224, GSE13225, GSE13335, GSE13409, GSE13693, GSE14004, GSE14024, GSE14088, GSE14753, GSE15303, GSE15326, GSE15767, GSE15872, GSE16114, GSE16475, GSE17985, GSE18669, GSE19875, GSE20513, GSE20570, GSE20696, GSE20954, GSE20987, GSE21711, GSE4193, GSE4260, GSE6196, GSE6591, GSE6623, GSE7596, GSE9760, GSE9804, GSE9975
Pank2	41	GSE10965, GSE11040, GSE11557, GSE11628, GSE11667, GSE11796, GSE11818, GSE12078, GSE12432, GSE12599, GSE13033, GSE13143, GSE14004, GSE14222, GSE14270, GSE14308, GSE14350, GSE14366, GSE15620, GSE15901, GSE17184, GSE1835, GSE18800, GSE19875, GSE20302, GSE20513, GSE20645, GSE21749, GSE24350, GSE3463, GSE3889, GSE6591, GSE7020, GSE7196, GSE7381, GSE7774, GSE7831, GSE8966, GSE9247, GSE9400, GSE9465
Xpo6	41	GSE10167, GSE10273, GSE10965, GSE11496, GSE11859, GSE12498, GSE12581, GSE13033, GSE13443, GSE14458, GSE1479, GSE15872, GSE16114, GSE16390, GSE16925, GSE17478, GSE17825, GSE17994, GSE18004, GSE18135, GSE18281, GSE18341, GSE18551, GSE18704, GSE1999, GSE20513, GSE20514, GSE2250, GSE23178, GSE3889, GSE5128, GSE6689, GSE7020, GSE7219, GSE7342, GSE7948, GSE8034, GSE8790, GSE9012, GSE9247, GSE9563
Cpsf6~2	41	GSE10627, GSE10806, GSE10965, GSE11287, GSE11898, GSE12498, GSE12599, GSE12610, GSE12694, GSE13032, GSE13129, GSE14222, GSE14415, GSE14458, GSE15121, GSE15633, GSE16104, GSE16751, GSE17076, GSE17102, GSE17647, GSE17806, GSE1871, GSE20645, GSE21738, GSE21836, GSE21927, GSE2250, GSE23738, GSE23782, GSE4142, GSE4260, GSE6770, GSE7694, GSE7705, GSE7875, GSE9316, GSE9443, GSE9743, GSE9913, GSE9975
Asph~4	41	GSE10954, GSE11291, GSE11356, GSE12073, GSE12454, GSE12693, GSE13071, GSE13432, GSE13590, GSE14242, GSE15303, GSE15326, GSE15724, GSE16925, GSE17825, GSE17910, GSE18322, GSE18567, GSE18740, GSE19299, GSE20645, GSE21033, GSE22434, GSE23182, GSE23724, GSE3583, GSE5128, GSE6398, GSE6540, GSE6689, GSE6882, GSE7348, GSE7809, GSE8498, GSE8710, GSE8790, GSE8868, GSE9012, GSE9202, GSE9441, GSE9760
Anapc7	41	GSE10813, GSE11120, GSE11496, GSE11667, GSE11687, GSE11796, GSE12073, GSE12881, GSE13120, GSE13796, GSE13946, GSE14929, GSE16390, GSE16974, GSE17825, GSE17994, GSE18308, GSE18551, GSE18801, GSE19073, GSE19299, GSE19825, GSE1999, GSE20390, GSE20391, GSE20513, GSE20523, GSE21546, GSE21749, GSE5128, GSE5202, GSE6084, GSE6770, GSE7275, GSE7759, GSE8150, GSE8295, GSE8790, GSE9471, GSE9803, GSE9975
Drg1	41	GSE10011, GSE10365, GSE10954, GSE11777, GSE12518, GSE13120, GSE13143, GSE13302, GSE13306, GSE14222, GSE14308, GSE14350, GSE14415, GSE14431, GSE14525, GSE16994, GSE17076, GSE17316, GSE17994, GSE18551, GSE18800, GSE19282, GSE19403, GSE20244, GSE20987, GSE21137, GSE2161, GSE23780, GSE24210, GSE3653, GSE5333, GSE7020, GSE7050, GSE7357, GSE7657, GSE7694, GSE7705, GSE8150, GSE9202, GSE9913, GSE9975
4933439F18Rik	41	GSE10954, GSE11664, GSE11667, GSE12001, GSE12003, GSE12421, GSE12985, GSE13225, GSE13692, GSE13693, GSE13805, GSE15610, GSE15640, GSE15733, GSE16475, GSE17112, GSE18042, GSE18216, GSE18348, GSE18396, GSE18551, GSE19517, GSE20335, GSE21711, GSE21749, GSE22506, GSE23119, GSE4260, GSE5332, GSE6210, GSE6514, GSE6770, GSE7605, GSE8065, GSE8150, GSE8156, GSE8407, GSE8621, GSE8949, GSE9189, GSE9725
Twsg1	41	GSE10011, GSE10347, GSE10769, GSE11040, GSE12001, GSE12498, GSE13143, GSE13302, GSE13590, GSE14270, GSE14395, GSE15121, GSE15894, GSE16002, GSE16104, GSE16114, GSE16475, GSE16564, GSE17825, GSE18551, GSE18669, GSE19729, GSE20235, GSE22527, GSE23724, GSE23755, GSE3463, GSE3621, GSE4193, GSE5037, GSE5332, GSE6383, GSE6882, GSE7342, GSE7759, GSE8044, GSE8156, GSE8513, GSE8678, GSE9297, GSE9892
Rnf219	40	GSE10239, GSE10728, GSE11258, GSE12003, GSE12454, GSE12499, GSE12518, GSE13692, GSE13693, GSE14004, GSE14024, GSE14678, GSE15541, GSE15580, GSE15610, GSE16454, GSE16682, GSE16703, GSE16902, GSE17266, GSE17796, GSE17825, GSE18281, GSE18534, GSE21224, GSE23119, GSE23925, GSE2869, GSE4051, GSE6046, GSE7275, GSE7342, GSE7767, GSE8091, GSE8563, GSE8621, GSE9202, GSE9735, GSE9803, GSE9975
Cltb	40	GSE10011, GSE10776, GSE10784, GSE10813, GSE11496, GSE11684, GSE13103, GSE13120, GSE13409, GSE13611, GSE13730, GSE14101, GSE14431, GSE15303, GSE15741, GSE16390, GSE18042, GSE18326, GSE18430, GSE18551, GSE18800, GSE19299, GSE20390, GSE21836, GSE22125, GSE22506, GSE4786, GSE6046, GSE6398, GSE7605, GSE7705, GSE7762, GSE7767, GSE8150, GSE8156, GSE8564, GSE8868, GSE9247, GSE9441, GSE9913
Insr	40	GSE10740, GSE11680, GSE11684, GSE11796, GSE12421, GSE12499, GSE13103, GSE13283, GSE13409, GSE13799, GSE14350, GSE15325, GSE15610, GSE16210, GSE16555, GSE16564, GSE17404, GSE17910, GSE18607, GSE21583, GSE22871, GSE23002, GSE23725, GSE2372, GSE4308, GSE4786, GSE5582, GSE6591, GSE6681, GSE7275, GSE7762, GSE7764, GSE7784, GSE7831, GSE8312, GSE8322, GSE8678, GSE9287, GSE9441, GSE9804
Atp11a	40	GSE10226, GSE12073, GSE12499, GSE12581, GSE12609, GSE12956, GSE13432, GSE13873, GSE14007, GSE14024, GSE14350, GSE15121, GSE15733, GSE16377, GSE16564, GSE17478, GSE17825, GSE17869, GSE18551, GSE18567, GSE19073, GSE19875, GSE19997, GSE21749, GSE23002, GSE23925, GSE4051, GSE4193, GSE4786, GSE5338, GSE6398, GSE6623, GSE7275, GSE7685, GSE7767, GSE7774, GSE9189, GSE9353, GSE9913, GSE9975
Asph~5	40	GSE10740, GSE10776, GSE11040, GSE11684, GSE12078, GSE12454, GSE12498, GSE12707, GSE12772, GSE13071, GSE13143, GSE13432, GSE13563, GSE14004, GSE14458, GSE15379, GSE16438, GSE18322, GSE18607, GSE18740, GSE19299, GSE19408, GSE19616, GSE20570, GSE21137, GSE5128, GSE5921, GSE6046, GSE6383, GSE6770, GSE8044, GSE8292, GSE8295, GSE8679, GSE8771, GSE9130, GSE9131, GSE9441, GSE9913, GSE9975
Gna13	40	GSE10011, GSE10776, GSE10954, GSE11434, GSE11684, GSE12078, GSE13302, GSE13432, GSE14004, GSE14888, GSE15121, GSE15580, GSE15624, GSE15894, GSE15901, GSE16110, GSE16454, GSE16925, GSE16974, GSE17316, GSE18064, GSE21749, GSE21836, GSE21842, GSE22527, GSE23002, GSE23700, GSE23725, GSE3203, GSE3463, GSE4051, GSE4193, GSE4288, GSE5324, GSE6291, GSE7050, GSE7342, GSE8498, GSE8503, GSE9913
Dixdc1	40	GSE10904, GSE11161, GSE11291, GSE11357, GSE11684, GSE11804, GSE12333, GSE13120, GSE13335, GSE13443, GSE13563, GSE13590, GSE14242, GSE14753, GSE15872, GSE16691, GSE17184, GSE17478, GSE17825, GSE18216, GSE18460, GSE18551, GSE20513, GSE20514, GSE22009, GSE23002, GSE23755, GSE23782, GSE4695, GSE5324, GSE6291, GSE6297, GSE6383, GSE6770, GSE6934, GSE8044, GSE8150, GSE8949, GSE9533, GSE9563
Entpd4	40	GSE10516, GSE10806, GSE10813, GSE11382, GSE11434, GSE12003, GSE12078, GSE12730, GSE13225, GSE13693, GSE14101, GSE14431, GSE15318, GSE15541, GSE15610, GSE15770, GSE16390, GSE16533, GSE17112, GSE17511, GSE19299, GSE19825, GSE22434, GSE22506, GSE4260, GSE5298, GSE5921, GSE6210, GSE6540, GSE7257, GSE7657, GSE7784, GSE7831, GSE8313, GSE8431, GSE8969, GSE9249, GSE9400, GSE9630, GSE9803
Psen1	40	GSE10011, GSE10226, GSE10273, GSE10813, GSE11357, GSE11667, GSE11796, GSE12134, GSE12432, GSE12505, GSE13443, GSE14415, GSE15580, GSE15894, GSE16067, GSE16629, GSE17473, GSE17869, GSE18430, GSE18551, GSE1871, GSE18801, GSE19403, GSE20244, GSE21137, GSE21670, GSE22506, GSE22871, GSE23114, GSE3889, GSE4866, GSE6770, GSE7275, GSE7381, GSE7762, GSE7831, GSE8044, GSE8790, GSE8828, GSE9810
Gas5	40	GSE10082, GSE10113, GSE10226, GSE10227, GSE10726, GSE10776, GSE10913, GSE11253, GSE12421, GSE12498, GSE12772, GSE13032, GSE13302, GSE13306, GSE14350, GSE14415, GSE15155, GSE15541, GSE15770, GSE15901, GSE16533, GSE18211, GSE18430, GSE20390, GSE20570, GSE21841, GSE22935, GSE23724, GSE3100, GSE3583, GSE3822, GSE6591, GSE6623, GSE7141, GSE7257, GSE7694, GSE8065, GSE9368, GSE9743, GSE9803
Terf2;mTRF2	40	GSE10587, GSE10740, GSE10806, GSE11141, GSE11796, GSE12003, GSE12430, GSE12948, GSE13796, GSE15318, GSE15610, GSE15902, GSE16104, GSE16210, GSE16454, GSE16533, GSE16705, GSE17266, GSE17794, GSE17796, GSE17869, GSE18460, GSE19004, GSE20302, GSE20645, GSE21143, GSE21224, GSE21716, GSE21749, GSE22935, GSE23119, GSE23700, GSE5338, GSE6210, GSE7050, GSE7275, GSE7342, GSE8024, GSE8407, GSE9441
Ankrd11	40	GSE10776, GSE10796, GSE10848, GSE11040, GSE13106, GSE13302, GSE14024, GSE14222, GSE14320, GSE14395, GSE15121, GSE15640, GSE16114, GSE17806, GSE17869, GSE17910, GSE17994, GSE18853, GSE19875, GSE20054, GSE21224, GSE21749, GSE3463, GSE4193, GSE4288, GSE4936, GSE5202, GSE6210, GSE7275, GSE7309, GSE7676, GSE7774, GSE7875, GSE8044, GSE8312, GSE9441, GSE9471, GSE9563, GSE9629, GSE9735
Ccdc93	40	GSE10011, GSE10226, GSE10365, GSE10627, GSE10776, GSE11258, GSE11684, GSE12421, GSE12498, GSE12499, GSE13443, GSE14350, GSE14499, GSE15620, GSE16002, GSE16114, GSE16751, GSE17825, GSE18460, GSE19875, GSE20335, GSE20391, GSE20523, GSE2161, GSE21711, GSE21841, GSE22094, GSE22506, GSE23002, GSE23178, GSE2372, GSE3583, GSE4142, GSE7020, GSE7196, GSE7348, GSE7430, GSE7875, GSE9735, GSE9913
Ubap2l	40	GSE10162, GSE11258, GSE12333, GSE12498, GSE12985, GSE13796, GSE13981, GSE14004, GSE14243, GSE14499, GSE15121, GSE15620, GSE16207, GSE16389, GSE16454, GSE16705, GSE16974, GSE17316, GSE17511, GSE17513, GSE17647, GSE17817, GSE17886, GSE17994, GSE18135, GSE19299, GSE19403, GSE19729, GSE19732, GSE1999, GSE20620, GSE21033, GSE21927, GSE22009, GSE3414, GSE3583, GSE5202, GSE7694, GSE8966, GSE9803
Mllt6	39	GSE10740, GSE11684, GSE13106, GSE13222, GSE13225, GSE13302, GSE13432, GSE13443, GSE13730, GSE13948, GSE14101, GSE14350, GSE15173, GSE15640, GSE15894, GSE16390, GSE16564, GSE17647, GSE18148, GSE18348, GSE18551, GSE19073, GSE19517, GSE19875, GSE4142, GSE4411, GSE4658, GSE4786, GSE5763, GSE5921, GSE6398, GSE7309, GSE7342, GSE7657, GSE7705, GSE7774, GSE8044, GSE8156, GSE9803
Dido1~2	39	GSE10262, GSE11258, GSE11434, GSE12694, GSE12712, GSE13283, GSE13730, GSE13948, GSE14024, GSE14366, GSE14525, GSE14888, GSE15303, GSE15580, GSE16390, GSE16751, GSE17076, GSE17184, GSE17404, GSE18322, GSE20645, GSE20696, GSE21048, GSE21137, GSE21224, GSE21515, GSE21836, GSE21841, GSE22871, GSE3583, GSE4230, GSE5140, GSE6957, GSE7050, GSE7781, GSE8024, GSE8790, GSE9037, GSE9314
Utp6	39	GSE10113, GSE10290, GSE10347, GSE10965, GSE11667, GSE12078, GSE12432, GSE12467, GSE12599, GSE13143, GSE14222, GSE15433, GSE15891, GSE16751, GSE16902, GSE17184, GSE17383, GSE17985, GSE18567, GSE18800, GSE20100, GSE20735, GSE21525, GSE21836, GSE22313, GSE24350, GSE3203, GSE3583, GSE6196, GSE6681, GSE7141, GSE7424, GSE7694, GSE7831, GSE8322, GSE8503, GSE9202, GSE9353, GSE9400
Suv420h1~3	39	GSE10290, GSE10776, GSE10806, GSE10904, GSE11258, GSE11496, GSE11680, GSE11684, GSE11796, GSE12499, GSE12881, GSE13229, GSE13796, GSE14222, GSE15640, GSE16390, GSE16475, GSE16533, GSE16585, GSE17316, GSE17840, GSE18216, GSE18551, GSE18607, GSE19403, GSE21927, GSE23002, GSE3463, GSE4866, GSE6291, GSE6770, GSE7219, GSE7676, GSE8034, GSE8156, GSE8678, GSE8949, GSE9803, GSE9975
Ncaph2~2	39	GSE10525, GSE11859, GSE12498, GSE12748, GSE13103, GSE13106, GSE13306, GSE13432, GSE13443, GSE14024, GSE15121, GSE15872, GSE15894, GSE16110, GSE16438, GSE17062, GSE17266, GSE17511, GSE17553, GSE17794, GSE17796, GSE19073, GSE19194, GSE19729, GSE20987, GSE21749, GSE22094, GSE22506, GSE23780, GSE4193, GSE6957, GSE7141, GSE7302, GSE7784, GSE8044, GSE8150, GSE9130, GSE9247, GSE9297
Crem	39	GSE10970, GSE11040, GSE11870, GSE11898, GSE15770, GSE15901, GSE15902, GSE16364, GSE16564, GSE16691, GSE16705, GSE17316, GSE17511, GSE17886, GSE18042, GSE18216, GSE18326, GSE18551, GSE19299, GSE19517, GSE19640, GSE20645, GSE20735, GSE21361, GSE21749, GSE23002, GSE23114, GSE3414, GSE4260, GSE5338, GSE5500, GSE5587, GSE6623, GSE7275, GSE7762, GSE8621, GSE9400, GSE9878, GSE9892
Srr	39	GSE10011, GSE10913, GSE11898, GSE12694, GSE13590, GSE14366, GSE14431, GSE15303, GSE16377, GSE16533, GSE16691, GSE17806, GSE17840, GSE17886, GSE18534, GSE19534, GSE19732, GSE20954, GSE21137, GSE21361, GSE21583, GSE21841, GSE23178, GSE23782, GSE4786, GSE5582, GSE5763, GSE6196, GSE6514, GSE6540, GSE7309, GSE7333, GSE7707, GSE8150, GSE8156, GSE8966, GSE9400, GSE9803, GSE9804
Mgll	39	GSE12001, GSE12881, GSE13120, GSE13443, GSE13563, GSE15303, GSE15724, GSE15741, GSE16110, GSE16377, GSE17316, GSE17985, GSE18801, GSE19689, GSE19793, GSE20100, GSE20696, GSE22313, GSE23002, GSE4230, GSE5128, GSE5582, GSE5763, GSE6297, GSE6383, GSE6514, GSE6591, GSE6674, GSE6867, GSE6903, GSE7430, GSE7764, GSE7774, GSE8150, GSE8156, GSE8295, GSE8322, GSE9314, GSE9549
Ensa	39	GSE10784, GSE11258, GSE11664, GSE11723, GSE12454, GSE12499, GSE12581, GSE12599, GSE12810, GSE12908, GSE12948, GSE13033, GSE13611, GSE14004, GSE14366, GSE14499, GSE14525, GSE15303, GSE15541, GSE16263, GSE17184, GSE17553, GSE19534, GSE20054, GSE20244, GSE20513, GSE20645, GSE21224, GSE21716, GSE21836, GSE23780, GSE24210, GSE4260, GSE5582, GSE5763, GSE6540, GSE7784, GSE9012, GSE9188
Elavl1~2	39	GSE10011, GSE10365, GSE10954, GSE10970, GSE11141, GSE11258, GSE11291, GSE11687, GSE11796, GSE12078, GSE12454, GSE13143, GSE13306, GSE13432, GSE13730, GSE14222, GSE16207, GSE16682, GSE16751, GSE16925, GSE17184, GSE17760, GSE17825, GSE18042, GSE19073, GSE19403, GSE20100, GSE20987, GSE22317, GSE23182, GSE4002, GSE6196, GSE6540, GSE7596, GSE7694, GSE7705, GSE7764, GSE7784, GSE9441
Zrsr2	39	GSE10769, GSE10813, GSE11291, GSE11804, GSE12467, GSE12694, GSE13283, GSE13432, GSE14024, GSE14242, GSE14458, GSE14525, GSE1479, GSE15541, GSE15872, GSE16110, GSE16207, GSE16390, GSE16533, GSE16705, GSE17404, GSE17825, GSE18771, GSE19534, GSE20335, GSE20954, GSE23755, GSE3889, GSE4193, GSE7225, GSE7275, GSE7342, GSE7831, GSE8322, GSE9012, GSE9013, GSE9441, GSE9803, GSE9804
Cyfip2	38	GSE10912, GSE11253, GSE11291, GSE11667, GSE11887, GSE12432, GSE12454, GSE13229, GSE13432, GSE14415, GSE15872, GSE15894, GSE16486, GSE16751, GSE17994, GSE18351, GSE18551, GSE20684, GSE22871, GSE22935, GSE3414, GSE4051, GSE4230, GSE4288, GSE4786, GSE5202, GSE5338, GSE6514, GSE7275, GSE7809, GSE7875, GSE8150, GSE8156, GSE8790, GSE8949, GSE9131, GSE9314, GSE9441
Arhgef18	38	GSE10202, GSE10776, GSE11291, GSE11684, GSE12421, GSE12693, GSE13512, GSE14007, GSE14308, GSE15541, GSE15894, GSE15901, GSE16377, GSE16533, GSE16705, GSE17806, GSE17825, GSE18348, GSE18551, GSE18607, GSE19194, GSE19282, GSE19732, GSE20244, GSE21711, GSE21749, GSE23119, GSE23738, GSE4193, GSE4866, GSE5128, GSE5587, GSE6485, GSE7685, GSE9131, GSE9760, GSE9804, GSE9913
Epb4.1l5~2	38	GSE10113, GSE10776, GSE10806, GSE12430, GSE12499, GSE12618, GSE12948, GSE13120, GSE13245, GSE13259, GSE13611, GSE13873, GSE14753, GSE16100, GSE16110, GSE16377, GSE16438, GSE16533, GSE16691, GSE17112, GSE17263, GSE17383, GSE17797, GSE18800, GSE19502, GSE20954, GSE21716, GSE21842, GSE22506, GSE22925, GSE23002, GSE6291, GSE6770, GSE8150, GSE8503, GSE8790, GSE9330, GSE9563
Prpf31	38	GSE10011, GSE10202, GSE11221, GSE11258, GSE11291, GSE12948, GSE13071, GSE13223, GSE13409, GSE13730, GSE14350, GSE1435, GSE15121, GSE15379, GSE15871, GSE16564, GSE17076, GSE17404, GSE17910, GSE18042, GSE18326, GSE19073, GSE1999, GSE20645, GSE21606, GSE2161, GSE23182, GSE3621, GSE3653, GSE6591, GSE6934, GSE7050, GSE7958, GSE8034, GSE8407, GSE9629, GSE9760, GSE9804
Zfp64	38	GSE11194, GSE11258, GSE12003, GSE12498, GSE12581, GSE12693, GSE12908, GSE13693, GSE13796, GSE14753, GSE15155, GSE15580, GSE15610, GSE15955, GSE16454, GSE16703, GSE17316, GSE17509, GSE17825, GSE17869, GSE17910, GSE18460, GSE18607, GSE20302, GSE20391, GSE21515, GSE21841, GSE4193, GSE5338, GSE6765, GSE6850, GSE6875, GSE7275, GSE7342, GSE7831, GSE8621, GSE8678, GSE8949
Vti1a	38	GSE10011, GSE10365, GSE10627, GSE10813, GSE11664, GSE11775, GSE11796, GSE11818, GSE11870, GSE13547, GSE14308, GSE14431, GSE14561, GSE15121, GSE15770, GSE15872, GSE16623, GSE16703, GSE17794, GSE17806, GSE18135, GSE18800, GSE19369, GSE20987, GSE21842, GSE23114, GSE23738, GSE24210, GSE6540, GSE6591, GSE6980, GSE7657, GSE7705, GSE8044, GSE8295, GSE9018, GSE9804, GSE9975
Camta1	38	GSE10216, GSE10273, GSE10347, GSE10740, GSE10796, GSE10970, GSE11291, GSE11664, GSE11723, GSE11777, GSE12454, GSE13106, GSE14431, GSE15303, GSE15318, GSE16114, GSE16555, GSE17985, GSE18567, GSE18648, GSE19513, GSE21224, GSE22140, GSE24210, GSE4786, GSE5333, GSE5500, GSE5582, GSE6623, GSE7141, GSE7605, GSE7707, GSE7875, GSE8313, GSE8503, GSE9130, GSE9202, GSE9244
Creg1	38	GSE10167, GSE10175, GSE10740, GSE10776, GSE10912, GSE10913, GSE11982, GSE12333, GSE12499, GSE12956, GSE13071, GSE13692, GSE13799, GSE14088, GSE14415, GSE14888, GSE15121, GSE15303, GSE16705, GSE17112, GSE17184, GSE19282, GSE19517, GSE20335, GSE20390, GSE20575, GSE21749, GSE23782, GSE23925, GSE3653, GSE4193, GSE7275, GSE7762, GSE7875, GSE8313, GSE8407, GSE8431, GSE9189
Iqgap1	38	GSE12073, GSE12454, GSE13074, GSE13103, GSE13223, GSE13259, GSE13526, GSE14415, GSE14678, GSE15901, GSE16110, GSE16114, GSE16207, GSE17478, GSE17869, GSE18308, GSE18430, GSE18551, GSE18704, GSE20513, GSE21189, GSE22506, GSE23437, GSE2372, GSE23780, GSE3889, GSE5332, GSE7275, GSE7309, GSE7657, GSE7759, GSE8313, GSE8498, GSE8621, GSE8771, GSE8790, GSE8966, GSE9247
Epc1	38	GSE10556, GSE10728, GSE10740, GSE11684, GSE12599, GSE14004, GSE14222, GSE14525, GSE14888, GSE15580, GSE15894, GSE15901, GSE16703, GSE17553, GSE17797, GSE17825, GSE17886, GSE17985, GSE18669, GSE19194, GSE20390, GSE20684, GSE21711, GSE21749, GSE22935, GSE23002, GSE4142, GSE4866, GSE5202, GSE5324, GSE6196, GSE7141, GSE7676, GSE8065, GSE8295, GSE8503, GSE8790, GSE9441
Ube2l3~2	38	GSE10740, GSE10776, GSE10806, GSE11796, GSE11898, GSE12599, GSE12950, GSE13227, GSE14222, GSE14270, GSE14499, GSE15121, GSE15173, GSE16475, GSE16533, GSE16705, GSE17383, GSE17806, GSE17886, GSE17994, GSE18348, GSE18669, GSE19534, GSE20100, GSE20636, GSE20645, GSE21224, GSE3889, GSE4193, GSE4230, GSE6765, GSE6957, GSE7605, GSE8024, GSE8322, GSE9018, GSE9297, GSE9400
Slc25a30	38	GSE10784, GSE10970, GSE11287, GSE11357, GSE11777, GSE12454, GSE12499, GSE13432, GSE15318, GSE15541, GSE15733, GSE15872, GSE16925, GSE17404, GSE17797, GSE17825, GSE18647, GSE19403, GSE19729, GSE20523, GSE23755, GSE3583, GSE4288, GSE4658, GSE4786, GSE5921, GSE6674, GSE6765, GSE7275, GSE7342, GSE7348, GSE7759, GSE7809, GSE7831, GSE8044, GSE8790, GSE8868, GSE9471
Kdm6a	37	GSE11291, GSE11684, GSE11796, GSE11870, GSE12421, GSE12498, GSE13432, GSE13526, GSE14350, GSE14415, GSE15121, GSE15610, GSE15894, GSE16454, GSE17184, GSE17266, GSE17796, GSE17985, GSE17994, GSE19073, GSE19282, GSE19299, GSE21822, GSE23002, GSE23114, GSE3889, GSE4035, GSE4193, GSE7275, GSE7324, GSE7831, GSE8156, GSE8312, GSE8621, GSE9188, GSE9316, GSE9735
Strbp	37	GSE10904, GSE11291, GSE11382, GSE11680, GSE11777, GSE12078, GSE12454, GSE12498, GSE12618, GSE13693, GSE14753, GSE15640, GSE15894, GSE16516, GSE17263, GSE18551, GSE19073, GSE19299, GSE19403, GSE20391, GSE20575, GSE20684, GSE21749, GSE21836, GSE4035, GSE6689, GSE7020, GSE7141, GSE7596, GSE7605, GSE7764, GSE7831, GSE8295, GSE8313, GSE8621, GSE9247, GSE9975
Bcl2l2	37	GSE10011, GSE11040, GSE11253, GSE11291, GSE11859, GSE11870, GSE12337, GSE12536, GSE12599, GSE13302, GSE13409, GSE13490, GSE1479, GSE15121, GSE15303, GSE15871, GSE17105, GSE18004, GSE18430, GSE18771, GSE20684, GSE20735, GSE22009, GSE22094, GSE22925, GSE22935, GSE6875, GSE6957, GSE7196, GSE7605, GSE7707, GSE7784, GSE8322, GSE9441, GSE9629, GSE9878, GSE9892
Klc1	37	GSE10162, GSE10202, GSE10727, GSE10784, GSE10796, GSE11040, GSE11258, GSE11291, GSE11356, GSE11358, GSE11680, GSE11859, GSE12454, GSE12498, GSE12599, GSE12881, GSE12956, GSE13106, GSE13306, GSE13432, GSE13590, GSE16475, GSE17806, GSE18135, GSE20954, GSE21525, GSE2161, GSE23182, GSE4034, GSE5037, GSE6196, GSE7707, GSE8034, GSE8044, GSE8498, GSE9202, GSE9804
Ppp3cb	37	GSE10347, GSE10913, GSE10965, GSE11291, GSE11343, GSE12078, GSE12432, GSE12454, GSE12694, GSE12730, GSE13071, GSE13106, GSE14222, GSE15871, GSE15894, GSE15901, GSE16114, GSE16207, GSE17806, GSE19403, GSE19534, GSE20987, GSE21836, GSE22125, GSE23724, GSE4034, GSE5763, GSE6196, GSE6210, GSE6514, GSE7707, GSE7774, GSE8034, GSE8621, GSE8868, GSE9131, GSE9202
Ppp3cb~2	37	GSE10965, GSE11291, GSE11667, GSE11687, GSE12078, GSE12432, GSE12454, GSE12730, GSE13071, GSE13106, GSE13443, GSE14222, GSE15173, GSE15901, GSE16207, GSE16623, GSE17497, GSE18534, GSE18800, GSE19403, GSE19534, GSE20987, GSE24210, GSE4034, GSE4230, GSE4308, GSE5037, GSE6210, GSE6514, GSE7069, GSE7657, GSE7694, GSE7707, GSE8313, GSE8621, GSE9131, GSE9202
Bphl	37	GSE10290, GSE10728, GSE10904, GSE12003, GSE12333, GSE12421, GSE12430, GSE12599, GSE13335, GSE14088, GSE14350, GSE15640, GSE15741, GSE16210, GSE16390, GSE17256, GSE17316, GSE17825, GSE18348, GSE18551, GSE18607, GSE19286, GSE20335, GSE20390, GSE22317, GSE3653, GSE6084, GSE6399, GSE7348, GSE7705, GSE7831, GSE7875, GSE8065, GSE9443, GSE9735, GSE9760, GSE9975
Ttpal	37	GSE10239, GSE10273, GSE10528, GSE10965, GSE11221, GSE11291, GSE11496, GSE11628, GSE11723, GSE12499, GSE13245, GSE13796, GSE13873, GSE14366, GSE15541, GSE15580, GSE16207, GSE17112, GSE17263, GSE17825, GSE17840, GSE18042, GSE18800, GSE19534, GSE20987, GSE21137, GSE21143, GSE21189, GSE23178, GSE2372, GSE4260, GSE4866, GSE6623, GSE7275, GSE7381, GSE9012, GSE9316
Zfp106	37	GSE10904, GSE10908, GSE11687, GSE11884, GSE12337, GSE12536, GSE12985, GSE13245, GSE13563, GSE14222, GSE14458, GSE15155, GSE15541, GSE15640, GSE16661, GSE16925, GSE17404, GSE18341, GSE19534, GSE19825, GSE20235, GSE20954, GSE21041, GSE21137, GSE21716, GSE21905, GSE22125, GSE23925, GSE5202, GSE5921, GSE6813, GSE7020, GSE7342, GSE8091, GSE9297, GSE9913, GSE9975
Vapb	37	GSE10011, GSE10528, GSE11684, GSE11687, GSE11796, GSE12078, GSE12694, GSE13143, GSE13443, GSE13799, GSE14270, GSE14366, GSE14481, GSE14561, GSE15121, GSE15303, GSE16067, GSE16073, GSE16564, GSE17263, GSE18281, GSE1871, GSE19534, GSE20244, GSE20636, GSE21361, GSE21515, GSE22125, GSE3463, GSE4002, GSE6196, GSE7050, GSE7694, GSE8034, GSE9297, GSE9760, GSE9913
Synj2bp;Arip2~2	37	GSE10011, GSE10525, GSE11496, GSE11684, GSE12001, GSE12454, GSE12581, GSE13259, GSE14431, GSE14561, GSE15121, GSE15303, GSE15741, GSE15902, GSE16377, GSE16705, GSE17266, GSE17322, GSE17794, GSE17796, GSE18358, GSE19825, GSE20735, GSE21749, GSE22009, GSE23002, GSE23114, GSE23925, GSE3583, GSE4866, GSE5245, GSE6540, GSE7275, GSE8156, GSE9441, GSE9804, GSE9975
Mrpl17~2	37	GSE10082, GSE10347, GSE10528, GSE10769, GSE11664, GSE11667, GSE12430, GSE12748, GSE12985, GSE13245, GSE13443, GSE14242, GSE14753, GSE1479, GSE14929, GSE16751, GSE17509, GSE17825, GSE17869, GSE18042, GSE18135, GSE18800, GSE19282, GSE19825, GSE20390, GSE21137, GSE21606, GSE21749, GSE21836, GSE22317, GSE23780, GSE3583, GSE3889, GSE6765, GSE7852, GSE8966, GSE9892
Pafah1b1	37	GSE10262, GSE10556, GSE10954, GSE12421, GSE12518, GSE13306, GSE13409, GSE13432, GSE13493, GSE13563, GSE13590, GSE14431, GSE14458, GSE15303, GSE15580, GSE16682, GSE17263, GSE18135, GSE18551, GSE19732, GSE20316, GSE20620, GSE20621, GSE21546, GSE3203, GSE4002, GSE4230, GSE5587, GSE6196, GSE7141, GSE7707, GSE7764, GSE7809, GSE8156, GSE8503, GSE9202, GSE9975
Ccdc21	37	GSE10627, GSE11120, GSE11723, GSE12454, GSE12536, GSE12694, GSE13071, GSE13120, GSE13229, GSE13409, GSE13693, GSE15541, GSE16002, GSE16110, GSE16364, GSE16390, GSE16660, GSE16751, GSE18064, GSE18648, GSE19448, GSE19534, GSE20390, GSE20987, GSE21749, GSE22317, GSE3583, GSE4260, GSE4288, GSE4866, GSE5245, GSE6689, GSE7605, GSE7781, GSE7948, GSE9725, GSE9913
Reep5	37	GSE10904, GSE10965, GSE11040, GSE11667, GSE11796, GSE11898, GSE12003, GSE12432, GSE12599, GSE13071, GSE13143, GSE13335, GSE14415, GSE15155, GSE15379, GSE15901, GSE17263, GSE17383, GSE17404, GSE17886, GSE18224, GSE18551, GSE19286, GSE19403, GSE20100, GSE21606, GSE3463, GSE4034, GSE6046, GSE6196, GSE6291, GSE6858, GSE7605, GSE8733, GSE9330, GSE9400, GSE9465
Snord15b;Rps3	37	GSE10796, GSE11258, GSE11419, GSE12333, GSE12430, GSE12599, GSE13223, GSE13224, GSE13225, GSE13493, GSE14415, GSE14585, GSE16475, GSE17509, GSE17553, GSE18135, GSE18281, GSE18308, GSE19142, GSE19729, GSE20335, GSE20987, GSE22009, GSE2250, GSE24210, GSE4288, GSE6591, GSE6875, GSE6934, GSE7764, GSE7774, GSE7897, GSE8034, GSE8295, GSE9202, GSE9443, GSE9465
Nptn	37	GSE10011, GSE10813, GSE11291, GSE11494, GSE11687, GSE11818, GSE12499, GSE12694, GSE13443, GSE13547, GSE14431, GSE15303, GSE15541, GSE15808, GSE16210, GSE16390, GSE17184, GSE17647, GSE17994, GSE18430, GSE18800, GSE19004, GSE19687, GSE21836, GSE22009, GSE2250, GSE23002, GSE3463, GSE6210, GSE6689, GSE7275, GSE7705, GSE7767, GSE8322, GSE8679, GSE9247, GSE9441
Myo1e	37	GSE10285, GSE11161, GSE11287, GSE11723, GSE13225, GSE13259, GSE13302, GSE13335, GSE14004, GSE14888, GSE15633, GSE16110, GSE16564, GSE16705, GSE17404, GSE17825, GSE18551, GSE20100, GSE20302, GSE20735, GSE21361, GSE2372, GSE3414, GSE4034, GSE5037, GSE6540, GSE6765, GSE7020, GSE7657, GSE7707, GSE7767, GSE8044, GSE8312, GSE9012, GSE9130, GSE9294, GSE9975
Mllt6~2	36	GSE10202, GSE10726, GSE11494, GSE11628, GSE11723, GSE11796, GSE12003, GSE12333, GSE13033, GSE13129, GSE13148, GSE13225, GSE13302, GSE13432, GSE14007, GSE14350, GSE14415, GSE15894, GSE16691, GSE17112, GSE17473, GSE17796, GSE18771, GSE19073, GSE19502, GSE21525, GSE23782, GSE4051, GSE4142, GSE4786, GSE6210, GSE7342, GSE8044, GSE8679, GSE9441, GSE9563
Ap3m1~2	36	GSE10347, GSE11258, GSE11723, GSE12693, GSE13143, GSE13302, GSE14088, GSE14242, GSE1435, GSE14395, GSE14481, GSE14525, GSE15303, GSE15610, GSE15894, GSE16377, GSE16751, GSE17553, GSE18135, GSE18551, GSE19403, GSE20523, GSE20621, GSE21361, GSE21749, GSE3463, GSE6210, GSE6689, GSE7225, GSE7275, GSE7774, GSE8091, GSE8710, GSE9012, GSE9123, GSE9975
Strbp~2	36	GSE10904, GSE11291, GSE11680, GSE11687, GSE12073, GSE12421, GSE13693, GSE13796, GSE14753, GSE16516, GSE17263, GSE17322, GSE19073, GSE19299, GSE19403, GSE19875, GSE20100, GSE20390, GSE21143, GSE21749, GSE22317, GSE4035, GSE4040, GSE4786, GSE6046, GSE6689, GSE6903, GSE7596, GSE7605, GSE7831, GSE8295, GSE8313, GSE8407, GSE8488, GSE8621, GSE9247
Fbxo3	36	GSE10262, GSE11343, GSE11818, GSE12134, GSE12454, GSE12499, GSE13259, GSE14222, GSE15580, GSE15633, GSE16389, GSE16533, GSE18004, GSE18326, GSE18348, GSE18396, GSE18430, GSE18551, GSE19194, GSE19534, GSE20514, GSE21267, GSE22527, GSE23782, GSE5338, GSE5582, GSE5763, GSE6084, GSE6595, GSE6770, GSE7605, GSE8034, GSE8679, GSE8949, GSE9018, GSE9975
Wdr33~2	36	GSE10113, GSE10202, GSE10776, GSE12421, GSE12432, GSE13235, GSE14415, GSE14525, GSE15303, GSE15624, GSE17840, GSE17910, GSE18064, GSE18224, GSE18430, GSE18567, GSE19073, GSE19403, GSE19640, GSE20100, GSE20636, GSE21716, GSE21841, GSE22009, GSE22094, GSE3583, GSE4041, GSE6591, GSE6882, GSE6957, GSE7831, GSE8488, GSE9297, GSE9316, GSE9400, GSE9803
Tmem206	36	GSE10365, GSE12003, GSE12618, GSE12881, GSE13693, GSE14004, GSE14525, GSE15767, GSE16067, GSE16110, GSE17322, GSE17825, GSE17886, GSE18004, GSE18042, GSE18460, GSE18800, GSE21546, GSE21749, GSE3203, GSE3583, GSE3889, GSE4413, GSE5324, GSE6398, GSE7050, GSE7348, GSE7596, GSE7774, GSE8065, GSE8679, GSE8868, GSE8966, GSE9012, GSE9130, GSE9131
H13	36	GSE10011, GSE11859, GSE12333, GSE12599, GSE12730, GSE13302, GSE14007, GSE14366, GSE14525, GSE15871, GSE15872, GSE16438, GSE17383, GSE17886, GSE18326, GSE18800, GSE19073, GSE19299, GSE19729, GSE19793, GSE20621, GSE20645, GSE2161, GSE22125, GSE22434, GSE23782, GSE6196, GSE6383, GSE6595, GSE6858, GSE7694, GSE7762, GSE9297, GSE9441, GSE9725, GSE9913
Rprd2	36	GSE10776, GSE11343, GSE11818, GSE12003, GSE12499, GSE13143, GSE13283, GSE14007, GSE14308, GSE14525, GSE15541, GSE15871, GSE16114, GSE16377, GSE19875, GSE20335, GSE20636, GSE20645, GSE20987, GSE21716, GSE22094, GSE22125, GSE23725, GSE3889, GSE4002, GSE5202, GSE5333, GSE6196, GSE6623, GSE7141, GSE7357, GSE7875, GSE8024, GSE8868, GSE9013, GSE9297
Tmpo	36	GSE10239, GSE10285, GSE10728, GSE10895, GSE11664, GSE12248, GSE13222, GSE13227, GSE13443, GSE13799, GSE14004, GSE15121, GSE16390, GSE17383, GSE17825, GSE18341, GSE18551, GSE19436, GSE19825, GSE1999, GSE21525, GSE21836, GSE23002, GSE3889, GSE4034, GSE4051, GSE4411, GSE5332, GSE6540, GSE6689, GSE7225, GSE7275, GSE7596, GSE7705, GSE9012, GSE9878
Kcmf1~2	36	GSE10806, GSE10954, GSE11796, GSE11990, GSE12078, GSE12454, GSE12599, GSE13590, GSE14004, GSE14222, GSE14458, GSE14481, GSE15121, GSE15767, GSE16104, GSE16751, GSE17184, GSE17473, GSE17647, GSE18281, GSE18740, GSE19534, GSE20100, GSE20302, GSE20645, GSE20684, GSE21041, GSE22009, GSE23738, GSE24350, GSE3889, GSE4193, GSE5587, GSE7852, GSE8024, GSE8322
Hspa13	36	GSE10113, GSE10913, GSE11258, GSE11990, GSE12421, GSE12499, GSE12948, GSE13223, GSE13225, GSE13409, GSE15580, GSE15640, GSE15750, GSE16210, GSE16377, GSE16533, GSE16682, GSE17263, GSE17825, GSE17910, GSE18551, GSE19616, GSE19668, GSE19729, GSE19793, GSE21255, GSE21368, GSE21905, GSE4786, GSE5338, GSE6514, GSE6540, GSE8322, GSE8407, GSE8949, GSE9316
Exoc4	36	GSE10965, GSE11664, GSE12078, GSE12499, GSE12599, GSE13120, GSE13222, GSE13302, GSE13335, GSE14561, GSE15729, GSE16002, GSE16585, GSE17184, GSE17316, GSE17825, GSE18567, GSE20735, GSE21711, GSE22009, GSE22506, GSE23114, GSE23437, GSE24210, GSE4936, GSE5338, GSE6210, GSE6398, GSE7685, GSE7759, GSE7762, GSE8065, GSE8678, GSE8790, GSE9400, GSE9441
mKIAA0892;Mau2~2	36	GSE10011, GSE11796, GSE12333, GSE13223, GSE13227, GSE13526, GSE14366, GSE15379, GSE16104, GSE17266, GSE17322, GSE17796, GSE17886, GSE18460, GSE18551, GSE19534, GSE19793, GSE19825, GSE19875, GSE20100, GSE20244, GSE21137, GSE21224, GSE21927, GSE22506, GSE3889, GSE6934, GSE7275, GSE7676, GSE7875, GSE8024, GSE8488, GSE8710, GSE8790, GSE8949, GSE9443
Ube2d2b;Ube2d3~2	36	GSE10556, GSE11258, GSE12333, GSE12454, GSE12498, GSE12599, GSE13032, GSE13302, GSE14004, GSE14242, GSE14431, GSE15894, GSE16073, GSE16751, GSE17184, GSE19004, GSE19528, GSE19793, GSE20100, GSE20645, GSE21224, GSE21841, GSE2250, GSE3583, GSE3889, GSE6196, GSE7348, GSE7694, GSE8065, GSE8679, GSE9247, GSE9400, GSE9441, GSE9465, GSE9711, GSE9743
Cav2	36	GSE10162, GSE12518, GSE12730, GSE13512, GSE13611, GSE14007, GSE14561, GSE15741, GSE15891, GSE16002, GSE16364, GSE16751, GSE17184, GSE17509, GSE17825, GSE18607, GSE23002, GSE3889, GSE4230, GSE4786, GSE5202, GSE5582, GSE6383, GSE6867, GSE6957, GSE7141, GSE7774, GSE7784, GSE7831, GSE8156, GSE8322, GSE9012, GSE9189, GSE9244, GSE9441, GSE9913
Tpm3	36	GSE10627, GSE10954, GSE11291, GSE11494, GSE12581, GSE12730, GSE12956, GSE13071, GSE13432, GSE13796, GSE13873, GSE14101, GSE14270, GSE15303, GSE15901, GSE17896, GSE18281, GSE1835, GSE18430, GSE19286, GSE20954, GSE21255, GSE2161, GSE4142, GSE4193, GSE4308, GSE4786, GSE5140, GSE5582, GSE6046, GSE7020, GSE7342, GSE7596, GSE7657, GSE7694, GSE8681
Asph~6	36	GSE10011, GSE11194, GSE12454, GSE13071, GSE14004, GSE14686, GSE15303, GSE16012, GSE16207, GSE16682, GSE17797, GSE18326, GSE18430, GSE18567, GSE18801, GSE19448, GSE19616, GSE2250, GSE23182, GSE23724, GSE4411, GSE6046, GSE6514, GSE6934, GSE7196, GSE7348, GSE7694, GSE7705, GSE8024, GSE8313, GSE8322, GSE8710, GSE8868, GSE9441, GSE9913, GSE9975
Rab11b	36	GSE10202, GSE11258, GSE12001, GSE12430, GSE12454, GSE13259, GSE14929, GSE15620, GSE16104, GSE16364, GSE16564, GSE16661, GSE17256, GSE17316, GSE17404, GSE18135, GSE19282, GSE19299, GSE20100, GSE20335, GSE20390, GSE20645, GSE20918, GSE23182, GSE3100, GSE4142, GSE6540, GSE6882, GSE7069, GSE7764, GSE7875, GSE8034, GSE8065, GSE9131, GSE9287, GSE9803
Ola1	36	GSE10011, GSE10226, GSE10227, GSE11194, GSE11680, GSE12454, GSE12707, GSE12948, GSE13120, GSE13333, GSE13590, GSE14308, GSE14525, GSE15640, GSE15770, GSE16454, GSE16703, GSE17184, GSE18617, GSE21583, GSE22317, GSE23002, GSE23780, GSE3414, GSE3583, GSE4411, GSE6291, GSE7050, GSE7275, GSE7705, GSE8150, GSE8488, GSE8966, GSE9316, GSE9443, GSE9975
9530068E07Rik	36	GSE10011, GSE10273, GSE10806, GSE10813, GSE11898, GSE12694, GSE13443, GSE14088, GSE14431, GSE14499, GSE15894, GSE15901, GSE16925, GSE17322, GSE17473, GSE17869, GSE17994, GSE18348, GSE18800, GSE19732, GSE20100, GSE20335, GSE21018, GSE21137, GSE3653, GSE4230, GSE6196, GSE6689, GSE7141, GSE7196, GSE7275, GSE7705, GSE7762, GSE7781, GSE8024, GSE9519
Vti1a~2	36	GSE10011, GSE10365, GSE10627, GSE10813, GSE11664, GSE12712, GSE13071, GSE13306, GSE13432, GSE13873, GSE14308, GSE14431, GSE14525, GSE15303, GSE15872, GSE16364, GSE16438, GSE16994, GSE17316, GSE17794, GSE20244, GSE20523, GSE21137, GSE21842, GSE21927, GSE22046, GSE2250, GSE23780, GSE3203, GSE7705, GSE8044, GSE8621, GSE8679, GSE8966, GSE9804, GSE9975
Lrrfip1~2	36	GSE10239, GSE10796, GSE10954, GSE11040, GSE11258, GSE11684, GSE11796, GSE12454, GSE12618, GSE12730, GSE13071, GSE13120, GSE13409, GSE14395, GSE15155, GSE15794, GSE15872, GSE16210, GSE17263, GSE17511, GSE17513, GSE17797, GSE20390, GSE21368, GSE21606, GSE22506, GSE22527, GSE23182, GSE4288, GSE6210, GSE7694, GSE7852, GSE8091, GSE9441, GSE9725, GSE9913
Tardbp	36	GSE10011, GSE10273, GSE10912, GSE11664, GSE11898, GSE12078, GSE12599, GSE12694, GSE12748, GSE13143, GSE13730, GSE13948, GSE14525, GSE15232, GSE15541, GSE16682, GSE17322, GSE17994, GSE1871, GSE19369, GSE19534, GSE20987, GSE22317, GSE22935, GSE3583, GSE3653, GSE4230, GSE5202, GSE6196, GSE6540, GSE6765, GSE7348, GSE7705, GSE8621, GSE9297, GSE9913
Pldn;pa	36	GSE10162, GSE10848, GSE11040, GSE11494, GSE11796, GSE12415, GSE12694, GSE12950, GSE13032, GSE13245, GSE13512, GSE14270, GSE14458, GSE15293, GSE15894, GSE16533, GSE16925, GSE17102, GSE18064, GSE21515, GSE21749, GSE21842, GSE2250, GSE5124, GSE6046, GSE6858, GSE6980, GSE7020, GSE7150, GSE7196, GSE7396, GSE7705, GSE8969, GSE9012, GSE9441, GSE9743
Tmem29~2	36	GSE10202, GSE10239, GSE10347, GSE11667, GSE11687, GSE12073, GSE12078, GSE13071, GSE13143, GSE13409, GSE14222, GSE15379, GSE15610, GSE15624, GSE16104, GSE16533, GSE16703, GSE16705, GSE17825, GSE17985, GSE18430, GSE18648, GSE18771, GSE19194, GSE19282, GSE19825, GSE22009, GSE3621, GSE4034, GSE5338, GSE5763, GSE7707, GSE7809, GSE7958, GSE8868, GSE9803
Tmem167	35	GSE10813, GSE11161, GSE11557, GSE11667, GSE11796, GSE11887, GSE12432, GSE12454, GSE12498, GSE13074, GSE13223, GSE13409, GSE13946, GSE14585, GSE15121, GSE15640, GSE16751, GSE17886, GSE18281, GSE18430, GSE18801, GSE19403, GSE19448, GSE20513, GSE21255, GSE23114, GSE23738, GSE3889, GSE6398, GSE7155, GSE7762, GSE7781, GSE8295, GSE8322, GSE9465
Mrpl3	35	GSE11040, GSE11496, GSE12078, GSE12333, GSE12430, GSE13032, GSE13245, GSE13873, GSE13948, GSE14561, GSE15318, GSE16002, GSE16585, GSE16902, GSE17076, GSE17112, GSE17184, GSE17266, GSE17886, GSE18348, GSE18607, GSE19403, GSE20100, GSE20645, GSE21515, GSE21716, GSE2250, GSE3100, GSE3889, GSE4193, GSE6591, GSE7357, GSE7396, GSE9244, GSE9743
Tmed10	35	GSE10796, GSE11796, GSE12454, GSE13071, GSE13143, GSE13245, GSE13302, GSE13563, GSE13873, GSE14242, GSE14350, GSE14395, GSE14753, GSE15303, GSE15379, GSE16475, GSE16585, GSE17266, GSE17404, GSE17794, GSE19403, GSE19534, GSE19732, GSE19793, GSE20100, GSE21515, GSE22506, GSE5582, GSE6210, GSE7196, GSE7774, GSE8199, GSE8322, GSE9441, GSE9760
Ppp3cb~3	35	GSE10347, GSE12078, GSE12432, GSE12454, GSE12694, GSE12730, GSE13071, GSE13106, GSE13227, GSE14222, GSE14525, GSE15871, GSE15894, GSE15901, GSE16114, GSE16207, GSE16475, GSE17806, GSE18148, GSE19403, GSE19534, GSE21836, GSE22009, GSE22125, GSE23724, GSE4034, GSE6196, GSE6210, GSE6514, GSE7707, GSE7774, GSE8156, GSE8828, GSE9131, GSE9202
Sec23ip	35	GSE10273, GSE10556, GSE10776, GSE10954, GSE11796, GSE12248, GSE12499, GSE12599, GSE13071, GSE13143, GSE13306, GSE13526, GSE13805, GSE14222, GSE1435, GSE15293, GSE16691, GSE16751, GSE18064, GSE18853, GSE20100, GSE20335, GSE20390, GSE20513, GSE20645, GSE21515, GSE21749, GSE3463, GSE3822, GSE4193, GSE6291, GSE6934, GSE7020, GSE7141, GSE8503
Pspc1	35	GSE10239, GSE10627, GSE10796, GSE11775, GSE11973, GSE11990, GSE12421, GSE12599, GSE13071, GSE13873, GSE13981, GSE14525, GSE15872, GSE16012, GSE16390, GSE17266, GSE17794, GSE17886, GSE19517, GSE20335, GSE20987, GSE21749, GSE21822, GSE22313, GSE22506, GSE3889, GSE4040, GSE6689, GSE7275, GSE7430, GSE7596, GSE8322, GSE8407, GSE9330, GSE9803
Tmem65	35	GSE10954, GSE11382, GSE11680, GSE11687, GSE13302, GSE13948, GSE14350, GSE15121, GSE15303, GSE15610, GSE15901, GSE15902, GSE16902, GSE17184, GSE17263, GSE17322, GSE17985, GSE18551, GSE19076, GSE19282, GSE19403, GSE20513, GSE20735, GSE21711, GSE23495, GSE4193, GSE6934, GSE7141, GSE7309, GSE7348, GSE7759, GSE7897, GSE7958, GSE9012, GSE9760
Slc15a2	35	GSE10970, GSE13032, GSE13805, GSE14024, GSE14585, GSE15155, GSE15741, GSE15767, GSE16002, GSE16475, GSE17910, GSE17985, GSE18326, GSE1835, GSE18853, GSE19513, GSE20335, GSE20987, GSE21137, GSE21670, GSE2250, GSE23002, GSE24210, GSE4002, GSE5921, GSE6591, GSE6595, GSE6934, GSE7155, GSE7275, GSE7762, GSE7875, GSE7958, GSE8407, GSE9471
Cox4nb;COX4AL	35	GSE10011, GSE12078, GSE12421, GSE12454, GSE12499, GSE12599, GSE13590, GSE14222, GSE15325, GSE16114, GSE16751, GSE17184, GSE17322, GSE17886, GSE18224, GSE18669, GSE18800, GSE21361, GSE21525, GSE22935, GSE3653, GSE3822, GSE3889, GSE4193, GSE5324, GSE6196, GSE6903, GSE7694, GSE8295, GSE8498, GSE8771, GSE9297, GSE9400, GSE9441, GSE9465
Tial1	35	GSE10113, GSE10202, GSE10728, GSE11258, GSE11898, GSE12078, GSE12454, GSE12599, GSE12694, GSE13071, GSE13227, GSE13306, GSE14004, GSE14024, GSE14222, GSE14888, GSE16994, GSE17184, GSE17647, GSE18853, GSE19534, GSE20100, GSE20696, GSE21515, GSE23182, GSE23755, GSE6196, GSE7694, GSE7948, GSE8091, GSE8790, GSE9013, GSE9400, GSE9803, GSE9804
Tmem127	35	GSE10970, GSE11796, GSE12430, GSE12730, GSE13071, GSE14431, GSE14561, GSE15121, GSE15401, GSE15640, GSE15894, GSE15901, GSE16703, GSE17184, GSE17266, GSE17473, GSE17478, GSE17509, GSE17825, GSE18607, GSE18801, GSE19282, GSE19528, GSE1999, GSE20523, GSE22506, GSE2250, GSE23725, GSE23782, GSE3653, GSE6398, GSE7309, GSE7762, GSE7958, GSE8790
Pafah1b1~2	35	GSE10193, GSE10556, GSE11258, GSE11680, GSE12073, GSE13553, GSE13563, GSE13590, GSE13946, GSE14458, GSE14686, GSE15303, GSE16390, GSE17263, GSE17886, GSE19534, GSE19732, GSE20316, GSE20620, GSE21255, GSE21546, GSE21711, GSE23178, GSE23182, GSE23782, GSE3463, GSE4230, GSE6046, GSE6196, GSE7141, GSE7764, GSE8034, GSE8156, GSE8503, GSE9735
Atl3	35	GSE10726, GSE10954, GSE11434, GSE11628, GSE11898, GSE12001, GSE12333, GSE12498, GSE12499, GSE12599, GSE13143, GSE13283, GSE14270, GSE15121, GSE15541, GSE15610, GSE16067, GSE16751, GSE17985, GSE1871, GSE19076, GSE21189, GSE21515, GSE21836, GSE23725, GSE23738, GSE5202, GSE5338, GSE7348, GSE7694, GSE7784, GSE8044, GSE8065, GSE8621, GSE8678
Aph1a	35	GSE10011, GSE10908, GSE11040, GSE11194, GSE12421, GSE12518, GSE12712, GSE13259, GSE13432, GSE13946, GSE14004, GSE14024, GSE16012, GSE16454, GSE16475, GSE16564, GSE17404, GSE18326, GSE18348, GSE18800, GSE20735, GSE21546, GSE21822, GSE2250, GSE4230, GSE4926, GSE5582, GSE6595, GSE6858, GSE6882, GSE7050, GSE7948, GSE8091, GSE8156, GSE9294
Hnrnpd	35	GSE12078, GSE12333, GSE12421, GSE12454, GSE12599, GSE12694, GSE12956, GSE13071, GSE13106, GSE13143, GSE13229, GSE14753, GSE16564, GSE16705, GSE17184, GSE17886, GSE19286, GSE19517, GSE20100, GSE21515, GSE21716, GSE21927, GSE22506, GSE24210, GSE3583, GSE3889, GSE4411, GSE6196, GSE6623, GSE7069, GSE7141, GSE7694, GSE8488, GSE8679, GSE9400
Eif4g2	35	GSE10262, GSE10347, GSE10796, GSE11899, GSE13302, GSE13432, GSE13443, GSE13948, GSE14243, GSE15871, GSE15872, GSE16207, GSE16390, GSE17647, GSE17869, GSE18551, GSE19282, GSE19729, GSE19875, GSE21041, GSE23114, GSE3463, GSE3822, GSE4051, GSE4288, GSE4308, GSE5037, GSE5202, GSE7275, GSE7605, GSE7694, GSE8044, GSE8150, GSE9743, GSE9892
2610101N10Rik	35	GSE10011, GSE10202, GSE11258, GSE11382, GSE11898, GSE12454, GSE12498, GSE12694, GSE13032, GSE13071, GSE13283, GSE14222, GSE14350, GSE14525, GSE16207, GSE16564, GSE16994, GSE17184, GSE17266, GSE17404, GSE17647, GSE17794, GSE17886, GSE20513, GSE21716, GSE21836, GSE22935, GSE3463, GSE3583, GSE5298, GSE6540, GSE7357, GSE7694, GSE7784, GSE9465
Acss2	35	GSE11898, GSE11982, GSE12078, GSE12421, GSE12454, GSE12498, GSE12599, GSE13222, GSE14525, GSE14888, GSE15173, GSE15379, GSE15640, GSE15871, GSE16377, GSE16533, GSE16564, GSE17886, GSE18430, GSE18551, GSE19517, GSE21137, GSE21749, GSE21842, GSE22125, GSE4288, GSE4786, GSE6632, GSE7225, GSE7275, GSE7324, GSE7781, GSE7831, GSE9124, GSE9760
Iqgap1~2	35	GSE10262, GSE10347, GSE11796, GSE13032, GSE13103, GSE13120, GSE13869, GSE13946, GSE15640, GSE15901, GSE16110, GSE16114, GSE16207, GSE17478, GSE17869, GSE18800, GSE18801, GSE19299, GSE20054, GSE21189, GSE22506, GSE2372, GSE3889, GSE6674, GSE6815, GSE7275, GSE7309, GSE7657, GSE7759, GSE8150, GSE8498, GSE8790, GSE8966, GSE9247, GSE9743
Iqgap1~3	35	GSE13074, GSE13120, GSE13223, GSE13526, GSE14222, GSE15891, GSE15901, GSE16110, GSE16114, GSE16207, GSE17478, GSE17869, GSE17886, GSE18430, GSE18704, GSE20054, GSE20335, GSE20513, GSE21189, GSE22506, GSE2372, GSE23780, GSE3889, GSE4786, GSE5332, GSE6285, GSE6770, GSE7309, GSE7657, GSE7759, GSE8044, GSE8498, GSE8790, GSE8966, GSE9247
Tmem30a	35	GSE10011, GSE10954, GSE11664, GSE11723, GSE11796, GSE12421, GSE12467, GSE13302, GSE14270, GSE1435, GSE14431, GSE14525, GSE14753, GSE15901, GSE15902, GSE16210, GSE16660, GSE17404, GSE17840, GSE18801, GSE19076, GSE19875, GSE20735, GSE20954, GSE21255, GSE23308, GSE5582, GSE6046, GSE6540, GSE7396, GSE7605, GSE7694, GSE9314, GSE9316, GSE9521
Phf8	35	GSE10011, GSE10965, GSE12432, GSE12454, GSE12956, GSE13796, GSE14026, GSE14366, GSE14525, GSE14888, GSE15580, GSE16104, GSE16377, GSE16533, GSE16705, GSE17404, GSE17825, GSE17869, GSE18348, GSE18567, GSE18771, GSE18801, GSE21137, GSE21670, GSE21842, GSE2250, GSE22925, GSE23114, GSE23782, GSE3100, GSE4866, GSE6595, GSE7762, GSE9297, GSE9975
Gigyf2~2	35	GSE10516, GSE11291, GSE11358, GSE11687, GSE11775, GSE11899, GSE11982, GSE12421, GSE13333, GSE13432, GSE13796, GSE14242, GSE14243, GSE14350, GSE16364, GSE17076, GSE17869, GSE18042, GSE18216, GSE18430, GSE18740, GSE19073, GSE19517, GSE20954, GSE21033, GSE21902, GSE4002, GSE6285, GSE7219, GSE7225, GSE7342, GSE7707, GSE9012, GSE9247, GSE9330
Paip1	35	GSE10904, GSE11494, GSE11687, GSE11796, GSE12333, GSE12454, GSE12712, GSE12881, GSE13796, GSE13805, GSE15401, GSE15894, GSE16377, GSE16390, GSE17509, GSE17825, GSE18430, GSE19282, GSE19299, GSE19403, GSE19408, GSE20621, GSE20954, GSE21143, GSE23002, GSE3463, GSE4230, GSE6255, GSE7275, GSE7342, GSE8024, GSE8431, GSE9131, GSE9247, GSE9760
Fubp1	35	GSE10011, GSE10627, GSE11419, GSE11899, GSE12078, GSE12694, GSE13143, GSE13306, GSE14308, GSE16564, GSE16660, GSE17076, GSE17263, GSE1871, GSE18801, GSE19369, GSE20335, GSE20513, GSE20987, GSE21137, GSE23182, GSE23437, GSE23782, GSE4041, GSE5587, GSE7275, GSE7309, GSE7694, GSE7705, GSE8034, GSE9247, GSE9294, GSE9443, GSE9913, GSE9975
Pogz	35	GSE10970, GSE11258, GSE11291, GSE11667, GSE12134, GSE12421, GSE12432, GSE13103, GSE13409, GSE13432, GSE13796, GSE15894, GSE16390, GSE16475, GSE16925, GSE17473, GSE17869, GSE17886, GSE18135, GSE18430, GSE19793, GSE20954, GSE3889, GSE4041, GSE4786, GSE6689, GSE7275, GSE8044, GSE8065, GSE8312, GSE8407, GSE8681, GSE8710, GSE8818, GSE9913
Prkci	35	GSE10726, GSE11796, GSE12712, GSE13227, GSE13443, GSE13796, GSE1435, GSE14499, GSE15173, GSE15303, GSE15733, GSE15901, GSE17825, GSE18326, GSE19875, GSE20335, GSE20987, GSE21749, GSE21842, GSE23725, GSE3889, GSE4002, GSE5037, GSE5202, GSE5587, GSE6291, GSE7275, GSE7309, GSE7774, GSE7831, GSE8044, GSE8690, GSE8949, GSE9443, GSE9913
1110057K04Rik	34	GSE10011, GSE10273, GSE10587, GSE11040, GSE11291, GSE12810, GSE13611, GSE13873, GSE14431, GSE15303, GSE15741, GSE15902, GSE16364, GSE17316, GSE17497, GSE17796, GSE18135, GSE18551, GSE18800, GSE21137, GSE21841, GSE21842, GSE23114, GSE23738, GSE5332, GSE6689, GSE7487, GSE7705, GSE8679, GSE8710, GSE8966, GSE9012, GSE9804, GSE9913
2700007P21Rik	34	GSE10113, GSE10273, GSE10813, GSE11120, GSE11667, GSE11687, GSE12432, GSE12454, GSE13409, GSE14366, GSE15121, GSE15580, GSE15640, GSE15872, GSE16210, GSE16661, GSE17647, GSE17825, GSE17869, GSE17886, GSE18430, GSE18551, GSE19448, GSE19825, GSE20636, GSE2372, GSE3889, GSE5763, GSE6196, GSE7342, GSE7487, GSE7705, GSE9012, GSE9803
Pqlc1	34	GSE10226, GSE10273, GSE10740, GSE10895, GSE11194, GSE11253, GSE12499, GSE13409, GSE13692, GSE13796, GSE14929, GSE16390, GSE16564, GSE16691, GSE17184, GSE17478, GSE18326, GSE18551, GSE19517, GSE20100, GSE20954, GSE2250, GSE22871, GSE23495, GSE6259, GSE6297, GSE6591, GSE7430, GSE7831, GSE8503, GSE8621, GSE8771, GSE8868, GSE8966
Clasp1	34	GSE10226, GSE10556, GSE10776, GSE11120, GSE11667, GSE11684, GSE11687, GSE11898, GSE12432, GSE12693, GSE12956, GSE13071, GSE13120, GSE14270, GSE14929, GSE15326, GSE15541, GSE15640, GSE18800, GSE18853, GSE19282, GSE20100, GSE20352, GSE23002, GSE3653, GSE4288, GSE5140, GSE6540, GSE6595, GSE7141, GSE7705, GSE8150, GSE9012, GSE9247
Zfp106~2	34	GSE10908, GSE11194, GSE11667, GSE11898, GSE11899, GSE13032, GSE14222, GSE14525, GSE14686, GSE16751, GSE17886, GSE17994, GSE18326, GSE18348, GSE18460, GSE1871, GSE19502, GSE20100, GSE20302, GSE21716, GSE21749, GSE22313, GSE3203, GSE5333, GSE6196, GSE6934, GSE7309, GSE7357, GSE7694, GSE7831, GSE7875, GSE8969, GSE9743, GSE9913
Ston1	34	GSE11120, GSE12421, GSE13302, GSE13512, GSE13611, GSE14222, GSE14458, GSE15121, GSE15640, GSE15872, GSE16210, GSE16974, GSE17478, GSE17825, GSE18430, GSE18801, GSE3463, GSE4002, GSE4193, GSE4786, GSE5332, GSE5587, GSE6383, GSE6681, GSE7020, GSE7342, GSE7676, GSE7759, GSE7774, GSE7875, GSE8044, GSE8065, GSE8150, GSE9878
Rbx1	34	GSE10627, GSE10776, GSE10806, GSE11382, GSE12333, GSE12432, GSE13071, GSE13283, GSE14585, GSE15121, GSE16364, GSE16564, GSE16925, GSE17266, GSE17511, GSE17794, GSE18211, GSE18617, GSE19403, GSE19436, GSE19732, GSE21255, GSE23002, GSE23114, GSE4411, GSE5587, GSE6210, GSE7141, GSE7605, GSE7694, GSE7831, GSE8091, GSE9316, GSE9465
Trip12	34	GSE10113, GSE10806, GSE11258, GSE11898, GSE12333, GSE12499, GSE12599, GSE13283, GSE14222, GSE14270, GSE1435, GSE14481, GSE15121, GSE16751, GSE17184, GSE17256, GSE17383, GSE17553, GSE17817, GSE17985, GSE18042, GSE20100, GSE23114, GSE23178, GSE3463, GSE4034, GSE5202, GSE6196, GSE7309, GSE7348, GSE7694, GSE8024, GSE9441, GSE9743
Anxa7	34	GSE10011, GSE10167, GSE10226, GSE10273, GSE11973, GSE13302, GSE13306, GSE14308, GSE14431, GSE14458, GSE16377, GSE16475, GSE17266, GSE17322, GSE17497, GSE17794, GSE17796, GSE18211, GSE18551, GSE19286, GSE21137, GSE22140, GSE3203, GSE5324, GSE5333, GSE5582, GSE6196, GSE7050, GSE7141, GSE7342, GSE7705, GSE8156, GSE8503, GSE8771
Fam120b	34	GSE10011, GSE10965, GSE12003, GSE12333, GSE12599, GSE13033, GSE13306, GSE13873, GSE13946, GSE14088, GSE14308, GSE14366, GSE14431, GSE14525, GSE15121, GSE15303, GSE15541, GSE15871, GSE16533, GSE17316, GSE1871, GSE19073, GSE20100, GSE20645, GSE21716, GSE4040, GSE6540, GSE6689, GSE6957, GSE7676, GSE8790, GSE9037, GSE9725, GSE9975
Mir546;Ctdsp2	34	GSE10347, GSE11664, GSE11667, GSE11680, GSE11796, GSE11818, GSE11899, GSE12333, GSE12432, GSE13071, GSE13283, GSE13611, GSE13692, GSE14222, GSE14270, GSE14481, GSE15121, GSE15894, GSE15901, GSE17266, GSE17794, GSE17796, GSE17886, GSE1871, GSE21749, GSE21836, GSE23738, GSE3653, GSE4926, GSE6196, GSE6765, GSE9400, GSE9443, GSE9913
Terf2;mTRF2~2	34	GSE10644, GSE10740, GSE11496, GSE12003, GSE12337, GSE12430, GSE12948, GSE15610, GSE16454, GSE16533, GSE16705, GSE17263, GSE17266, GSE17794, GSE17796, GSE19004, GSE20302, GSE20390, GSE20391, GSE20523, GSE20645, GSE21716, GSE21749, GSE22506, GSE22935, GSE2873, GSE4866, GSE5140, GSE6210, GSE7050, GSE7275, GSE7396, GSE8024, GSE9735
Rbm33~2	34	GSE11777, GSE13443, GSE14366, GSE15121, GSE15640, GSE17869, GSE17886, GSE18551, GSE19403, GSE19825, GSE19875, GSE20645, GSE21670, GSE21841, GSE23755, GSE3414, GSE4288, GSE4411, GSE5202, GSE6255, GSE6514, GSE6689, GSE7225, GSE7275, GSE7342, GSE7596, GSE7948, GSE8790, GSE8868, GSE9123, GSE9316, GSE9735, GSE9743, GSE9760
Rbm33~3	34	GSE10011, GSE10113, GSE10226, GSE10813, GSE11664, GSE11684, GSE11898, GSE12333, GSE12694, GSE13302, GSE13873, GSE14004, GSE14007, GSE15121, GSE15894, GSE15901, GSE19534, GSE19732, GSE20054, GSE21137, GSE21841, GSE23002, GSE23114, GSE23495, GSE5140, GSE5245, GSE5332, GSE6196, GSE6623, GSE7694, GSE7852, GSE8034, GSE9316, GSE9441
Gigyf2~3	34	GSE11291, GSE11358, GSE11687, GSE11775, GSE11982, GSE12421, GSE13033, GSE13120, GSE13432, GSE13796, GSE14350, GSE16380, GSE17076, GSE17812, GSE17869, GSE18216, GSE18430, GSE18607, GSE19073, GSE19517, GSE19640, GSE19875, GSE20954, GSE21033, GSE21143, GSE23002, GSE7219, GSE7225, GSE7342, GSE7767, GSE9247, GSE9330, GSE9400, GSE9443
Dnajb6	34	GSE10227, GSE10262, GSE11291, GSE11667, GSE12432, GSE12454, GSE13071, GSE13223, GSE13227, GSE14222, GSE14395, GSE14481, GSE14499, GSE15303, GSE16564, GSE17478, GSE17647, GSE17886, GSE18348, GSE1835, GSE19403, GSE19732, GSE20390, GSE20987, GSE2161, GSE22506, GSE23725, GSE6210, GSE6540, GSE6903, GSE7694, GSE7774, GSE8868, GSE9743
Rab2a	34	GSE10011, GSE10262, GSE10776, GSE10954, GSE10970, GSE11687, GSE11759, GSE12134, GSE12499, GSE12694, GSE13225, GSE13443, GSE16114, GSE16364, GSE18281, GSE18551, GSE18607, GSE19729, GSE20636, GSE21368, GSE21749, GSE23002, GSE3463, GSE3889, GSE5338, GSE7275, GSE7324, GSE7605, GSE7764, GSE7831, GSE7897, GSE8322, GSE9353, GSE9519
Ppp3cb~4	33	GSE10239, GSE10556, GSE11667, GSE12432, GSE12454, GSE12730, GSE13071, GSE13106, GSE13796, GSE14222, GSE1435, GSE14415, GSE15901, GSE16207, GSE17478, GSE17497, GSE17553, GSE18800, GSE19403, GSE19528, GSE19534, GSE20513, GSE21033, GSE4034, GSE4308, GSE5037, GSE6210, GSE6514, GSE7069, GSE7707, GSE7764, GSE9131, GSE9202
Arfgap2	33	GSE11496, GSE12430, GSE12454, GSE12581, GSE13432, GSE13799, GSE15741, GSE15767, GSE15894, GSE15901, GSE16002, GSE16114, GSE16390, GSE16454, GSE16705, GSE17509, GSE17886, GSE18551, GSE18567, GSE19076, GSE19194, GSE19282, GSE19369, GSE21549, GSE7020, GSE7275, GSE7342, GSE7694, GSE7875, GSE8044, GSE8065, GSE8790, GSE9130
Taf9	33	GSE10347, GSE10728, GSE10776, GSE10965, GSE11291, GSE11358, GSE12078, GSE12421, GSE12454, GSE13033, GSE13071, GSE13143, GSE13432, GSE13547, GSE14525, GSE16104, GSE16377, GSE17076, GSE17647, GSE18322, GSE18669, GSE20645, GSE21841, GSE24031, GSE4288, GSE6540, GSE7141, GSE7875, GSE8044, GSE8065, GSE9400, GSE9803, GSE9804
Thap4	33	GSE10813, GSE11258, GSE11382, GSE12881, GSE13225, GSE14222, GSE15121, GSE16661, GSE17886, GSE18460, GSE18648, GSE19640, GSE19732, GSE20696, GSE20954, GSE21143, GSE22009, GSE22506, GSE23755, GSE4002, GSE4193, GSE5202, GSE5500, GSE6259, GSE6514, GSE7020, GSE7275, GSE7596, GSE8156, GSE8292, GSE8312, GSE8407, GSE9189
Aff1	33	GSE10011, GSE10285, GSE11796, GSE11818, GSE11859, GSE12748, GSE13796, GSE13873, GSE14308, GSE1435, GSE15330, GSE15894, GSE17263, GSE17806, GSE17840, GSE17886, GSE18800, GSE19282, GSE19793, GSE21546, GSE2250, GSE23725, GSE3889, GSE4034, GSE4142, GSE4193, GSE5202, GSE5763, GSE6285, GSE7396, GSE7685, GSE9443, GSE9913
Rprd2~2	33	GSE10776, GSE11664, GSE11818, GSE12499, GSE12599, GSE14024, GSE14308, GSE14366, GSE14415, GSE14525, GSE15155, GSE15541, GSE15871, GSE15894, GSE15901, GSE16377, GSE18148, GSE19875, GSE20645, GSE22094, GSE23738, GSE4786, GSE5333, GSE6196, GSE6623, GSE7020, GSE7196, GSE7348, GSE7875, GSE8024, GSE8868, GSE9013, GSE9725
Cdc37l1	33	GSE10011, GSE10627, GSE10806, GSE11818, GSE12499, GSE13224, GSE13611, GSE14222, GSE14431, GSE15121, GSE15349, GSE16377, GSE17794, GSE17796, GSE18348, GSE18800, GSE19408, GSE21361, GSE21822, GSE23437, GSE23738, GSE23782, GSE5245, GSE5332, GSE6084, GSE7141, GSE7694, GSE8065, GSE9018, GSE9130, GSE9297, GSE9913, GSE9975
Tuba4a	33	GSE10727, GSE10904, GSE11253, GSE11287, GSE11356, GSE11628, GSE11662, GSE11667, GSE12432, GSE12693, GSE13106, GSE14024, GSE14585, GSE15541, GSE15610, GSE15633, GSE15770, GSE16454, GSE16705, GSE17886, GSE18004, GSE18348, GSE19282, GSE2161, GSE22125, GSE4142, GSE4260, GSE4926, GSE4936, GSE5921, GSE7275, GSE9189, GSE9441
4933434E20Rik	33	GSE10082, GSE10813, GSE11687, GSE11777, GSE12693, GSE13033, GSE13873, GSE14088, GSE14888, GSE15610, GSE16390, GSE16533, GSE16705, GSE17478, GSE17509, GSE17910, GSE18281, GSE18551, GSE19534, GSE19825, GSE20513, GSE20954, GSE21749, GSE3653, GSE5128, GSE6210, GSE7275, GSE7875, GSE8150, GSE8295, GSE8312, GSE8621, GSE9975
Riok3	33	GSE10516, GSE11496, GSE11796, GSE12499, GSE12599, GSE12694, GSE12985, GSE13873, GSE13981, GSE15293, GSE15349, GSE16751, GSE16925, GSE16974, GSE17886, GSE18064, GSE18326, GSE19616, GSE20987, GSE21515, GSE21749, GSE21836, GSE3463, GSE3583, GSE4193, GSE6046, GSE7020, GSE7309, GSE7396, GSE7676, GSE7694, GSE7762, GSE7774
Xpo7	33	GSE10011, GSE10239, GSE10904, GSE11687, GSE12001, GSE12748, GSE12772, GSE12950, GSE13225, GSE13526, GSE14980, GSE15610, GSE15640, GSE16364, GSE16564, GSE21189, GSE21224, GSE21711, GSE21749, GSE22871, GSE23755, GSE4193, GSE4288, GSE5128, GSE5202, GSE6398, GSE6623, GSE6689, GSE7275, GSE7762, GSE7831, GSE8044, GSE9123
Ak4	33	GSE11161, GSE11818, GSE12694, GSE13143, GSE13443, GSE13693, GSE14753, GSE15173, GSE15624, GSE15640, GSE15872, GSE16073, GSE16210, GSE16691, GSE18551, GSE19448, GSE19517, GSE20621, GSE21361, GSE21749, GSE23780, GSE3203, GSE4193, GSE5128, GSE6399, GSE6674, GSE7155, GSE7705, GSE7767, GSE7958, GSE8949, GSE9098, GSE9189
Derl2	33	GSE10011, GSE10912, GSE11253, GSE11291, GSE11667, GSE11887, GSE12003, GSE12078, GSE12430, GSE12499, GSE13033, GSE13143, GSE13526, GSE14004, GSE14222, GSE14270, GSE15121, GSE15325, GSE15872, GSE18042, GSE18224, GSE19403, GSE19689, GSE20696, GSE21255, GSE23925, GSE3463, GSE3583, GSE6383, GSE6689, GSE7685, GSE7694, GSE9202
Fam120b~2	33	GSE10273, GSE10806, GSE10965, GSE11687, GSE12248, GSE12333, GSE12599, GSE12985, GSE13033, GSE13245, GSE14088, GSE14222, GSE14366, GSE14525, GSE14888, GSE15325, GSE16533, GSE17404, GSE1871, GSE18740, GSE19073, GSE19403, GSE20100, GSE20335, GSE20645, GSE22009, GSE4040, GSE6540, GSE7852, GSE8790, GSE9037, GSE9441, GSE9975
Ubc13;Ube2n	33	GSE10239, GSE10347, GSE11382, GSE12078, GSE12454, GSE12599, GSE13071, GSE13143, GSE13223, GSE14222, GSE14308, GSE14431, GSE16104, GSE16564, GSE16660, GSE17184, GSE1871, GSE20100, GSE20575, GSE20645, GSE20735, GSE20918, GSE21515, GSE21749, GSE23738, GSE3889, GSE4411, GSE5037, GSE6196, GSE8322, GSE8966, GSE9316, GSE9465
Crem~2	33	GSE10904, GSE11040, GSE11120, GSE11356, GSE11557, GSE11680, GSE11898, GSE12505, GSE13033, GSE13547, GSE15770, GSE16364, GSE16377, GSE16564, GSE16629, GSE16691, GSE16705, GSE17316, GSE18216, GSE19997, GSE20645, GSE20735, GSE21749, GSE23002, GSE23114, GSE5500, GSE5587, GSE6297, GSE6623, GSE6934, GSE8621, GSE9400, GSE9878
Asph~7	33	GSE10202, GSE10728, GSE10740, GSE10796, GSE11258, GSE12454, GSE13443, GSE13579, GSE13590, GSE14088, GSE15121, GSE15303, GSE16682, GSE17797, GSE17825, GSE17910, GSE18341, GSE19076, GSE20390, GSE20645, GSE21137, GSE21606, GSE23182, GSE3653, GSE6540, GSE7225, GSE7357, GSE7809, GSE8431, GSE8790, GSE9123, GSE9316, GSE9760
Nisch~2	33	GSE10202, GSE10728, GSE11628, GSE12003, GSE12078, GSE12599, GSE12881, GSE13032, GSE14004, GSE15872, GSE17263, GSE17266, GSE17794, GSE17796, GSE17797, GSE17910, GSE17994, GSE18064, GSE18853, GSE19403, GSE20390, GSE20645, GSE20684, GSE20696, GSE21224, GSE21255, GSE21716, GSE4041, GSE5298, GSE6383, GSE7141, GSE7707, GSE9441
Ccny~2	33	GSE10273, GSE10908, GSE10954, GSE11357, GSE11796, GSE12498, GSE12694, GSE12956, GSE13143, GSE13223, GSE13306, GSE14415, GSE14753, GSE15620, GSE17316, GSE17553, GSE17840, GSE19403, GSE19517, GSE20100, GSE20636, GSE20645, GSE20696, GSE21525, GSE22434, GSE23724, GSE5298, GSE6291, GSE7676, GSE7694, GSE8322, GSE9519, GSE9711
Gle1	33	GSE10162, GSE10970, GSE12498, GSE12518, GSE12772, GSE13229, GSE14929, GSE15379, GSE15640, GSE15768, GSE16389, GSE17796, GSE17825, GSE17840, GSE17886, GSE18358, GSE18430, GSE18460, GSE18551, GSE21033, GSE21137, GSE4002, GSE5128, GSE5202, GSE6046, GSE7275, GSE7342, GSE7831, GSE7948, GSE8407, GSE8771, GSE9244, GSE9247
Creb1	33	GSE10011, GSE10627, GSE10813, GSE12609, GSE13223, GSE14222, GSE14270, GSE15121, GSE15894, GSE15901, GSE16751, GSE17076, GSE17553, GSE17985, GSE18669, GSE18800, GSE19825, GSE20620, GSE20684, GSE21546, GSE21841, GSE22925, GSE24210, GSE4142, GSE4288, GSE6196, GSE6398, GSE7694, GSE7875, GSE8034, GSE8044, GSE9247, GSE9400
Lrch1	33	GSE10347, GSE11494, GSE11973, GSE13259, GSE13306, GSE13796, GSE1435, GSE15121, GSE15232, GSE15379, GSE15894, GSE16390, GSE17404, GSE17497, GSE17825, GSE17910, GSE18136, GSE18430, GSE19448, GSE19825, GSE21137, GSE21546, GSE21738, GSE22313, GSE22925, GSE5202, GSE6540, GSE7275, GSE7852, GSE8790, GSE9013, GSE9725, GSE9810
Gdi-1;Dynll2	33	GSE10970, GSE11667, GSE12432, GSE12599, GSE13143, GSE13227, GSE13302, GSE14024, GSE15121, GSE15155, GSE16564, GSE16703, GSE16925, GSE17886, GSE19194, GSE19502, GSE20335, GSE20513, GSE21606, GSE21711, GSE21749, GSE23738, GSE23780, GSE3889, GSE4230, GSE5037, GSE6196, GSE7020, GSE7694, GSE7705, GSE8295, GSE9297, GSE9913
Kctd7	33	GSE11194, GSE11898, GSE13229, GSE13245, GSE13873, GSE14243, GSE14980, GSE17553, GSE17840, GSE17869, GSE18326, GSE1835, GSE18771, GSE19073, GSE19299, GSE20302, GSE21716, GSE23780, GSE4411, GSE4866, GSE6540, GSE7310, GSE7348, GSE7605, GSE7705, GSE7774, GSE8156, GSE8322, GSE9123, GSE9131, GSE9202, GSE9249, GSE9400
Fam48a~2	33	GSE10011, GSE10954, GSE11291, GSE11557, GSE12950, GSE13225, GSE14004, GSE14686, GSE15303, GSE15318, GSE16454, GSE17825, GSE18216, GSE18326, GSE18348, GSE18704, GSE19534, GSE21546, GSE23002, GSE4230, GSE4288, GSE4308, GSE6595, GSE7069, GSE7424, GSE7762, GSE7948, GSE8034, GSE8563, GSE8690, GSE8790, GSE9563, GSE9629
Gigyf2~4	33	GSE10113, GSE10202, GSE11194, GSE12078, GSE14088, GSE14222, GSE14561, GSE16364, GSE16623, GSE17886, GSE17910, GSE18042, GSE18800, GSE20335, GSE20390, GSE21255, GSE21361, GSE21711, GSE21841, GSE23725, GSE23738, GSE3653, GSE5202, GSE5582, GSE5587, GSE6210, GSE7309, GSE7705, GSE7948, GSE9018, GSE9760, GSE9804, GSE9975
Ankib1;mKIAA1386	32	GSE10904, GSE10954, GSE10970, GSE11291, GSE11684, GSE13148, GSE13225, GSE14561, GSE15401, GSE15894, GSE16114, GSE17478, GSE17825, GSE18042, GSE1835, GSE19668, GSE20054, GSE20684, GSE21927, GSE22094, GSE23755, GSE3889, GSE4288, GSE4786, GSE5128, GSE5338, GSE5500, GSE7275, GSE7302, GSE7759, GSE7781, GSE9013
Tbck	32	GSE11120, GSE11494, GSE11898, GSE12730, GSE13143, GSE13302, GSE13590, GSE14101, GSE15155, GSE15401, GSE15580, GSE15894, GSE15901, GSE16555, GSE16564, GSE17473, GSE17478, GSE18064, GSE18341, GSE19194, GSE23002, GSE3414, GSE5338, GSE5921, GSE6540, GSE6632, GSE7759, GSE7875, GSE8065, GSE8621, GSE9013, GSE9892
Strbp~3	32	GSE11291, GSE11684, GSE11777, GSE12950, GSE12956, GSE13402, GSE14222, GSE14753, GSE15768, GSE15872, GSE16114, GSE16564, GSE17478, GSE17994, GSE19517, GSE19875, GSE20684, GSE21749, GSE4411, GSE4786, GSE6196, GSE6514, GSE6591, GSE6689, GSE7141, GSE7596, GSE7605, GSE7852, GSE8295, GSE8678, GSE9400, GSE9441
Arhgef18~2	32	GSE11496, GSE11684, GSE13302, GSE13493, GSE13512, GSE14308, GSE14929, GSE15624, GSE15733, GSE15770, GSE15894, GSE15901, GSE16073, GSE16377, GSE17553, GSE18308, GSE18607, GSE19282, GSE19502, GSE19732, GSE21711, GSE23738, GSE23782, GSE24350, GSE4193, GSE5587, GSE6632, GSE7275, GSE7784, GSE9297, GSE9760, GSE9803
Zwint	32	GSE10290, GSE10806, GSE11796, GSE12454, GSE12499, GSE12881, GSE13143, GSE13432, GSE14004, GSE14024, GSE14458, GSE15121, GSE16110, GSE17806, GSE17910, GSE18322, GSE18567, GSE19369, GSE19403, GSE1999, GSE20100, GSE22935, GSE23755, GSE3583, GSE5582, GSE6291, GSE6689, GSE7141, GSE7774, GSE8503, GSE9441, GSE9913
Ociad1	32	GSE10176, GSE11667, GSE11687, GSE11804, GSE11870, GSE12078, GSE12430, GSE12454, GSE12956, GSE13032, GSE13611, GSE14270, GSE14686, GSE15121, GSE15318, GSE16703, GSE19668, GSE20513, GSE2161, GSE21902, GSE23755, GSE23780, GSE3889, GSE4002, GSE4786, GSE6681, GSE7050, GSE7424, GSE8269, GSE9037, GSE9441, GSE9629
Pnkd	32	GSE10273, GSE10347, GSE10908, GSE11291, GSE12599, GSE13143, GSE13245, GSE13283, GSE13335, GSE13526, GSE14222, GSE14395, GSE15121, GSE15872, GSE15891, GSE16533, GSE16585, GSE17806, GSE18211, GSE18669, GSE19502, GSE19534, GSE21738, GSE23002, GSE3822, GSE4193, GSE7141, GSE7676, GSE8034, GSE8292, GSE8621, GSE9735
Eif2s1	32	GSE10082, GSE10769, GSE10806, GSE10913, GSE11667, GSE12078, GSE12430, GSE12454, GSE12499, GSE12950, GSE13223, GSE13245, GSE13432, GSE13590, GSE15121, GSE15401, GSE15902, GSE17076, GSE17383, GSE17886, GSE18326, GSE18341, GSE18430, GSE20645, GSE21546, GSE22125, GSE23114, GSE23178, GSE5245, GSE6980, GSE7694, GSE7762
Msl1	32	GSE10262, GSE11040, GSE11434, GSE11818, GSE12467, GSE12694, GSE13143, GSE13306, GSE15121, GSE16002, GSE16377, GSE16390, GSE17076, GSE17886, GSE18341, GSE19073, GSE19825, GSE20100, GSE21255, GSE3463, GSE3889, GSE4288, GSE5298, GSE6858, GSE6875, GSE7050, GSE7596, GSE7694, GSE7767, GSE7852, GSE9297, GSE9913
Atp2a2	32	GSE10285, GSE11040, GSE12333, GSE12730, GSE14350, GSE15624, GSE17473, GSE18326, GSE1871, GSE18771, GSE18785, GSE18800, GSE19286, GSE20735, GSE21255, GSE22313, GSE23724, GSE3583, GSE6134, GSE6196, GSE6210, GSE6689, GSE7141, GSE7309, GSE7694, GSE7705, GSE8044, GSE9131, GSE9314, GSE9443, GSE9913, GSE9975
Fip1l1	32	GSE10726, GSE10740, GSE12003, GSE12712, GSE13227, GSE13283, GSE13335, GSE14270, GSE14481, GSE15121, GSE15871, GSE16564, GSE16629, GSE16682, GSE17263, GSE17511, GSE17886, GSE18648, GSE19073, GSE19299, GSE20100, GSE20390, GSE21189, GSE23114, GSE7275, GSE7596, GSE7685, GSE7852, GSE8044, GSE8156, GSE8790, GSE8966
Rnf24	32	GSE10011, GSE12432, GSE12599, GSE12730, GSE13225, GSE14026, GSE14222, GSE15894, GSE16114, GSE16533, GSE17102, GSE17478, GSE17886, GSE17985, GSE17994, GSE19502, GSE19732, GSE20390, GSE2250, GSE23782, GSE23925, GSE4002, GSE4051, GSE4193, GSE4260, GSE5338, GSE6196, GSE6934, GSE7324, GSE7342, GSE9443, GSE9465
Tpm1	32	GSE10239, GSE11291, GSE11494, GSE12499, GSE12694, GSE12707, GSE12956, GSE12985, GSE13071, GSE13443, GSE14481, GSE16067, GSE17478, GSE1835, GSE18551, GSE19073, GSE19825, GSE21137, GSE21711, GSE23738, GSE23782, GSE3203, GSE4866, GSE6046, GSE6595, GSE7705, GSE8065, GSE8292, GSE8503, GSE9013, GSE9244, GSE9652
Cflar	32	GSE10082, GSE11161, GSE12001, GSE12333, GSE12421, GSE12599, GSE13120, GSE13143, GSE13302, GSE13306, GSE13335, GSE14525, GSE14753, GSE15121, GSE16114, GSE16380, GSE16925, GSE17511, GSE17910, GSE19073, GSE19403, GSE21361, GSE23725, GSE6689, GSE7487, GSE7694, GSE7759, GSE8024, GSE8790, GSE8966, GSE9465, GSE9533
Mllt11	32	GSE10806, GSE11382, GSE11775, GSE11859, GSE12581, GSE13692, GSE13730, GSE14585, GSE15121, GSE15146, GSE15326, GSE17266, GSE17794, GSE17796, GSE17985, GSE18064, GSE18136, GSE18430, GSE19073, GSE19732, GSE20684, GSE20954, GSE21927, GSE3822, GSE5921, GSE7020, GSE7309, GSE7357, GSE7657, GSE7781, GSE9123, GSE9913
Srr~2	32	GSE10011, GSE10176, GSE11382, GSE14366, GSE14431, GSE14678, GSE15580, GSE15724, GSE15741, GSE16110, GSE16377, GSE16533, GSE17184, GSE17760, GSE17796, GSE17806, GSE17886, GSE17994, GSE18534, GSE19534, GSE21137, GSE21189, GSE23755, GSE4786, GSE5582, GSE6540, GSE6623, GSE6934, GSE7342, GSE7705, GSE9400, GSE9735
Commd2	32	GSE10011, GSE10769, GSE10908, GSE11687, GSE11859, GSE12078, GSE12985, GSE14929, GSE15325, GSE15894, GSE17647, GSE17806, GSE18135, GSE18281, GSE18460, GSE18801, GSE19073, GSE20100, GSE21189, GSE21836, GSE3203, GSE3583, GSE3822, GSE3889, GSE7694, GSE7705, GSE7762, GSE8322, GSE8503, GSE9297, GSE9711, GSE9913
Foxk1	32	GSE10776, GSE10970, GSE11343, GSE11628, GSE11664, GSE12432, GSE14561, GSE14929, GSE15318, GSE15580, GSE15610, GSE15894, GSE16110, GSE16454, GSE18460, GSE19436, GSE19875, GSE20054, GSE20645, GSE21749, GSE21842, GSE3889, GSE4051, GSE4142, GSE6980, GSE7069, GSE7302, GSE7596, GSE7852, GSE8621, GSE9249, GSE9471
Gas2l1	32	GSE11687, GSE11818, GSE12073, GSE12388, GSE12712, GSE13032, GSE13259, GSE13409, GSE16110, GSE17076, GSE17184, GSE17478, GSE18430, GSE19825, GSE20523, GSE20645, GSE20918, GSE21836, GSE2250, GSE3889, GSE4041, GSE4051, GSE5500, GSE5959, GSE6255, GSE6259, GSE6291, GSE7225, GSE7596, GSE7685, GSE7875, GSE8498
Vps33a	32	GSE10162, GSE10813, GSE10848, GSE11357, GSE12694, GSE12950, GSE13032, GSE13143, GSE13245, GSE13335, GSE14270, GSE15293, GSE15541, GSE16691, GSE16751, GSE17404, GSE17985, GSE19299, GSE1999, GSE20645, GSE21670, GSE22317, GSE23782, GSE3100, GSE6591, GSE6813, GSE6858, GSE7275, GSE7762, GSE7852, GSE8790, GSE8949
4732418C07Rik	32	GSE10011, GSE10848, GSE11684, GSE11990, GSE12001, GSE12599, GSE12694, GSE13120, GSE13283, GSE14242, GSE14431, GSE14525, GSE15121, GSE15640, GSE15729, GSE16629, GSE17806, GSE18211, GSE19732, GSE20570, GSE20954, GSE22925, GSE23114, GSE23182, GSE4002, GSE4411, GSE4413, GSE6765, GSE6957, GSE7605, GSE7774, GSE8150
Polr3k	32	GSE11291, GSE11356, GSE11382, GSE11667, GSE12712, GSE13409, GSE13526, GSE13693, GSE13730, GSE14024, GSE15318, GSE15750, GSE16705, GSE17513, GSE17825, GSE17886, GSE19282, GSE19502, GSE20316, GSE20513, GSE20636, GSE21033, GSE21368, GSE3889, GSE4051, GSE5128, GSE6858, GSE7141, GSE7275, GSE7342, GSE7831, GSE8313
Strbp~4	31	GSE11291, GSE11664, GSE11687, GSE11723, GSE12421, GSE14753, GSE15303, GSE16516, GSE18551, GSE18607, GSE19004, GSE19194, GSE19299, GSE19403, GSE19517, GSE20390, GSE20684, GSE21749, GSE21836, GSE23119, GSE4035, GSE5202, GSE6689, GSE7141, GSE7324, GSE7596, GSE7605, GSE7831, GSE7948, GSE8295, GSE9247
Snrnp35	31	GSE11141, GSE11496, GSE11687, GSE11723, GSE12003, GSE13333, GSE13409, GSE13796, GSE15232, GSE16380, GSE16751, GSE18135, GSE18308, GSE1871, GSE19534, GSE19825, GSE20100, GSE20390, GSE20570, GSE20954, GSE21143, GSE21361, GSE21368, GSE23925, GSE24210, GSE6196, GSE6255, GSE6623, GSE7050, GSE9189, GSE9297
Tmed10~2	31	GSE11667, GSE12078, GSE12454, GSE12581, GSE13143, GSE13302, GSE13490, GSE14242, GSE14366, GSE14395, GSE14753, GSE15379, GSE15901, GSE16660, GSE17796, GSE18135, GSE18224, GSE19403, GSE20954, GSE21711, GSE22506, GSE23002, GSE3463, GSE6134, GSE6196, GSE6210, GSE7657, GSE7875, GSE9441, GSE9760, GSE9878
Mapk1~2	31	GSE10273, GSE11258, GSE11496, GSE11796, GSE12499, GSE12599, GSE13143, GSE15121, GSE15901, GSE16533, GSE17076, GSE17263, GSE17553, GSE17647, GSE17886, GSE18042, GSE18800, GSE19403, GSE19732, GSE20054, GSE20645, GSE22506, GSE22935, GSE23780, GSE6957, GSE7141, GSE7225, GSE7781, GSE9124, GSE9400, GSE9441
Cnih4	31	GSE10728, GSE11898, GSE11982, GSE12001, GSE12078, GSE12333, GSE12421, GSE12599, GSE13223, GSE13259, GSE13302, GSE15303, GSE15610, GSE18281, GSE19194, GSE20100, GSE20335, GSE20645, GSE20987, GSE21546, GSE21841, GSE22125, GSE4230, GSE4936, GSE7596, GSE7694, GSE8044, GSE8322, GSE8488, GSE9297, GSE9441
Pcm1;pcm-1	31	GSE10202, GSE11258, GSE12078, GSE12454, GSE12499, GSE12694, GSE12707, GSE13033, GSE13563, GSE13799, GSE14366, GSE14753, GSE15121, GSE15326, GSE15724, GSE16002, GSE16533, GSE16751, GSE17263, GSE17404, GSE20523, GSE20645, GSE21749, GSE23114, GSE3653, GSE4193, GSE4926, GSE6540, GSE7141, GSE7694, GSE9629
P2rx4	31	GSE10082, GSE11120, GSE12421, GSE12599, GSE12956, GSE13409, GSE14007, GSE15891, GSE15894, GSE16210, GSE16390, GSE16705, GSE17322, GSE17404, GSE17825, GSE18704, GSE23738, GSE3621, GSE3889, GSE4411, GSE4866, GSE6259, GSE7275, GSE7487, GSE7657, GSE7707, GSE7764, GSE7831, GSE7875, GSE8044, GSE8790
Paip2b	31	GSE10728, GSE10740, GSE11723, GSE11796, GSE12712, GSE13432, GSE13611, GSE13796, GSE13948, GSE14024, GSE15640, GSE15872, GSE15894, GSE16210, GSE16390, GSE16751, GSE17994, GSE18551, GSE18607, GSE19448, GSE21137, GSE6514, GSE7275, GSE7831, GSE8034, GSE8044, GSE8621, GSE8949, GSE9013, GSE9131, GSE9441
Ankrd10	31	GSE10908, GSE12421, GSE12881, GSE13245, GSE13432, GSE14361, GSE14365, GSE14888, GSE15121, GSE15741, GSE15894, GSE15901, GSE18460, GSE19403, GSE20302, GSE21189, GSE21749, GSE3463, GSE4051, GSE5582, GSE6084, GSE6632, GSE7020, GSE7275, GSE7596, GSE7774, GSE8292, GSE8503, GSE9037, GSE9743, GSE9810
BC004004	31	GSE10813, GSE10904, GSE11667, GSE12432, GSE13106, GSE13223, GSE13227, GSE13873, GSE14350, GSE1435, GSE15318, GSE15624, GSE16691, GSE16703, GSE16902, GSE17553, GSE17825, GSE17985, GSE19282, GSE19528, GSE20987, GSE21368, GSE4041, GSE4193, GSE6681, GSE7275, GSE7831, GSE7875, GSE8091, GSE8621, GSE9018
Hs6st2	31	GSE10011, GSE10202, GSE11291, GSE11434, GSE11723, GSE12333, GSE14004, GSE17404, GSE17478, GSE17869, GSE17886, GSE17910, GSE18430, GSE18551, GSE18567, GSE19729, GSE2250, GSE2372, GSE3100, GSE4260, GSE4695, GSE6210, GSE6540, GSE6957, GSE7069, GSE7342, GSE7762, GSE9037, GSE9400, GSE9892, GSE9975
Tomm70a	31	GSE10728, GSE10806, GSE10965, GSE11796, GSE12499, GSE12599, GSE12948, GSE13245, GSE13432, GSE14004, GSE15379, GSE16994, GSE17473, GSE17806, GSE18326, GSE20100, GSE20645, GSE20918, GSE2161, GSE23178, GSE23437, GSE23738, GSE3583, GSE3889, GSE4926, GSE6196, GSE6210, GSE8044, GSE8269, GSE9400, GSE9465
Psmd5	31	GSE10806, GSE12078, GSE12454, GSE12499, GSE12536, GSE12599, GSE12693, GSE12985, GSE14024, GSE14525, GSE15121, GSE15303, GSE15770, GSE16389, GSE17647, GSE17825, GSE18308, GSE18430, GSE18567, GSE18669, GSE20100, GSE21836, GSE4411, GSE6196, GSE8322, GSE8679, GSE9353, GSE9441, GSE9443, GSE9711, GSE9913
Eif2s2	31	GSE10227, GSE10239, GSE11141, GSE11777, GSE12454, GSE13071, GSE13493, GSE14308, GSE14366, GSE14431, GSE14458, GSE15155, GSE15580, GSE15760, GSE16475, GSE17796, GSE17886, GSE18551, GSE19403, GSE19436, GSE19732, GSE20244, GSE3463, GSE5332, GSE5582, GSE7141, GSE7705, GSE7852, GSE8407, GSE8966, GSE9743
Ube2i	31	GSE10285, GSE10776, GSE11496, GSE11680, GSE11684, GSE11982, GSE12518, GSE12599, GSE13143, GSE15155, GSE15303, GSE16475, GSE16533, GSE17076, GSE17316, GSE18211, GSE18224, GSE18551, GSE18801, GSE19286, GSE19732, GSE19875, GSE21189, GSE3203, GSE5332, GSE5338, GSE6196, GSE6595, GSE9441, GSE9443, GSE9804
H13~2	31	GSE10011, GSE10528, GSE10904, GSE11667, GSE11723, GSE11870, GSE12499, GSE13143, GSE13409, GSE14088, GSE14270, GSE14366, GSE14929, GSE15121, GSE15146, GSE15872, GSE15894, GSE17478, GSE19299, GSE20244, GSE20645, GSE22125, GSE2372, GSE23738, GSE3889, GSE5124, GSE5128, GSE5338, GSE8503, GSE8790, GSE9810
Fam190b;Gcap14	31	GSE10516, GSE11141, GSE11667, GSE11796, GSE13225, GSE13227, GSE13432, GSE13526, GSE13590, GSE13948, GSE14222, GSE14243, GSE1435, GSE14366, GSE15640, GSE15894, GSE15901, GSE16114, GSE17840, GSE17994, GSE18326, GSE18551, GSE18617, GSE19073, GSE20100, GSE21749, GSE4193, GSE7302, GSE7759, GSE7875, GSE8690
Man2a2	31	GSE10273, GSE10556, GSE11687, GSE12003, GSE12499, GSE13245, GSE13693, GSE15733, GSE16691, GSE17256, GSE18326, GSE18348, GSE18430, GSE18460, GSE18607, GSE1871, GSE19448, GSE19534, GSE23114, GSE3583, GSE4230, GSE4926, GSE6909, GSE7596, GSE7676, GSE8621, GSE8678, GSE8790, GSE8949, GSE9400, GSE9441
Snx6	31	GSE10776, GSE11818, GSE12003, GSE12333, GSE12498, GSE12599, GSE12693, GSE12730, GSE14350, GSE14525, GSE15541, GSE15902, GSE16114, GSE16925, GSE17184, GSE17266, GSE17794, GSE17796, GSE19875, GSE2161, GSE22506, GSE23925, GSE24210, GSE3583, GSE4142, GSE7020, GSE7196, GSE7767, GSE7875, GSE8044, GSE9810
Ctsa	31	GSE10094, GSE13432, GSE13443, GSE14088, GSE15724, GSE16475, GSE16564, GSE16691, GSE16902, GSE17825, GSE17886, GSE18551, GSE19142, GSE1999, GSE21515, GSE2250, GSE3889, GSE4142, GSE4193, GSE4695, GSE7020, GSE7141, GSE7196, GSE7275, GSE7657, GSE7676, GSE7875, GSE8044, GSE8199, GSE9297, GSE9316
Armc8~2	31	GSE10776, GSE10796, GSE11990, GSE12003, GSE12498, GSE12950, GSE13223, GSE13224, GSE13409, GSE14004, GSE14024, GSE15326, GSE15894, GSE16564, GSE17076, GSE17404, GSE18669, GSE20513, GSE20696, GSE20954, GSE2161, GSE21716, GSE4193, GSE6591, GSE7596, GSE7852, GSE7875, GSE8322, GSE9735, GSE9760, GSE9804
Lancl1	31	GSE10516, GSE10776, GSE10806, GSE11667, GSE11687, GSE12003, GSE12985, GSE13032, GSE14481, GSE15349, GSE15379, GSE16691, GSE17542, GSE17910, GSE17994, GSE18216, GSE18224, GSE18460, GSE19436, GSE20390, GSE21749, GSE3889, GSE5332, GSE6134, GSE6813, GSE7275, GSE7309, GSE7762, GSE8065, GSE8790, GSE9629
Ube2d2b;Ube2d3~3	31	GSE10965, GSE11258, GSE11667, GSE11796, GSE12432, GSE12454, GSE12498, GSE12599, GSE13143, GSE14004, GSE14024, GSE14222, GSE14270, GSE16644, GSE16705, GSE19004, GSE20100, GSE20645, GSE21041, GSE2161, GSE21749, GSE3889, GSE6813, GSE6957, GSE7430, GSE8503, GSE8966, GSE9297, GSE9400, GSE9441, GSE9743
4930402H24Rik	31	GSE10239, GSE10347, GSE10904, GSE11120, GSE11258, GSE11494, GSE11898, GSE12498, GSE13143, GSE13443, GSE14350, GSE14525, GSE15303, GSE16067, GSE16210, GSE16475, GSE17647, GSE17825, GSE18551, GSE20335, GSE20390, GSE21749, GSE23437, GSE24210, GSE4051, GSE5202, GSE6770, GSE7020, GSE8150, GSE8488, GSE9878
Synj2bp;Arip2~3	31	GSE10516, GSE11343, GSE11496, GSE11684, GSE12001, GSE12421, GSE12581, GSE14431, GSE15121, GSE15303, GSE15741, GSE16661, GSE16705, GSE17322, GSE17796, GSE18281, GSE18607, GSE20620, GSE21368, GSE21749, GSE21927, GSE23002, GSE23114, GSE3583, GSE4308, GSE4786, GSE7275, GSE8156, GSE8396, GSE9400, GSE9441
Mtch2	31	GSE10011, GSE10226, GSE10528, GSE10776, GSE11680, GSE11684, GSE11775, GSE11796, GSE12518, GSE12948, GSE13283, GSE14431, GSE15155, GSE15580, GSE15891, GSE16210, GSE18064, GSE18551, GSE1871, GSE19502, GSE20244, GSE21137, GSE22009, GSE23437, GSE23738, GSE3463, GSE4230, GSE5332, GSE7050, GSE7141, GSE7705
Cyb5b	31	GSE10806, GSE11796, GSE12073, GSE12078, GSE12499, GSE12609, GSE13283, GSE13547, GSE14222, GSE14270, GSE14366, GSE14431, GSE14585, GSE15894, GSE16114, GSE16377, GSE16925, GSE17383, GSE18567, GSE18800, GSE20390, GSE20987, GSE21525, GSE23002, GSE3653, GSE6196, GSE6291, GSE7774, GSE7875, GSE8322, GSE8790
Ttc19	31	GSE10011, GSE10365, GSE11870, GSE11887, GSE12518, GSE13071, GSE13259, GSE13302, GSE14431, GSE15155, GSE15580, GSE15767, GSE15894, GSE16210, GSE17478, GSE18607, GSE19369, GSE19729, GSE20244, GSE20620, GSE20684, GSE20696, GSE2161, GSE23002, GSE23437, GSE6623, GSE7050, GSE7141, GSE7487, GSE7705, GSE8322
AK161900;Bnip2	31	GSE10011, GSE11258, GSE11291, GSE11667, GSE11796, GSE12078, GSE12454, GSE12694, GSE13106, GSE13224, GSE13306, GSE13432, GSE14222, GSE16564, GSE16751, GSE17184, GSE17404, GSE18430, GSE18740, GSE19076, GSE19729, GSE20100, GSE20684, GSE20735, GSE21606, GSE21836, GSE22094, GSE3583, GSE6196, GSE6689, GSE7852
Dctn4	31	GSE10262, GSE10954, GSE11628, GSE11667, GSE11990, GSE12432, GSE13032, GSE13245, GSE14024, GSE14242, GSE14270, GSE20100, GSE20954, GSE21018, GSE22046, GSE23738, GSE3100, GSE3583, GSE4041, GSE5587, GSE6813, GSE6957, GSE7141, GSE7155, GSE7396, GSE7762, GSE7781, GSE8503, GSE8564, GSE9130, GSE9400
E2f6	31	GSE10082, GSE11040, GSE11775, GSE11899, GSE12078, GSE12430, GSE12518, GSE12950, GSE13032, GSE13033, GSE14525, GSE16555, GSE16644, GSE16682, GSE18064, GSE20235, GSE20621, GSE21716, GSE2250, GSE23002, GSE3463, GSE4866, GSE6591, GSE6813, GSE7852, GSE7875, GSE8322, GSE9400, GSE9441, GSE9465, GSE9629
Ccny~3	31	GSE10285, GSE10908, GSE11796, GSE12467, GSE13143, GSE13223, GSE14415, GSE16377, GSE17316, GSE17840, GSE18281, GSE18801, GSE19403, GSE20100, GSE20645, GSE20696, GSE21224, GSE23724, GSE3463, GSE4411, GSE5582, GSE6291, GSE7676, GSE7694, GSE7764, GSE8034, GSE8322, GSE8498, GSE8771, GSE9519, GSE9711
Zfp329	31	GSE10011, GSE10347, GSE11120, GSE11291, GSE11796, GSE11870, GSE12078, GSE12337, GSE12693, GSE12948, GSE13302, GSE14585, GSE15610, GSE15640, GSE15872, GSE15894, GSE17266, GSE17553, GSE17794, GSE17796, GSE18891, GSE20513, GSE20514, GSE20523, GSE21749, GSE3583, GSE5332, GSE6623, GSE7784, GSE9913, GSE9975
Nfe2l2	31	GSE11120, GSE11899, GSE12454, GSE13302, GSE13335, GSE13432, GSE13730, GSE13873, GSE14004, GSE14350, GSE14525, GSE15326, GSE15729, GSE15901, GSE16475, GSE16533, GSE18669, GSE21267, GSE22094, GSE23002, GSE5202, GSE5582, GSE6291, GSE6623, GSE7694, GSE8044, GSE8065, GSE8431, GSE8790, GSE8969, GSE9803
Gas2l1~2	31	GSE11898, GSE13032, GSE13259, GSE13409, GSE16110, GSE16390, GSE17062, GSE17076, GSE17184, GSE17994, GSE18460, GSE19825, GSE20523, GSE20645, GSE21836, GSE2250, GSE3889, GSE4002, GSE4041, GSE5582, GSE5959, GSE6255, GSE6259, GSE7141, GSE7225, GSE7875, GSE8312, GSE8488, GSE8621, GSE9330, GSE9913
Ssr1~2	31	GSE10239, GSE10965, GSE11667, GSE11859, GSE12078, GSE12599, GSE13106, GSE13245, GSE13873, GSE14350, GSE15155, GSE15303, GSE15894, GSE16207, GSE16751, GSE17184, GSE18567, GSE18800, GSE20054, GSE20335, GSE20645, GSE20684, GSE21836, GSE3100, GSE7694, GSE7707, GSE9297, GSE9441, GSE9465, GSE9743, GSE9913
2013-03-05	31	GSE10776, GSE11141, GSE11796, GSE12499, GSE13143, GSE13335, GSE14270, GSE14888, GSE16585, GSE17404, GSE17647, GSE18800, GSE20352, GSE20390, GSE21836, GSE23178, GSE4411, GSE4936, GSE5202, GSE5582, GSE6196, GSE6210, GSE7309, GSE7342, GSE7694, GSE8034, GSE8503, GSE9400, GSE9441, GSE9630, GSE9760
March5~2	31	GSE10239, GSE10776, GSE12499, GSE12599, GSE12908, GSE13143, GSE13335, GSE14222, GSE15155, GSE16585, GSE17102, GSE17404, GSE17647, GSE18211, GSE18800, GSE19282, GSE20390, GSE21267, GSE23178, GSE3889, GSE4411, GSE5582, GSE6196, GSE7309, GSE7694, GSE8034, GSE8295, GSE8503, GSE9400, GSE9441, GSE9760
Hbs1l	31	GSE10728, GSE10776, GSE11382, GSE11667, GSE11796, GSE11898, GSE11899, GSE12432, GSE12499, GSE12810, GSE13071, GSE13432, GSE14004, GSE16902, GSE16994, GSE17184, GSE17256, GSE17266, GSE17478, GSE17794, GSE17796, GSE4040, GSE7309, GSE7357, GSE7781, GSE7875, GSE8503, GSE8790, GSE8868, GSE9012, GSE9202
Plat	31	GSE10290, GSE10556, GSE10740, GSE10784, GSE10848, GSE11887, GSE12956, GSE13335, GSE13563, GSE14007, GSE14222, GSE15794, GSE16682, GSE17806, GSE18281, GSE18551, GSE1871, GSE19687, GSE22506, GSE3100, GSE4193, GSE4260, GSE4695, GSE5921, GSE6383, GSE6689, GSE7342, GSE7781, GSE8431, GSE8679, GSE9123
Trim34a	30	GSE10848, GSE11496, GSE11990, GSE12712, GSE12985, GSE13032, GSE13245, GSE15318, GSE15379, GSE16002, GSE16705, GSE17256, GSE19668, GSE21515, GSE21716, GSE21927, GSE2250, GSE22925, GSE23114, GSE3100, GSE4230, GSE4866, GSE6398, GSE6591, GSE7020, GSE7357, GSE7767, GSE7784, GSE8564, GSE9743
Pvr	30	GSE10813, GSE11434, GSE11662, GSE12421, GSE14395, GSE14415, GSE14585, GSE14686, GSE1479, GSE15303, GSE15770, GSE16002, GSE18135, GSE20390, GSE20954, GSE20987, GSE21267, GSE23755, GSE4230, GSE4695, GSE4866, GSE5338, GSE6681, GSE7069, GSE7141, GSE7767, GSE8678, GSE9012, GSE9316, GSE9629
Gm9790;Higd1a	30	GSE10011, GSE10806, GSE11291, GSE11557, GSE12078, GSE12454, GSE12599, GSE13302, GSE14270, GSE14350, GSE15155, GSE15293, GSE16377, GSE16475, GSE17076, GSE17542, GSE17886, GSE17985, GSE20100, GSE20570, GSE21361, GSE21515, GSE21749, GSE22009, GSE24210, GSE6196, GSE7141, GSE7694, GSE9441, GSE9760
Tmem167~2	30	GSE10011, GSE10239, GSE10813, GSE12078, GSE12432, GSE12599, GSE12694, GSE12950, GSE13946, GSE14350, GSE14415, GSE15624, GSE15894, GSE15902, GSE16114, GSE17886, GSE18004, GSE18395, GSE19076, GSE19282, GSE19793, GSE20621, GSE21836, GSE22317, GSE7275, GSE7309, GSE7809, GSE9098, GSE9316, GSE9878
Slc20a1	30	GSE10227, GSE10347, GSE11253, GSE11818, GSE12454, GSE12599, GSE12948, GSE13033, GSE13512, GSE15894, GSE16533, GSE17404, GSE18430, GSE19534, GSE20302, GSE2161, GSE23738, GSE3621, GSE4002, GSE4034, GSE7275, GSE7596, GSE7694, GSE7707, GSE7767, GSE7831, GSE8044, GSE8065, GSE8407, GSE9098
Abcc5	30	GSE10226, GSE10227, GSE10965, GSE12748, GSE13071, GSE14415, GSE14499, GSE14678, GSE14888, GSE16564, GSE17553, GSE17806, GSE17994, GSE18341, GSE18551, GSE1871, GSE20335, GSE23738, GSE3583, GSE4230, GSE5037, GSE5140, GSE5324, GSE7069, GSE7342, GSE7605, GSE7657, GSE7948, GSE8024, GSE8034
Sqrdl	30	GSE10806, GSE10904, GSE11356, GSE12581, GSE12618, GSE13224, GSE13493, GSE14585, GSE14753, GSE15121, GSE15303, GSE15379, GSE15770, GSE16679, GSE19073, GSE20054, GSE20513, GSE20696, GSE24210, GSE4034, GSE4230, GSE5202, GSE5587, GSE5921, GSE7324, GSE8044, GSE8295, GSE8407, GSE8488, GSE9244
Trub1	30	GSE11796, GSE12421, GSE13409, GSE13432, GSE15640, GSE15872, GSE16629, GSE17497, GSE18326, GSE18551, GSE18648, GSE18891, GSE20100, GSE20302, GSE21033, GSE21137, GSE4002, GSE4193, GSE5128, GSE6674, GSE6689, GSE7342, GSE7605, GSE7705, GSE7831, GSE7948, GSE8407, GSE8678, GSE9563, GSE9975
Atg2b	30	GSE10227, GSE10627, GSE11684, GSE11687, GSE11777, GSE12956, GSE13948, GSE15610, GSE15894, GSE16207, GSE16390, GSE16564, GSE17825, GSE18395, GSE18460, GSE18551, GSE20390, GSE21670, GSE21711, GSE21749, GSE3203, GSE3583, GSE6399, GSE6591, GSE7342, GSE7831, GSE7875, GSE8407, GSE8790, GSE9735
BC106167	30	GSE10262, GSE10556, GSE11796, GSE12499, GSE12599, GSE13033, GSE13143, GSE15155, GSE16207, GSE16707, GSE17404, GSE1871, GSE19076, GSE20100, GSE20684, GSE20696, GSE21018, GSE21836, GSE5202, GSE6196, GSE6540, GSE7196, GSE7324, GSE7694, GSE8322, GSE8868, GSE9037, GSE9533, GSE9735, GSE9913
Tmem201	30	GSE11796, GSE12003, GSE12421, GSE12454, GSE12518, GSE13283, GSE13512, GSE14366, GSE15610, GSE15872, GSE16454, GSE16629, GSE17511, GSE17994, GSE18064, GSE18460, GSE19073, GSE20514, GSE21749, GSE22009, GSE23925, GSE3583, GSE4786, GSE7275, GSE7342, GSE7958, GSE8621, GSE8771, GSE9037, GSE9202
5930434B04Rik	30	GSE10202, GSE11291, GSE11687, GSE12454, GSE12599, GSE13692, GSE13796, GSE14350, GSE14458, GSE15121, GSE15318, GSE15610, GSE16389, GSE17316, GSE19403, GSE19875, GSE20684, GSE21189, GSE21255, GSE21841, GSE22935, GSE23119, GSE4034, GSE5338, GSE6595, GSE6850, GSE7596, GSE7781, GSE8621, GSE9443
Stk24	30	GSE10202, GSE10728, GSE11358, GSE11434, GSE11796, GSE12003, GSE13306, GSE13432, GSE13590, GSE13693, GSE14024, GSE14222, GSE14350, GSE14415, GSE15121, GSE15808, GSE16475, GSE17263, GSE18669, GSE22434, GSE22925, GSE23738, GSE6850, GSE6858, GSE7020, GSE7705, GSE7852, GSE8312, GSE9400, GSE9519
Nck2	30	GSE10262, GSE11040, GSE12078, GSE12599, GSE13283, GSE13693, GSE14585, GSE15894, GSE16067, GSE16364, GSE16925, GSE17383, GSE17478, GSE17910, GSE20100, GSE20620, GSE22009, GSE22094, GSE22506, GSE4308, GSE4695, GSE6813, GSE7424, GSE7605, GSE7707, GSE8156, GSE8681, GSE9012, GSE9314, GSE9400
Sema5a	30	GSE10740, GSE11291, GSE11382, GSE11494, GSE12333, GSE12499, GSE12618, GSE14004, GSE15078, GSE15724, GSE16364, GSE16564, GSE17266, GSE17794, GSE17796, GSE17825, GSE17869, GSE18064, GSE21224, GSE22506, GSE4002, GSE4786, GSE6210, GSE7020, GSE7897, GSE8044, GSE8790, GSE9130, GSE9244, GSE9441
Sae1	30	GSE10202, GSE11291, GSE12078, GSE12505, GSE13224, GSE13432, GSE13443, GSE14525, GSE14980, GSE15379, GSE15901, GSE16475, GSE17825, GSE17994, GSE18551, GSE19110, GSE19534, GSE20390, GSE21749, GSE22094, GSE3583, GSE4035, GSE4260, GSE4288, GSE4411, GSE5338, GSE6934, GSE7605, GSE8949, GSE9368
Auh	30	GSE10273, GSE11141, GSE11859, GSE11899, GSE13071, GSE13229, GSE13335, GSE14395, GSE14929, GSE15078, GSE15379, GSE16438, GSE17112, GSE17806, GSE18326, GSE19403, GSE21606, GSE21842, GSE23925, GSE3463, GSE5921, GSE6934, GSE7774, GSE7781, GSE7784, GSE8065, GSE8199, GSE9131, GSE9629, GSE9735
Lig3	30	GSE10273, GSE10784, GSE11141, GSE11775, GSE11796, GSE11898, GSE13223, GSE13869, GSE14270, GSE1479, GSE15155, GSE15894, GSE16207, GSE16533, GSE17509, GSE17513, GSE19875, GSE20514, GSE21361, GSE24078, GSE4260, GSE7275, GSE7852, GSE8044, GSE8156, GSE8322, GSE8360, GSE8949, GSE9202, GSE9735
Kcmf1~3	30	GSE10011, GSE11667, GSE13120, GSE13590, GSE13796, GSE14350, GSE14481, GSE14929, GSE16390, GSE16751, GSE17263, GSE17478, GSE17647, GSE17869, GSE18224, GSE18551, GSE18740, GSE19528, GSE19534, GSE20100, GSE20523, GSE20636, GSE20645, GSE20918, GSE22009, GSE3889, GSE4411, GSE4866, GSE6398, GSE8150
Egr3	30	GSE10627, GSE10776, GSE10806, GSE11680, GSE11898, GSE12948, GSE13259, GSE13692, GSE13796, GSE13946, GSE14585, GSE15232, GSE15330, GSE15733, GSE15894, GSE16210, GSE17817, GSE17825, GSE18216, GSE19875, GSE20302, GSE20335, GSE20735, GSE21361, GSE21711, GSE23308, GSE3653, GSE4002, GSE7764, GSE9123
Usp14	30	GSE10011, GSE10226, GSE10239, GSE10273, GSE11667, GSE12078, GSE12432, GSE12694, GSE13223, GSE13227, GSE14431, GSE15901, GSE16012, GSE18567, GSE18891, GSE19448, GSE20620, GSE21137, GSE21836, GSE23002, GSE23114, GSE3653, GSE4051, GSE5324, GSE6540, GSE7705, GSE7764, GSE8156, GSE8322, GSE8790
Eif2ak1	30	GSE10769, GSE10965, GSE11141, GSE11258, GSE12432, GSE12881, GSE12950, GSE13032, GSE13106, GSE13245, GSE14431, GSE15318, GSE15610, GSE16703, GSE17316, GSE18551, GSE2250, GSE23738, GSE3100, GSE6591, GSE7155, GSE7705, GSE7762, GSE7774, GSE7852, GSE8488, GSE8564, GSE9316, GSE9743, GSE9975
Zxdc	30	GSE10776, GSE10848, GSE11287, GSE11898, GSE11990, GSE12454, GSE13032, GSE13222, GSE13283, GSE13333, GSE13730, GSE14270, GSE15121, GSE15232, GSE15729, GSE16002, GSE17869, GSE19534, GSE20335, GSE20645, GSE3583, GSE3889, GSE6514, GSE6540, GSE6591, GSE7196, GSE7694, GSE7852, GSE8966, GSE9013
Zfp91	30	GSE10776, GSE11258, GSE11859, GSE11898, GSE11990, GSE12078, GSE12333, GSE12421, GSE12985, GSE13224, GSE14222, GSE14499, GSE16585, GSE16682, GSE17647, GSE17886, GSE20100, GSE20621, GSE20918, GSE21361, GSE24210, GSE3203, GSE3583, GSE6196, GSE7141, GSE8503, GSE9202, GSE9297, GSE9400, GSE9443
Gabpb2	30	GSE10347, GSE11796, GSE13143, GSE13799, GSE15894, GSE15901, GSE16475, GSE16555, GSE16751, GSE17994, GSE19194, GSE1999, GSE20302, GSE21041, GSE21189, GSE21525, GSE21583, GSE2161, GSE24031, GSE24350, GSE4051, GSE5338, GSE7275, GSE7605, GSE7762, GSE7852, GSE8024, GSE8322, GSE8621, GSE9123
Adipor1	30	GSE10011, GSE10525, GSE11194, GSE11253, GSE11343, GSE11667, GSE12078, GSE12694, GSE12881, GSE13143, GSE13579, GSE13611, GSE14270, GSE15121, GSE15232, GSE15303, GSE15901, GSE16703, GSE19403, GSE19436, GSE19729, GSE20620, GSE20645, GSE20735, GSE21836, GSE5332, GSE6689, GSE7324, GSE7774, GSE8503
4930402H24Rik~2	30	GSE10347, GSE10740, GSE11258, GSE11898, GSE12498, GSE13143, GSE13590, GSE14350, GSE15303, GSE16067, GSE16210, GSE17322, GSE17647, GSE17994, GSE18551, GSE19502, GSE19729, GSE20335, GSE20620, GSE21749, GSE4230, GSE5202, GSE5338, GSE6882, GSE7020, GSE7302, GSE7774, GSE8678, GSE8679, GSE9018
Pdlim5	30	GSE10011, GSE10776, GSE11557, GSE12730, GSE13071, GSE13563, GSE14395, GSE15155, GSE15318, GSE15901, GSE16012, GSE16475, GSE16682, GSE18064, GSE18800, GSE20621, GSE20636, GSE22094, GSE22506, GSE22925, GSE23182, GSE3463, GSE4142, GSE5037, GSE6210, GSE7694, GSE8091, GSE8313, GSE9878, GSE9975
Luc7l	30	GSE11291, GSE11343, GSE11898, GSE11899, GSE11973, GSE12454, GSE12499, GSE13302, GSE13335, GSE14366, GSE14888, GSE17256, GSE17647, GSE18224, GSE18853, GSE19403, GSE21841, GSE21927, GSE22094, GSE23724, GSE23755, GSE3583, GSE4034, GSE4866, GSE5156, GSE7020, GSE8034, GSE8044, GSE8949, GSE9441
Mrpl15	30	GSE10167, GSE10262, GSE10813, GSE10908, GSE10954, GSE11040, GSE11687, GSE12948, GSE14308, GSE16438, GSE16533, GSE17869, GSE18281, GSE18348, GSE18551, GSE1871, GSE19194, GSE19640, GSE20645, GSE21048, GSE21749, GSE21836, GSE21842, GSE7050, GSE7069, GSE7764, GSE7774, GSE7948, GSE8150, GSE8295
Tpm3~2	30	GSE11291, GSE11796, GSE12518, GSE12581, GSE12730, GSE12956, GSE13071, GSE13225, GSE15891, GSE15901, GSE17473, GSE17553, GSE1835, GSE18800, GSE21255, GSE2161, GSE21738, GSE4051, GSE4142, GSE4193, GSE5140, GSE6398, GSE7020, GSE7309, GSE7596, GSE7657, GSE7694, GSE7875, GSE9012, GSE9563
Cpsf6~3	30	GSE10011, GSE11287, GSE11898, GSE12454, GSE12499, GSE12599, GSE13143, GSE13948, GSE14004, GSE14088, GSE14222, GSE14308, GSE15121, GSE15901, GSE16002, GSE16661, GSE17076, GSE17184, GSE18800, GSE21836, GSE22935, GSE3583, GSE3822, GSE3889, GSE6196, GSE7357, GSE7694, GSE7705, GSE9316, GSE9629
Dctn4~2	30	GSE10776, GSE10806, GSE11628, GSE11796, GSE13032, GSE13245, GSE13335, GSE14678, GSE15293, GSE15379, GSE15760, GSE16114, GSE16475, GSE18348, GSE18853, GSE3100, GSE3203, GSE5332, GSE6858, GSE6957, GSE7141, GSE7155, GSE7348, GSE7762, GSE7781, GSE8150, GSE8503, GSE8513, GSE8564, GSE9130
Unc13b	30	GSE10290, GSE11291, GSE11382, GSE12454, GSE13071, GSE13302, GSE14243, GSE14481, GSE14678, GSE1479, GSE15155, GSE15325, GSE15902, GSE16564, GSE17497, GSE17985, GSE18607, GSE18801, GSE19729, GSE20513, GSE20645, GSE2161, GSE22506, GSE23114, GSE7225, GSE7275, GSE9123, GSE9202, GSE9316, GSE9441
mKIAA1146;Asb1	30	GSE12454, GSE12599, GSE12948, GSE13245, GSE13333, GSE14222, GSE15121, GSE15325, GSE15729, GSE15872, GSE16564, GSE17404, GSE17910, GSE18648, GSE19793, GSE19875, GSE21361, GSE21716, GSE21749, GSE22506, GSE23724, GSE3100, GSE4926, GSE5202, GSE6046, GSE6934, GSE7605, GSE7762, GSE8322, GSE8498
Gspt1	30	GSE10226, GSE10365, GSE11434, GSE12073, GSE12454, GSE12499, GSE12518, GSE13223, GSE14431, GSE14561, GSE15303, GSE15580, GSE17266, GSE17647, GSE17794, GSE17796, GSE18064, GSE18551, GSE20523, GSE21137, GSE21711, GSE23002, GSE23738, GSE5332, GSE6623, GSE6875, GSE7050, GSE7309, GSE7705, GSE8322
Syncrip	30	GSE11358, GSE11496, GSE11796, GSE12499, GSE12599, GSE13032, GSE13033, GSE13071, GSE14222, GSE16751, GSE16994, GSE17076, GSE1871, GSE18771, GSE19403, GSE20513, GSE22125, GSE24210, GSE3583, GSE3621, GSE4411, GSE4926, GSE5333, GSE7069, GSE7309, GSE7685, GSE7694, GSE7875, GSE8156, GSE9400
Eps15	30	GSE10239, GSE10273, GSE10813, GSE11796, GSE11899, GSE12248, GSE12599, GSE13032, GSE13590, GSE14222, GSE14308, GSE15121, GSE17076, GSE17647, GSE1871, GSE18800, GSE20918, GSE21361, GSE21525, GSE21842, GSE2250, GSE24350, GSE3822, GSE5332, GSE7141, GSE7694, GSE7948, GSE9297, GSE9443, GSE9519
Arih1	30	GSE10365, GSE10740, GSE11194, GSE11796, GSE12950, GSE14431, GSE15580, GSE16104, GSE16533, GSE17647, GSE18341, GSE1871, GSE18800, GSE19403, GSE20390, GSE20513, GSE20645, GSE20684, GSE22317, GSE23114, GSE23724, GSE4260, GSE4926, GSE5202, GSE5332, GSE6540, GSE6765, GSE6882, GSE8322, GSE9037
Mcart1	30	GSE10776, GSE11796, GSE13032, GSE13223, GSE13227, GSE13283, GSE13335, GSE13512, GSE14270, GSE15121, GSE15318, GSE15379, GSE15541, GSE16002, GSE16564, GSE17112, GSE17886, GSE20335, GSE2250, GSE23002, GSE3100, GSE7155, GSE7676, GSE7707, GSE7875, GSE8498, GSE8868, GSE9202, GSE9743, GSE9803
Znrf1	30	GSE11687, GSE11898, GSE12134, GSE13222, GSE14499, GSE15121, GSE16207, GSE16682, GSE17263, GSE17497, GSE18430, GSE19076, GSE19369, GSE20302, GSE20570, GSE21711, GSE22009, GSE2250, GSE3583, GSE4002, GSE4051, GSE5037, GSE7020, GSE7141, GSE7605, GSE8678, GSE8679, GSE8733, GSE8790, GSE9735
Aldh2	30	GSE10965, GSE12454, GSE13143, GSE13443, GSE14004, GSE14270, GSE14499, GSE15121, GSE15624, GSE16661, GSE16974, GSE17473, GSE18042, GSE18064, GSE19286, GSE21749, GSE3583, GSE4034, GSE4051, GSE4193, GSE4308, GSE5202, GSE5332, GSE6934, GSE7309, GSE7342, GSE8044, GSE8503, GSE9131, GSE9314
Ip6k1~2	30	GSE10908, GSE11796, GSE13873, GSE14222, GSE15155, GSE16114, GSE17256, GSE17473, GSE18551, GSE19448, GSE19875, GSE20513, GSE20523, GSE20636, GSE20735, GSE2250, GSE3463, GSE4035, GSE4926, GSE5338, GSE6084, GSE6196, GSE6398, GSE7852, GSE7875, GSE8091, GSE8322, GSE8503, GSE9244, GSE9297
Gmpr2	30	GSE10011, GSE10226, GSE10273, GSE10813, GSE12498, GSE13302, GSE13306, GSE13981, GSE14350, GSE14415, GSE14431, GSE14561, GSE15767, GSE15770, GSE17184, GSE18224, GSE1871, GSE19369, GSE20054, GSE20620, GSE21749, GSE23725, GSE23755, GSE24210, GSE3653, GSE6540, GSE7333, GSE7705, GSE8679, GSE9810
Gigyf2~5	30	GSE10113, GSE10202, GSE11194, GSE12078, GSE12432, GSE12748, GSE13493, GSE14222, GSE16114, GSE16623, GSE17886, GSE17910, GSE18042, GSE18800, GSE20335, GSE20390, GSE21361, GSE21711, GSE23738, GSE3463, GSE3653, GSE7309, GSE7948, GSE8733, GSE8790, GSE9443, GSE9629, GSE9760, GSE9804, GSE9975
Araf~3	30	GSE10202, GSE10796, GSE12454, GSE12618, GSE12748, GSE13071, GSE13106, GSE13129, GSE13245, GSE15155, GSE16110, GSE16660, GSE18341, GSE18551, GSE18648, GSE20645, GSE21143, GSE21902, GSE22506, GSE23178, GSE23182, GSE4002, GSE4411, GSE4786, GSE5582, GSE6210, GSE7225, GSE7764, GSE9202, GSE9441
Stxbp4	30	GSE10806, GSE10965, GSE11796, GSE11898, GSE12693, GSE13143, GSE13611, GSE15303, GSE15379, GSE15741, GSE17062, GSE17184, GSE18358, GSE18396, GSE18460, GSE18551, GSE18567, GSE18607, GSE20645, GSE21143, GSE21749, GSE21927, GSE3414, GSE3583, GSE4288, GSE5332, GSE5921, GSE6383, GSE6813, GSE8790
Pdcd6ip	30	GSE10740, GSE10965, GSE11194, GSE11258, GSE11667, GSE11796, GSE11859, GSE12467, GSE12599, GSE12694, GSE13033, GSE13143, GSE13245, GSE15894, GSE15901, GSE16751, GSE17184, GSE17647, GSE17806, GSE17886, GSE18567, GSE20645, GSE22009, GSE2250, GSE23738, GSE3889, GSE7852, GSE8966, GSE9400, GSE9743
Cenpo	30	GSE10728, GSE10965, GSE12003, GSE12078, GSE12518, GSE13796, GSE15610, GSE15624, GSE15872, GSE17112, GSE17266, GSE17796, GSE18135, GSE19004, GSE20645, GSE21224, GSE23308, GSE23556, GSE23782, GSE5202, GSE6689, GSE7069, GSE7219, GSE7596, GSE7948, GSE8024, GSE8312, GSE8621, GSE9735, GSE9975
Aacs	29	GSE10227, GSE10813, GSE10908, GSE11120, GSE11141, GSE13106, GSE13225, GSE13443, GSE13946, GSE14366, GSE15610, GSE15894, GSE16661, GSE16703, GSE17404, GSE17509, GSE17825, GSE17886, GSE18460, GSE20302, GSE21749, GSE21905, GSE22313, GSE4411, GSE4926, GSE5582, GSE7694, GSE9330, GSE9471
Dnaja2	29	GSE10727, GSE11818, GSE12078, GSE13143, GSE14222, GSE14270, GSE14366, GSE14525, GSE15770, GSE17266, GSE17647, GSE17796, GSE17886, GSE17910, GSE18136, GSE18281, GSE18800, GSE19282, GSE19299, GSE21224, GSE21525, GSE22935, GSE5037, GSE6196, GSE6623, GSE6957, GSE7196, GSE7764, GSE9400
Dnaja3	29	GSE11684, GSE11775, GSE11982, GSE12003, GSE12078, GSE12421, GSE13948, GSE14243, GSE14458, GSE14888, GSE15894, GSE15901, GSE17806, GSE18460, GSE19194, GSE20513, GSE21033, GSE21749, GSE21841, GSE23114, GSE4786, GSE6689, GSE7050, GSE7309, GSE7324, GSE7707, GSE7831, GSE8156, GSE9443
Strbp~5	29	GSE10011, GSE11496, GSE12454, GSE12499, GSE12599, GSE12956, GSE13302, GSE13873, GSE14308, GSE15121, GSE16114, GSE17263, GSE17322, GSE19534, GSE21836, GSE3621, GSE3653, GSE6196, GSE7309, GSE7357, GSE7694, GSE7705, GSE7774, GSE8269, GSE8322, GSE9123, GSE9443, GSE9803, GSE9913
Kif1b~2	29	GSE10784, GSE10970, GSE11291, GSE11356, GSE11687, GSE11775, GSE11796, GSE11859, GSE11899, GSE11990, GSE12001, GSE12454, GSE12505, GSE12956, GSE13873, GSE13946, GSE14004, GSE14929, GSE15729, GSE17076, GSE17404, GSE18395, GSE19004, GSE19534, GSE22506, GSE23002, GSE4288, GSE6770, GSE7275
Ppp2ca	29	GSE10954, GSE12432, GSE13563, GSE13590, GSE13730, GSE1435, GSE14499, GSE15121, GSE15901, GSE16364, GSE16475, GSE16660, GSE16974, GSE17553, GSE17647, GSE18224, GSE18326, GSE21515, GSE2161, GSE21841, GSE23724, GSE23738, GSE3463, GSE7605, GSE7774, GSE8156, GSE8690, GSE8733, GSE9353
5930434B04Rik~2	29	GSE11291, GSE11687, GSE12454, GSE13071, GSE13692, GSE14350, GSE14458, GSE15121, GSE15318, GSE15610, GSE15620, GSE17316, GSE17869, GSE19403, GSE20523, GSE20575, GSE21255, GSE21738, GSE23119, GSE3463, GSE4034, GSE5202, GSE6595, GSE6850, GSE7596, GSE7781, GSE8621, GSE8790, GSE9471
Ptgr2	29	GSE10011, GSE10113, GSE10776, GSE12333, GSE12388, GSE13490, GSE14308, GSE14431, GSE14929, GSE15155, GSE17796, GSE18551, GSE19448, GSE21018, GSE21137, GSE21368, GSE22871, GSE23002, GSE24350, GSE3203, GSE4041, GSE4051, GSE4230, GSE6196, GSE7275, GSE7705, GSE7764, GSE8156, GSE9803
Rbbp6	29	GSE10113, GSE10202, GSE10965, GSE11253, GSE11859, GSE12073, GSE12078, GSE12454, GSE12498, GSE12985, GSE14525, GSE15303, GSE16110, GSE17076, GSE17886, GSE18064, GSE20100, GSE2161, GSE21749, GSE21841, GSE22925, GSE4193, GSE6196, GSE7487, GSE8091, GSE8488, GSE9202, GSE9441, GSE9760
Cul4b	29	GSE10262, GSE10627, GSE10965, GSE11382, GSE11667, GSE12248, GSE13245, GSE14004, GSE14024, GSE14222, GSE14753, GSE15121, GSE15902, GSE16114, GSE16377, GSE17266, GSE17316, GSE17647, GSE17794, GSE17886, GSE18853, GSE20390, GSE20696, GSE21749, GSE23738, GSE6291, GSE7324, GSE8044, GSE9441
Cbara1	29	GSE10011, GSE10113, GSE10193, GSE11723, GSE13409, GSE13611, GSE14431, GSE15872, GSE16067, GSE16475, GSE16533, GSE17184, GSE17886, GSE17985, GSE1835, GSE19076, GSE21137, GSE21224, GSE21546, GSE21583, GSE23755, GSE3203, GSE6210, GSE6595, GSE6689, GSE8034, GSE8431, GSE9519, GSE9533
Nfs1	29	GSE10011, GSE11291, GSE11687, GSE12707, GSE12985, GSE13071, GSE13611, GSE14007, GSE14431, GSE15318, GSE15741, GSE15871, GSE16390, GSE17796, GSE18348, GSE18430, GSE18551, GSE19875, GSE21361, GSE21927, GSE2250, GSE22925, GSE23724, GSE23738, GSE5338, GSE6210, GSE7705, GSE8156, GSE9913
Zfp106~3	29	GSE10011, GSE10796, GSE10904, GSE11818, GSE12693, GSE13335, GSE13409, GSE13563, GSE1435, GSE17806, GSE17886, GSE18460, GSE19282, GSE20235, GSE22125, GSE22506, GSE22773, GSE3583, GSE4051, GSE5921, GSE6591, GSE7342, GSE7657, GSE8156, GSE8488, GSE8621, GSE9441, GSE9443, GSE9975
Robo1	29	GSE10970, GSE11194, GSE11664, GSE11859, GSE12712, GSE13143, GSE14525, GSE15808, GSE16623, GSE17076, GSE17478, GSE17553, GSE17825, GSE17886, GSE18891, GSE19448, GSE21749, GSE2372, GSE4002, GSE4308, GSE6255, GSE6591, GSE7342, GSE7694, GSE7774, GSE7809, GSE8065, GSE9247, GSE9294
Nt5c3l	29	GSE10644, GSE12333, GSE12948, GSE12985, GSE14004, GSE14222, GSE15872, GSE16475, GSE16705, GSE17266, GSE17794, GSE17796, GSE17825, GSE18460, GSE18551, GSE18669, GSE19729, GSE20636, GSE5202, GSE5338, GSE6255, GSE6383, GSE7831, GSE8044, GSE8065, GSE8681, GSE9130, GSE9189, GSE9400
Zfp91~2	29	GSE10273, GSE11194, GSE11796, GSE12333, GSE12421, GSE14270, GSE14415, GSE14499, GSE15750, GSE16377, GSE16475, GSE16751, GSE17840, GSE17886, GSE18800, GSE18801, GSE19194, GSE20954, GSE21361, GSE21546, GSE21606, GSE21749, GSE21842, GSE3463, GSE4926, GSE7141, GSE8034, GSE8503, GSE9725
Pdlim5~2	29	GSE10011, GSE10740, GSE12730, GSE13071, GSE13306, GSE15303, GSE16012, GSE16682, GSE17511, GSE17553, GSE17647, GSE18064, GSE18800, GSE19517, GSE20523, GSE20636, GSE2161, GSE22317, GSE22506, GSE22925, GSE23182, GSE3463, GSE3653, GSE5037, GSE5324, GSE6046, GSE6210, GSE9013, GSE9878
Cisd2	29	GSE10202, GSE11434, GSE13443, GSE13493, GSE13590, GSE13611, GSE14431, GSE15741, GSE15894, GSE16629, GSE17256, GSE17806, GSE18064, GSE18551, GSE19825, GSE20523, GSE21549, GSE21711, GSE23182, GSE24031, GSE4142, GSE6591, GSE6632, GSE6875, GSE7020, GSE7705, GSE7707, GSE8431, GSE9400
1810014B01Rik	29	GSE10776, GSE12134, GSE12467, GSE12694, GSE13224, GSE15121, GSE15401, GSE16067, GSE16925, GSE17184, GSE20621, GSE21361, GSE22506, GSE3889, GSE4230, GSE4288, GSE4411, GSE6210, GSE7069, GSE7694, GSE8044, GSE8091, GSE8322, GSE8966, GSE9013, GSE9037, GSE9249, GSE9443, GSE9471
2013-09-06	29	GSE10806, GSE10965, GSE11161, GSE11358, GSE12505, GSE12730, GSE13223, GSE13409, GSE14024, GSE15318, GSE15750, GSE15872, GSE16110, GSE16475, GSE17062, GSE17112, GSE17404, GSE17478, GSE17817, GSE18281, GSE20645, GSE21143, GSE22094, GSE5921, GSE6934, GSE7333, GSE7831, GSE8498, GSE9123
Asph~8	29	GSE11291, GSE11356, GSE12454, GSE13071, GSE13432, GSE14222, GSE15724, GSE16475, GSE16994, GSE17184, GSE17825, GSE17910, GSE18322, GSE18326, GSE19299, GSE21137, GSE23182, GSE3583, GSE5128, GSE6540, GSE7809, GSE8498, GSE8868, GSE9202, GSE9400, GSE9441, GSE9743, GSE9760, GSE9975
Asph~9	29	GSE10202, GSE10796, GSE10912, GSE11258, GSE11356, GSE11687, GSE12454, GSE12693, GSE13590, GSE14431, GSE15303, GSE17797, GSE17825, GSE17910, GSE18322, GSE19076, GSE20645, GSE21041, GSE22871, GSE23182, GSE4288, GSE5128, GSE6398, GSE6540, GSE6591, GSE7430, GSE7809, GSE8790, GSE9760
Enpp2	29	GSE10784, GSE11358, GSE12730, GSE13103, GSE13143, GSE13335, GSE13443, GSE13590, GSE14243, GSE15303, GSE15325, GSE15794, GSE15872, GSE16691, GSE17985, GSE21137, GSE21515, GSE22125, GSE23002, GSE3583, GSE3621, GSE4230, GSE4260, GSE5332, GSE6383, GSE8044, GSE9244, GSE9353, GSE9892
Pten	29	GSE11291, GSE11496, GSE11759, GSE12248, GSE12454, GSE12956, GSE13120, GSE13443, GSE14906, GSE15155, GSE16104, GSE16475, GSE16691, GSE17184, GSE17896, GSE17994, GSE18281, GSE18607, GSE18800, GSE18801, GSE20636, GSE20684, GSE21137, GSE23002, GSE5338, GSE6196, GSE6770, GSE8150, GSE9202
Gspt1~2	29	GSE10011, GSE10226, GSE10813, GSE11680, GSE12073, GSE13223, GSE13306, GSE13553, GSE14431, GSE14561, GSE15155, GSE15303, GSE15379, GSE15580, GSE16682, GSE17266, GSE17794, GSE17796, GSE18551, GSE20523, GSE21137, GSE21711, GSE21716, GSE23782, GSE5332, GSE6623, GSE7705, GSE8322, GSE9913
Bcl2l13	29	GSE10011, GSE10273, GSE10806, GSE10848, GSE13223, GSE13873, GSE14222, GSE14350, GSE14499, GSE15155, GSE15318, GSE16751, GSE17184, GSE17886, GSE18135, GSE18740, GSE19825, GSE20390, GSE20987, GSE21749, GSE3203, GSE3583, GSE6291, GSE7694, GSE7875, GSE8503, GSE9400, GSE9760, GSE9913
Psen1~2	29	GSE10011, GSE10226, GSE10227, GSE10273, GSE10954, GSE11818, GSE12432, GSE13409, GSE14415, GSE15580, GSE15894, GSE15902, GSE18351, GSE18551, GSE18801, GSE19403, GSE20244, GSE21546, GSE21836, GSE21902, GSE23114, GSE3889, GSE4035, GSE4308, GSE7196, GSE8828, GSE8949, GSE9018, GSE9294
Ttl	29	GSE10525, GSE10740, GSE11291, GSE11628, GSE13693, GSE14243, GSE15580, GSE15640, GSE15750, GSE16516, GSE16994, GSE17497, GSE17825, GSE17910, GSE18064, GSE18322, GSE18460, GSE19076, GSE20390, GSE5500, GSE6591, GSE7774, GSE8434, GSE8828, GSE9297, GSE9441, GSE9465, GSE9521, GSE9563
Tmem30a~2	29	GSE10556, GSE11723, GSE12003, GSE12248, GSE12454, GSE12498, GSE13071, GSE13302, GSE13490, GSE13493, GSE14525, GSE14561, GSE15624, GSE15902, GSE16629, GSE16660, GSE16682, GSE18801, GSE20954, GSE21255, GSE21749, GSE23725, GSE23782, GSE4936, GSE5332, GSE5582, GSE6196, GSE7219, GSE7705
Cdadc1	29	GSE10954, GSE11870, GSE13409, GSE13692, GSE13693, GSE16114, GSE17647, GSE17910, GSE17985, GSE18135, GSE18326, GSE1871, GSE18800, GSE20513, GSE20696, GSE20987, GSE22009, GSE24210, GSE3463, GSE4034, GSE4051, GSE6514, GSE6850, GSE7050, GSE7430, GSE7707, GSE8621, GSE9549, GSE9735
Phf20l1	29	GSE10776, GSE11194, GSE11291, GSE12078, GSE12454, GSE13106, GSE13333, GSE13526, GSE13611, GSE14088, GSE14431, GSE15379, GSE17985, GSE18395, GSE1871, GSE19534, GSE19616, GSE19825, GSE20054, GSE20918, GSE20987, GSE21606, GSE24031, GSE5582, GSE6875, GSE7784, GSE8790, GSE9202, GSE9804
Rab2a~2	29	GSE10011, GSE10776, GSE11687, GSE11759, GSE12499, GSE12694, GSE13225, GSE14101, GSE15173, GSE15733, GSE16114, GSE16364, GSE16390, GSE17322, GSE18551, GSE18567, GSE19729, GSE20523, GSE20621, GSE21749, GSE23002, GSE3463, GSE4786, GSE7275, GSE7605, GSE8156, GSE8322, GSE8513, GSE9249
Nsa2	28	GSE11796, GSE11899, GSE11973, GSE12003, GSE12609, GSE15121, GSE15146, GSE15633, GSE15770, GSE15894, GSE16475, GSE16564, GSE17825, GSE19668, GSE20244, GSE21143, GSE21749, GSE23780, GSE3653, GSE4193, GSE4786, GSE5500, GSE7348, GSE7596, GSE7707, GSE8156, GSE9247, GSE9400
H2afj	28	GSE10011, GSE10970, GSE11120, GSE11667, GSE12078, GSE12430, GSE12518, GSE12948, GSE12950, GSE13033, GSE13120, GSE13692, GSE14686, GSE16475, GSE16691, GSE16925, GSE17910, GSE19282, GSE19528, GSE19668, GSE20918, GSE21546, GSE5298, GSE5332, GSE6196, GSE8690, GSE8790, GSE9202
Tmem167~3	28	GSE10740, GSE11161, GSE11687, GSE11818, GSE12498, GSE13223, GSE14350, GSE14395, GSE15121, GSE15760, GSE18326, GSE18348, GSE18430, GSE18800, GSE19403, GSE19689, GSE19825, GSE21546, GSE21749, GSE21822, GSE21836, GSE23002, GSE3889, GSE4786, GSE5500, GSE6591, GSE7781, GSE8322
Cnot2	28	GSE10740, GSE12505, GSE12712, GSE14243, GSE1435, GSE14415, GSE14686, GSE15894, GSE15901, GSE17553, GSE18326, GSE18617, GSE1871, GSE18800, GSE19448, GSE21224, GSE21546, GSE21836, GSE23724, GSE24350, GSE3653, GSE3822, GSE4926, GSE6046, GSE6196, GSE7069, GSE9443, GSE9743
Abcc5~2	28	GSE10227, GSE10965, GSE12748, GSE13071, GSE13490, GSE14088, GSE14499, GSE14888, GSE16564, GSE17553, GSE17806, GSE17923, GSE17994, GSE18341, GSE19286, GSE20335, GSE3463, GSE3583, GSE4230, GSE5140, GSE5324, GSE6196, GSE7605, GSE7948, GSE8024, GSE8503, GSE9131, GSE9760
Kctd20	28	GSE10776, GSE11667, GSE11870, GSE12333, GSE12432, GSE12498, GSE12499, GSE1435, GSE15121, GSE15155, GSE17404, GSE17553, GSE19403, GSE21361, GSE21525, GSE21749, GSE21842, GSE23724, GSE24210, GSE3653, GSE5202, GSE6196, GSE6210, GSE6770, GSE7309, GSE8024, GSE9725, GSE9913
Rgs3	28	GSE10011, GSE11358, GSE11870, GSE13693, GSE14242, GSE14499, GSE15541, GSE15767, GSE16002, GSE16012, GSE16390, GSE16516, GSE16661, GSE19286, GSE19408, GSE21361, GSE21549, GSE21841, GSE22925, GSE23495, GSE2372, GSE4142, GSE5921, GSE6903, GSE7324, GSE7774, GSE8065, GSE9131
Wdr33~3	28	GSE10728, GSE12454, GSE12599, GSE12810, GSE13129, GSE13143, GSE13245, GSE14270, GSE14906, GSE16104, GSE16533, GSE17062, GSE17806, GSE17896, GSE17910, GSE18042, GSE18224, GSE18567, GSE19403, GSE19517, GSE21749, GSE3583, GSE6046, GSE7141, GSE7605, GSE7762, GSE7774, GSE8322
Alkbh5	28	GSE10162, GSE10556, GSE11680, GSE11796, GSE12712, GSE13032, GSE13796, GSE14481, GSE14499, GSE15871, GSE15894, GSE15901, GSE16660, GSE17994, GSE18326, GSE19668, GSE19875, GSE20621, GSE21137, GSE21525, GSE2250, GSE7302, GSE7605, GSE8199, GSE8503, GSE9443, GSE9629, GSE9743
2210012G02Rik	28	GSE10365, GSE10813, GSE11356, GSE12001, GSE12599, GSE13302, GSE13873, GSE14007, GSE14308, GSE15330, GSE15894, GSE17886, GSE18281, GSE1871, GSE19073, GSE20302, GSE20645, GSE20684, GSE22935, GSE23782, GSE6540, GSE7020, GSE7348, GSE7657, GSE7676, GSE7875, GSE8091, GSE9400
Polr1d	28	GSE10347, GSE10776, GSE11898, GSE12078, GSE12498, GSE13033, GSE13143, GSE13245, GSE13302, GSE13335, GSE13432, GSE14222, GSE14350, GSE14585, GSE15379, GSE15894, GSE15901, GSE16661, GSE17647, GSE18211, GSE19073, GSE19729, GSE20645, GSE21749, GSE22009, GSE2250, GSE23755, GSE5587
Stk24~2	28	GSE10202, GSE10728, GSE10784, GSE11796, GSE12730, GSE12881, GSE13224, GSE13302, GSE13306, GSE13493, GSE13590, GSE14024, GSE14350, GSE14415, GSE14585, GSE16002, GSE16660, GSE17263, GSE18326, GSE18771, GSE20100, GSE21515, GSE21822, GSE23700, GSE7852, GSE9247, GSE9803, GSE9804
Med14	28	GSE10290, GSE11258, GSE11796, GSE11859, GSE12454, GSE13071, GSE13223, GSE13227, GSE13259, GSE13443, GSE13512, GSE14481, GSE14753, GSE15121, GSE16104, GSE17478, GSE17825, GSE17886, GSE18460, GSE19403, GSE21033, GSE21255, GSE23002, GSE4260, GSE7275, GSE7774, GSE8292, GSE9441
Cbara1~2	28	GSE10011, GSE11796, GSE11870, GSE12499, GSE12693, GSE13120, GSE13223, GSE14366, GSE14431, GSE14499, GSE15541, GSE16475, GSE17076, GSE17806, GSE17886, GSE18551, GSE19729, GSE21267, GSE21546, GSE22506, GSE4288, GSE6398, GSE6980, GSE7275, GSE8034, GSE8621, GSE8969, GSE9441
Ppm1a~2	28	GSE10113, GSE10728, GSE10776, GSE11291, GSE11796, GSE11899, GSE12454, GSE13033, GSE14004, GSE14366, GSE15155, GSE16207, GSE16475, GSE18669, GSE18800, GSE20335, GSE20645, GSE20954, GSE20987, GSE21749, GSE23738, GSE23782, GSE5763, GSE6540, GSE7141, GSE7342, GSE9400, GSE9443
Nip7	28	GSE10202, GSE10806, GSE12078, GSE12333, GSE12454, GSE12499, GSE13259, GSE13611, GSE14222, GSE15401, GSE18281, GSE18551, GSE19282, GSE21224, GSE3414, GSE3822, GSE4193, GSE6196, GSE6623, GSE7694, GSE7707, GSE7784, GSE7948, GSE8034, GSE8322, GSE9037, GSE9803, GSE9804
Eif2s1~2	28	GSE10806, GSE12078, GSE12333, GSE12454, GSE12499, GSE13033, GSE13143, GSE13283, GSE13590, GSE14350, GSE14366, GSE14395, GSE14525, GSE17553, GSE17886, GSE18669, GSE19282, GSE21836, GSE23114, GSE23178, GSE24210, GSE3653, GSE6540, GSE7141, GSE8322, GSE9441, GSE9711, GSE9975
Suv420h1~4	28	GSE10784, GSE10806, GSE11258, GSE12581, GSE13223, GSE14242, GSE14415, GSE14585, GSE15121, GSE15303, GSE15541, GSE16390, GSE16925, GSE17316, GSE17647, GSE17910, GSE19436, GSE20390, GSE20696, GSE4260, GSE4786, GSE5324, GSE6623, GSE6689, GSE8678, GSE8868, GSE9244, GSE9711
Klhdc10	28	GSE10970, GSE11796, GSE12333, GSE12499, GSE12730, GSE13283, GSE13873, GSE13981, GSE14222, GSE16751, GSE17497, GSE1871, GSE20636, GSE23725, GSE23782, GSE4035, GSE4926, GSE6196, GSE6595, GSE7596, GSE7774, GSE7852, GSE8065, GSE8091, GSE8322, GSE8503, GSE8868, GSE9533
Exoc1	28	GSE10347, GSE11258, GSE12712, GSE13223, GSE13443, GSE13799, GSE1479, GSE15121, GSE15401, GSE15541, GSE15901, GSE16390, GSE17478, GSE17825, GSE18801, GSE21749, GSE22094, GSE22506, GSE23002, GSE4786, GSE5500, GSE6595, GSE7275, GSE7762, GSE8044, GSE9012, GSE9244, GSE9563
Yme1l1	28	GSE10011, GSE10273, GSE11680, GSE11982, GSE13120, GSE13306, GSE14366, GSE14431, GSE16377, GSE16475, GSE16564, GSE16682, GSE17266, GSE17794, GSE17840, GSE18211, GSE18853, GSE21137, GSE21902, GSE22773, GSE3653, GSE7705, GSE7764, GSE8091, GSE8150, GSE9441, GSE9443, GSE9913
Fbxw8	28	GSE10202, GSE11898, GSE13033, GSE13143, GSE13443, GSE14585, GSE15724, GSE15767, GSE15872, GSE17263, GSE17840, GSE17994, GSE18216, GSE18567, GSE19073, GSE19528, GSE19534, GSE19793, GSE1999, GSE4288, GSE5763, GSE6765, GSE7225, GSE7707, GSE8044, GSE9465, GSE9803, GSE9804
Rxra	28	GSE10806, GSE11287, GSE11664, GSE12333, GSE12454, GSE13259, GSE13553, GSE15330, GSE15580, GSE15871, GSE16114, GSE16454, GSE16585, GSE16703, GSE16751, GSE17076, GSE17404, GSE18801, GSE19403, GSE20684, GSE22935, GSE4041, GSE5324, GSE5582, GSE6196, GSE7596, GSE8322, GSE8503
Itga4	28	GSE10806, GSE10813, GSE11161, GSE11818, GSE12618, GSE12748, GSE12881, GSE13033, GSE13553, GSE14753, GSE15901, GSE18351, GSE18358, GSE18383, GSE19194, GSE19369, GSE20302, GSE21836, GSE23002, GSE23724, GSE2372, GSE23782, GSE6934, GSE7357, GSE7759, GSE8292, GSE9131, GSE9913
Tm9sf3	28	GSE10273, GSE10954, GSE11258, GSE11664, GSE11898, GSE12078, GSE12454, GSE12467, GSE13071, GSE15121, GSE15155, GSE16661, GSE18607, GSE18669, GSE19436, GSE20100, GSE21361, GSE2372, GSE3889, GSE4260, GSE5763, GSE6046, GSE6196, GSE8679, GSE8966, GSE9400, GSE9519, GSE9760
Rufy3	28	GSE10740, GSE11258, GSE11356, GSE12454, GSE12956, GSE13225, GSE13526, GSE14366, GSE14525, GSE15121, GSE15872, GSE15894, GSE16564, GSE16703, GSE17825, GSE19073, GSE19689, GSE22094, GSE22317, GSE23002, GSE23182, GSE4230, GSE5582, GSE6196, GSE8034, GSE8091, GSE9294, GSE9441
Cstf1	28	GSE10175, GSE10796, GSE11667, GSE11898, GSE12950, GSE12985, GSE13033, GSE13224, GSE13333, GSE13590, GSE14004, GSE14222, GSE14415, GSE14499, GSE15379, GSE15955, GSE17102, GSE18853, GSE19729, GSE20335, GSE20645, GSE21749, GSE21842, GSE22009, GSE22506, GSE5763, GSE6934, GSE9743
Crem~3	28	GSE10273, GSE10365, GSE11040, GSE11723, GSE12499, GSE12599, GSE12956, GSE14525, GSE15624, GSE15902, GSE16564, GSE17817, GSE18551, GSE19299, GSE20570, GSE20735, GSE21361, GSE23114, GSE4230, GSE4260, GSE5500, GSE5921, GSE6770, GSE7605, GSE8269, GSE8621, GSE9037, GSE9330
Cpsf6~4	28	GSE10011, GSE10273, GSE12454, GSE12730, GSE13611, GSE14270, GSE14308, GSE15901, GSE16661, GSE17184, GSE18326, GSE18800, GSE19073, GSE20987, GSE21836, GSE22125, GSE24210, GSE3653, GSE4936, GSE6196, GSE6540, GSE7141, GSE7694, GSE7705, GSE7875, GSE9297, GSE9316, GSE9913
Gna13~2	28	GSE10776, GSE11357, GSE11434, GSE11667, GSE12078, GSE12609, GSE12810, GSE13302, GSE13432, GSE14888, GSE15121, GSE16110, GSE16114, GSE16454, GSE16974, GSE17316, GSE17647, GSE17910, GSE17994, GSE18326, GSE23002, GSE23725, GSE4260, GSE4288, GSE5324, GSE5921, GSE7050, GSE7342
Phf14	28	GSE10216, GSE10796, GSE10970, GSE11664, GSE11796, GSE12333, GSE12499, GSE13033, GSE13335, GSE14007, GSE14222, GSE15902, GSE17825, GSE17869, GSE17910, GSE1871, GSE19875, GSE21137, GSE21368, GSE22046, GSE6875, GSE7141, GSE8790, GSE8949, GSE9400, GSE9443, GSE9760, GSE9810
Thrap3	28	GSE10094, GSE10193, GSE10273, GSE11684, GSE12248, GSE13143, GSE13981, GSE15633, GSE17184, GSE17316, GSE18551, GSE18800, GSE20244, GSE20335, GSE20575, GSE20620, GSE20987, GSE23178, GSE23738, GSE3463, GSE4034, GSE6196, GSE6595, GSE7302, GSE7705, GSE8024, GSE8564, GSE9913
Tdrd3	28	GSE12248, GSE12432, GSE13873, GSE14686, GSE14753, GSE15121, GSE15303, GSE16585, GSE16751, GSE17869, GSE17910, GSE18460, GSE18607, GSE1871, GSE18801, GSE19403, GSE20244, GSE20645, GSE21361, GSE23724, GSE4926, GSE5202, GSE6046, GSE6591, GSE7309, GSE8621, GSE8790, GSE9629
Csnk1a1	28	GSE10011, GSE10167, GSE10908, GSE10970, GSE11494, GSE12454, GSE12518, GSE13120, GSE13223, GSE13224, GSE14222, GSE1435, GSE14561, GSE15901, GSE16100, GSE16682, GSE17647, GSE18551, GSE18567, GSE20244, GSE20987, GSE21927, GSE6595, GSE6957, GSE7705, GSE8150, GSE8322, GSE9441
Serhl	28	GSE10776, GSE11775, GSE11777, GSE12421, GSE12498, GSE15121, GSE15871, GSE16210, GSE17910, GSE18326, GSE18648, GSE1871, GSE20735, GSE3100, GSE4411, GSE5202, GSE5332, GSE5582, GSE6259, GSE6540, GSE6957, GSE7309, GSE7596, GSE8312, GSE9124, GSE9316, GSE9735, GSE9810
Seh1l	28	GSE10776, GSE11258, GSE11796, GSE13245, GSE13335, GSE14270, GSE1435, GSE14361, GSE15078, GSE15901, GSE16660, GSE16751, GSE17404, GSE17910, GSE17985, GSE18064, GSE18551, GSE19369, GSE20316, GSE20523, GSE21711, GSE3889, GSE5587, GSE7141, GSE7309, GSE8156, GSE8790, GSE9465
Creb1~2	28	GSE10813, GSE11680, GSE11898, GSE12003, GSE12430, GSE12599, GSE12609, GSE13143, GSE14222, GSE14270, GSE14308, GSE15121, GSE15894, GSE16104, GSE16751, GSE17076, GSE17825, GSE17994, GSE18064, GSE20684, GSE21525, GSE21841, GSE24210, GSE24350, GSE4288, GSE6398, GSE7774, GSE8024
Gspt1~3	28	GSE10011, GSE10226, GSE12499, GSE12518, GSE13223, GSE13333, GSE13409, GSE13553, GSE14431, GSE15303, GSE17266, GSE17647, GSE17794, GSE17796, GSE18064, GSE18148, GSE20523, GSE21137, GSE21716, GSE23002, GSE23782, GSE5332, GSE6623, GSE6875, GSE7050, GSE7705, GSE8322, GSE9098
Hebp2	28	GSE10728, GSE11382, GSE11899, GSE12415, GSE12498, GSE12950, GSE13563, GSE14007, GSE14222, GSE15640, GSE15872, GSE16925, GSE17112, GSE17263, GSE17322, GSE17825, GSE18211, GSE20054, GSE20100, GSE22506, GSE3889, GSE4230, GSE4260, GSE5921, GSE6903, GSE7707, GSE7767, GSE8563
Gyk	28	GSE10813, GSE10954, GSE10970, GSE11494, GSE11628, GSE12707, GSE12956, GSE13148, GSE13409, GSE13730, GSE13796, GSE15303, GSE16390, GSE16533, GSE17322, GSE17383, GSE18064, GSE18771, GSE19073, GSE19286, GSE21255, GSE23002, GSE23925, GSE4002, GSE4786, GSE7767, GSE7958, GSE8322
Litaf	28	GSE10912, GSE11759, GSE12073, GSE12454, GSE12499, GSE13409, GSE14222, GSE15894, GSE17478, GSE17812, GSE19004, GSE19142, GSE19825, GSE20987, GSE2372, GSE3889, GSE4002, GSE4193, GSE4411, GSE6259, GSE6875, GSE7141, GSE7348, GSE8044, GSE8156, GSE8949, GSE9131, GSE9892
Mcart6	28	GSE12073, GSE13106, GSE13547, GSE13796, GSE13873, GSE14753, GSE16110, GSE16751, GSE17886, GSE17910, GSE18648, GSE18669, GSE19403, GSE20954, GSE20987, GSE21738, GSE21902, GSE22094, GSE22140, GSE4308, GSE6591, GSE7342, GSE7596, GSE7657, GSE7694, GSE7852, GSE8488, GSE9810
Gatad2a	28	GSE10162, GSE11557, GSE11796, GSE12003, GSE13032, GSE13106, GSE13245, GSE13306, GSE14222, GSE14350, GSE15901, GSE15902, GSE16925, GSE17316, GSE17513, GSE18348, GSE19073, GSE21749, GSE3100, GSE3653, GSE5202, GSE5587, GSE6591, GSE7155, GSE8024, GSE9400, GSE9441, GSE9443
Iah1	28	GSE10082, GSE11667, GSE12421, GSE12454, GSE13120, GSE13796, GSE14101, GSE14431, GSE14561, GSE15121, GSE15770, GSE15894, GSE16390, GSE16902, GSE17825, GSE17869, GSE17910, GSE18460, GSE19076, GSE19517, GSE1999, GSE21267, GSE21749, GSE4002, GSE4193, GSE5763, GSE7020, GSE9471
Srpr	28	GSE10011, GSE10082, GSE10226, GSE10813, GSE11818, GSE12421, GSE12454, GSE12985, GSE13443, GSE13490, GSE13526, GSE15318, GSE15401, GSE16682, GSE18341, GSE19793, GSE20302, GSE21515, GSE2250, GSE3889, GSE4040, GSE4193, GSE6591, GSE7430, GSE7657, GSE8790, GSE9013, GSE9975
5730437N04Rik	28	GSE10011, GSE10740, GSE11291, GSE11628, GSE12499, GSE12950, GSE13071, GSE13409, GSE13512, GSE14270, GSE14308, GSE14350, GSE15303, GSE16002, GSE16110, GSE16364, GSE16516, GSE16585, GSE16751, GSE17263, GSE18004, GSE18567, GSE20735, GSE6540, GSE7141, GSE7764, GSE8156, GSE8488
Ssbp1	28	GSE10011, GSE10285, GSE10740, GSE10776, GSE10965, GSE11667, GSE12333, GSE13148, GSE13981, GSE14004, GSE14243, GSE15894, GSE17825, GSE18281, GSE20645, GSE20696, GSE20918, GSE21836, GSE22313, GSE22925, GSE4193, GSE4230, GSE6196, GSE6957, GSE7141, GSE8678, GSE9760, GSE9913
Sos1	28	GSE10965, GSE12078, GSE12499, GSE13302, GSE13335, GSE13611, GSE14024, GSE14088, GSE14366, GSE14525, GSE14753, GSE15624, GSE15733, GSE16377, GSE16925, GSE17404, GSE1871, GSE19004, GSE20335, GSE20645, GSE23738, GSE3583, GSE4926, GSE6540, GSE8024, GSE8034, GSE8065, GSE9400
Agpat5	28	GSE10162, GSE10776, GSE10965, GSE11040, GSE11667, GSE11796, GSE12432, GSE12599, GSE13032, GSE13302, GSE15121, GSE15293, GSE15767, GSE19073, GSE20645, GSE20918, GSE21606, GSE21842, GSE2250, GSE5333, GSE5763, GSE6540, GSE6858, GSE7605, GSE8065, GSE8771, GSE9202, GSE9465
Amotl1	28	GSE10970, GSE11494, GSE11804, GSE11898, GSE13120, GSE13873, GSE15325, GSE15891, GSE17806, GSE18326, GSE18430, GSE18551, GSE19073, GSE19732, GSE2161, GSE22046, GSE22125, GSE22527, GSE23755, GSE4288, GSE7020, GSE7342, GSE7487, GSE7657, GSE8044, GSE8679, GSE9013, GSE9975
Ythdf3	28	GSE11018, GSE11818, GSE11870, GSE11990, GSE12609, GSE12694, GSE14222, GSE14270, GSE14686, GSE15379, GSE15902, GSE16377, GSE16533, GSE18348, GSE19403, GSE21836, GSE21841, GSE21842, GSE22506, GSE2250, GSE23724, GSE2372, GSE23738, GSE4926, GSE5202, GSE7852, GSE7948, GSE9202
Nhsl1	28	GSE10262, GSE10769, GSE10806, GSE10970, GSE11357, GSE11982, GSE12467, GSE12499, GSE12948, GSE13443, GSE14222, GSE14270, GSE15901, GSE16377, GSE16390, GSE17869, GSE19517, GSE1999, GSE20335, GSE21606, GSE4051, GSE4411, GSE8790, GSE9012, GSE9131, GSE9297, GSE9441, GSE9563
Baz1b;Wbscr9	28	GSE10216, GSE10965, GSE12518, GSE12609, GSE13071, GSE13432, GSE14431, GSE14499, GSE14888, GSE17473, GSE17478, GSE17806, GSE17994, GSE18801, GSE19825, GSE21716, GSE2250, GSE4002, GSE4193, GSE4926, GSE5128, GSE6540, GSE7694, GSE7762, GSE8034, GSE8044, GSE9563, GSE9975
Baz1b;Wbscr9~2	28	GSE12518, GSE13071, GSE13120, GSE13796, GSE14415, GSE14888, GSE16629, GSE17473, GSE17478, GSE18801, GSE19825, GSE20513, GSE21716, GSE2250, GSE23724, GSE4002, GSE4193, GSE4411, GSE4926, GSE5128, GSE6399, GSE6540, GSE7275, GSE7694, GSE7774, GSE8044, GSE8150, GSE8690
Hsd17b11	27	GSE10239, GSE10528, GSE11356, GSE11687, GSE11898, GSE12498, GSE12956, GSE13120, GSE15349, GSE15733, GSE15901, GSE16210, GSE17404, GSE17825, GSE19517, GSE20696, GSE23182, GSE4002, GSE5587, GSE6980, GSE7685, GSE7774, GSE7958, GSE8044, GSE8150, GSE8790, GSE9892
Fam178a	27	GSE10347, GSE10516, GSE10740, GSE11687, GSE12333, GSE13120, GSE14458, GSE14481, GSE1479, GSE15580, GSE15610, GSE16104, GSE16390, GSE17825, GSE17886, GSE21515, GSE3463, GSE3653, GSE4051, GSE4193, GSE4786, GSE7275, GSE7342, GSE8044, GSE8513, GSE9037, GSE9471
1700052N19Rik	27	GSE10970, GSE11291, GSE11759, GSE11898, GSE12772, GSE13402, GSE13611, GSE14888, GSE15401, GSE15580, GSE15640, GSE15902, GSE16002, GSE16438, GSE17994, GSE18064, GSE18551, GSE19668, GSE2250, GSE4786, GSE5332, GSE6689, GSE7275, GSE7694, GSE8312, GSE9330, GSE9743
Pcdh7	27	GSE10113, GSE11194, GSE11287, GSE11357, GSE13071, GSE14365, GSE14525, GSE17553, GSE17797, GSE1835, GSE1871, GSE18740, GSE19073, GSE19403, GSE19875, GSE20645, GSE21267, GSE3621, GSE5298, GSE6196, GSE6540, GSE7020, GSE7767, GSE8322, GSE9443, GSE9803, GSE9913
Scaf8;Rbm16	27	GSE10262, GSE12499, GSE12693, GSE13120, GSE13259, GSE14222, GSE14458, GSE15121, GSE16207, GSE16925, GSE16994, GSE17184, GSE17985, GSE18064, GSE18211, GSE18322, GSE18771, GSE19299, GSE21224, GSE21515, GSE22094, GSE3583, GSE5298, GSE6196, GSE6770, GSE7348, GSE9013
Rgs2	27	GSE10162, GSE11358, GSE11898, GSE13799, GSE14024, GSE14365, GSE14395, GSE15894, GSE16390, GSE18064, GSE18308, GSE20335, GSE21224, GSE21749, GSE24210, GSE3653, GSE3889, GSE4786, GSE5298, GSE7141, GSE7275, GSE7357, GSE7759, GSE7831, GSE7875, GSE9400, GSE9441
Rbm14~2	27	GSE10011, GSE10162, GSE11687, GSE12333, GSE13033, GSE13143, GSE14431, GSE15624, GSE16067, GSE16751, GSE16925, GSE17062, GSE17886, GSE19299, GSE20645, GSE21137, GSE2161, GSE22925, GSE23755, GSE24210, GSE6623, GSE7759, GSE7774, GSE7784, GSE8488, GSE9297, GSE9760
Ero1lb	27	GSE10227, GSE11291, GSE11557, GSE12599, GSE13333, GSE13693, GSE13796, GSE14004, GSE14222, GSE15379, GSE15902, GSE16555, GSE16994, GSE17076, GSE17256, GSE17513, GSE18567, GSE20390, GSE23182, GSE3583, GSE6623, GSE6957, GSE7762, GSE7809, GSE8678, GSE8868, GSE9330
Ap1s2	27	GSE10806, GSE12454, GSE12498, GSE12609, GSE12618, GSE13071, GSE13106, GSE13335, GSE13611, GSE14088, GSE15303, GSE17647, GSE17985, GSE19403, GSE20335, GSE2161, GSE3583, GSE5332, GSE6210, GSE6882, GSE6934, GSE8034, GSE8091, GSE8156, GSE8269, GSE9202, GSE9400
Tmem106b	27	GSE11258, GSE11898, GSE12333, GSE12599, GSE13143, GSE13283, GSE13302, GSE14004, GSE14243, GSE14350, GSE16691, GSE17647, GSE18004, GSE18607, GSE18800, GSE20100, GSE20645, GSE20684, GSE3889, GSE4142, GSE5202, GSE6196, GSE6934, GSE7141, GSE8156, GSE9400, GSE9913
2210015D19Rik	27	GSE10740, GSE11040, GSE11358, GSE11990, GSE12467, GSE12956, GSE13335, GSE13796, GSE14270, GSE14366, GSE15379, GSE16454, GSE16555, GSE17112, GSE18669, GSE20335, GSE20391, GSE23782, GSE3583, GSE6291, GSE6540, GSE6765, GSE7676, GSE7762, GSE8156, GSE9202, GSE9913
Edem1	27	GSE10011, GSE10740, GSE10806, GSE10970, GSE11194, GSE12078, GSE12599, GSE12694, GSE13335, GSE13590, GSE14004, GSE14350, GSE1435, GSE14585, GSE17383, GSE17404, GSE18460, GSE21033, GSE23780, GSE24210, GSE4288, GSE6196, GSE7257, GSE7348, GSE8488, GSE8868, GSE8966
Crebzf;BC051589	27	GSE10113, GSE11496, GSE11818, GSE12001, GSE12498, GSE13283, GSE13335, GSE14222, GSE14458, GSE14888, GSE15121, GSE15541, GSE15808, GSE16364, GSE18042, GSE18771, GSE19076, GSE20513, GSE20645, GSE21361, GSE21515, GSE3463, GSE6540, GSE7141, GSE7694, GSE7897, GSE8503
Thap4~2	27	GSE10011, GSE10587, GSE10813, GSE10904, GSE11667, GSE11775, GSE11870, GSE12073, GSE12693, GSE13432, GSE15955, GSE16623, GSE17316, GSE18341, GSE19668, GSE21361, GSE22009, GSE2250, GSE23308, GSE6875, GSE7050, GSE7275, GSE7705, GSE8065, GSE9316, GSE9629, GSE9975
Psmd5~2	27	GSE10954, GSE11687, GSE11796, GSE11804, GSE12073, GSE12078, GSE12499, GSE12599, GSE13981, GSE14024, GSE14525, GSE15303, GSE15894, GSE16751, GSE18396, GSE18669, GSE18800, GSE20100, GSE21738, GSE21749, GSE21836, GSE23782, GSE3889, GSE4193, GSE6196, GSE8396, GSE9443
Igbp1	27	GSE10011, GSE10965, GSE11667, GSE11687, GSE12003, GSE12073, GSE12430, GSE13033, GSE14525, GSE15232, GSE15640, GSE17112, GSE17316, GSE18148, GSE20100, GSE3822, GSE4034, GSE4926, GSE5332, GSE6689, GSE7275, GSE7348, GSE7605, GSE8295, GSE8621, GSE9316, GSE9760
Ptp4a2	27	GSE10239, GSE10262, GSE10954, GSE11973, GSE12430, GSE12950, GSE14004, GSE14499, GSE16377, GSE16390, GSE18211, GSE18551, GSE1871, GSE18800, GSE20523, GSE21822, GSE2250, GSE3100, GSE3463, GSE6046, GSE6882, GSE7069, GSE7875, GSE8034, GSE8322, GSE9519, GSE9629
Klf3	27	GSE10970, GSE11120, GSE11357, GSE11494, GSE11496, GSE12421, GSE12956, GSE13946, GSE17886, GSE18430, GSE19534, GSE19875, GSE20335, GSE23002, GSE3889, GSE4193, GSE4288, GSE5338, GSE7069, GSE7275, GSE7657, GSE7762, GSE8150, GSE8312, GSE8322, GSE8503, GSE9443
Ap3s2	27	GSE10776, GSE10813, GSE11667, GSE12078, GSE12248, GSE12694, GSE12950, GSE14308, GSE15541, GSE15808, GSE17404, GSE17910, GSE18064, GSE18430, GSE19073, GSE20954, GSE21738, GSE2250, GSE6196, GSE6210, GSE6540, GSE6875, GSE6909, GSE7694, GSE7875, GSE9131, GSE9441
Atp9b;MMR	27	GSE10202, GSE10226, GSE10776, GSE11796, GSE12001, GSE14222, GSE15610, GSE15871, GSE16390, GSE16751, GSE17825, GSE18551, GSE18704, GSE19073, GSE19668, GSE19732, GSE19875, GSE20390, GSE20684, GSE21361, GSE21546, GSE4260, GSE7342, GSE8949, GSE8969, GSE9018, GSE9509
Ube2w	27	GSE11667, GSE11684, GSE11796, GSE12001, GSE12333, GSE12432, GSE12498, GSE12694, GSE14004, GSE14088, GSE16691, GSE17825, GSE17886, GSE17910, GSE18064, GSE18430, GSE19875, GSE20100, GSE20636, GSE21749, GSE23755, GSE23780, GSE4002, GSE4193, GSE8044, GSE9629, GSE9735
msi2;Msi2	27	GSE10011, GSE11120, GSE12003, GSE12618, GSE12707, GSE13227, GSE1435, GSE14980, GSE16475, GSE17404, GSE17910, GSE18281, GSE18704, GSE19073, GSE20390, GSE21836, GSE21927, GSE23002, GSE4786, GSE5333, GSE6210, GSE7275, GSE7764, GSE7831, GSE8150, GSE8621, GSE9743
Rprd2~3	27	GSE12454, GSE13129, GSE13873, GSE14308, GSE14561, GSE16114, GSE16533, GSE17383, GSE17542, GSE19729, GSE20645, GSE20987, GSE21137, GSE23114, GSE23738, GSE3822, GSE3889, GSE4051, GSE5245, GSE6134, GSE6813, GSE6957, GSE6980, GSE7196, GSE8312, GSE9629, GSE9725
Med13~2	27	GSE10347, GSE10776, GSE11194, GSE12948, GSE14415, GSE14585, GSE15146, GSE15767, GSE16475, GSE16703, GSE17794, GSE17840, GSE17886, GSE1871, GSE18800, GSE19534, GSE19793, GSE20735, GSE21143, GSE21224, GSE23002, GSE3889, GSE7275, GSE7764, GSE8790, GSE9465, GSE9913
Ppm1a~3	27	GSE10113, GSE10776, GSE10965, GSE11818, GSE11899, GSE11973, GSE12003, GSE12599, GSE13033, GSE14004, GSE14366, GSE16475, GSE16660, GSE18669, GSE20100, GSE20335, GSE20645, GSE20987, GSE21255, GSE21749, GSE23738, GSE4288, GSE6084, GSE6540, GSE9400, GSE9443, GSE9735
1110021J02Rik	27	GSE10290, GSE10728, GSE11859, GSE13103, GSE13223, GSE13227, GSE13229, GSE14350, GSE14415, GSE15401, GSE15610, GSE15741, GSE17509, GSE17796, GSE17994, GSE18358, GSE19076, GSE19528, GSE19793, GSE21033, GSE21549, GSE21841, GSE21902, GSE4193, GSE5202, GSE7875, GSE9130
Hdlbp	27	GSE10113, GSE11796, GSE13106, GSE13143, GSE13283, GSE13302, GSE13590, GSE14004, GSE14222, GSE15121, GSE15155, GSE15872, GSE20696, GSE21749, GSE23780, GSE3653, GSE4260, GSE5202, GSE5763, GSE6196, GSE6540, GSE6689, GSE6858, GSE7694, GSE8503, GSE9400, GSE9803
Suv420h1~5	27	GSE10776, GSE10908, GSE11258, GSE11434, GSE11662, GSE11684, GSE12581, GSE13302, GSE14024, GSE14585, GSE16390, GSE17184, GSE17825, GSE17886, GSE1835, GSE20696, GSE21927, GSE22094, GSE3889, GSE4786, GSE8513, GSE8678, GSE8949, GSE9549, GSE9735, GSE9760, GSE9804
Hspa4~2	27	GSE10011, GSE10776, GSE10806, GSE12599, GSE13981, GSE14431, GSE15155, GSE15894, GSE17553, GSE18348, GSE18430, GSE18740, GSE19732, GSE21137, GSE21361, GSE2161, GSE23002, GSE3203, GSE3889, GSE4051, GSE4866, GSE5338, GSE6196, GSE7694, GSE7705, GSE7707, GSE8156
Raver1	27	GSE10726, GSE10740, GSE10776, GSE11557, GSE12454, GSE13693, GSE13799, GSE16533, GSE17511, GSE17553, GSE17869, GSE18617, GSE1871, GSE19004, GSE19194, GSE19403, GSE19436, GSE21716, GSE22773, GSE4411, GSE5128, GSE7342, GSE7357, GSE9012, GSE9037, GSE9244, GSE9735
Cmpk1	27	GSE10813, GSE11358, GSE11687, GSE13071, GSE13143, GSE13148, GSE13443, GSE14222, GSE14308, GSE14585, GSE15379, GSE15741, GSE15901, GSE17256, GSE17985, GSE19073, GSE19729, GSE21361, GSE22925, GSE23724, GSE4193, GSE4411, GSE5500, GSE6196, GSE6210, GSE6591, GSE7831
Atp2a2~2	27	GSE11040, GSE12333, GSE12730, GSE14350, GSE15121, GSE15733, GSE17511, GSE18326, GSE18648, GSE1871, GSE18771, GSE18800, GSE19286, GSE20735, GSE6210, GSE6858, GSE7141, GSE7309, GSE7694, GSE7705, GSE7774, GSE8024, GSE8034, GSE8044, GSE9314, GSE9316, GSE9913
mKIAA0892;Mau2~3	27	GSE10162, GSE10226, GSE10727, GSE12421, GSE13245, GSE13512, GSE13547, GSE14270, GSE15146, GSE15318, GSE15379, GSE16475, GSE18551, GSE18801, GSE19825, GSE21822, GSE23308, GSE23738, GSE3100, GSE3621, GSE6485, GSE6540, GSE6858, GSE7155, GSE7762, GSE8564, GSE9443
Wdr92	27	GSE11400, GSE11687, GSE12003, GSE12454, GSE12693, GSE13143, GSE13611, GSE13796, GSE14929, GSE15610, GSE16100, GSE16210, GSE16390, GSE18064, GSE18460, GSE18771, GSE19073, GSE20390, GSE21143, GSE21841, GSE23782, GSE5959, GSE6689, GSE8621, GSE8678, GSE8949, GSE9202
Armc1	27	GSE10239, GSE10347, GSE10970, GSE11343, GSE11687, GSE12003, GSE12985, GSE13229, GSE13443, GSE15232, GSE15872, GSE17184, GSE17256, GSE17825, GSE18607, GSE19668, GSE21143, GSE21927, GSE23002, GSE23724, GSE4193, GSE4288, GSE4786, GSE6591, GSE6765, GSE7141, GSE7275
Serbp1	27	GSE10728, GSE10954, GSE11796, GSE11898, GSE12078, GSE12599, GSE13223, GSE13547, GSE13590, GSE1435, GSE14686, GSE17184, GSE17553, GSE17817, GSE17886, GSE18430, GSE20645, GSE21255, GSE2161, GSE21711, GSE22935, GSE23724, GSE3889, GSE7196, GSE7774, GSE8034, GSE8949
Rnf20	27	GSE10913, GSE11434, GSE11494, GSE12454, GSE13225, GSE1479, GSE15580, GSE15610, GSE15872, GSE15902, GSE16585, GSE17869, GSE18216, GSE18322, GSE19282, GSE21749, GSE21836, GSE4002, GSE4193, GSE4288, GSE7948, GSE8065, GSE8322, GSE8966, GSE9012, GSE9247, GSE9804
Fosl2	27	GSE10528, GSE11687, GSE12333, GSE12499, GSE12505, GSE13432, GSE15232, GSE16104, GSE16475, GSE16644, GSE18064, GSE18551, GSE21224, GSE2161, GSE23782, GSE3583, GSE3889, GSE4411, GSE5140, GSE6285, GSE7275, GSE7342, GSE7774, GSE9013, GSE9725, GSE9735, GSE9913
Tmem127~2	27	GSE10227, GSE10970, GSE11796, GSE13432, GSE13799, GSE15401, GSE15640, GSE15894, GSE15901, GSE17266, GSE17478, GSE17825, GSE17840, GSE17869, GSE18341, GSE18607, GSE18801, GSE19448, GSE19528, GSE20335, GSE20523, GSE21716, GSE21749, GSE7275, GSE7958, GSE8034, GSE9247
Eya3	27	GSE10728, GSE10806, GSE11194, GSE12499, GSE12599, GSE13590, GSE14101, GSE15121, GSE15620, GSE15872, GSE16389, GSE16661, GSE16751, GSE18396, GSE19073, GSE21749, GSE23925, GSE5338, GSE6632, GSE7141, GSE7196, GSE7309, GSE8498, GSE8621, GSE8868, GSE9400, GSE9913
Msi1	27	GSE10726, GSE11128, GSE11141, GSE12073, GSE13071, GSE13106, GSE13120, GSE13143, GSE13225, GSE14888, GSE15155, GSE15872, GSE16390, GSE16454, GSE17553, GSE17825, GSE17994, GSE18042, GSE18326, GSE2161, GSE4786, GSE5959, GSE6689, GSE7342, GSE7676, GSE8150, GSE9804
Pum2	27	GSE10728, GSE10908, GSE10954, GSE11194, GSE11258, GSE12609, GSE13071, GSE13106, GSE13227, GSE13547, GSE14024, GSE14525, GSE16377, GSE18551, GSE19286, GSE19528, GSE20621, GSE21368, GSE21749, GSE23724, GSE3822, GSE4034, GSE7219, GSE8034, GSE8322, GSE8790, GSE8949
Diras2	27	GSE12694, GSE13103, GSE13512, GSE14525, GSE15541, GSE15580, GSE15894, GSE17062, GSE17478, GSE18211, GSE19282, GSE19448, GSE21361, GSE21716, GSE22506, GSE2372, GSE4786, GSE6196, GSE6291, GSE7225, GSE7324, GSE7342, GSE8488, GSE8621, GSE8790, GSE8949, GSE9913
Ttc19~2	27	GSE10365, GSE12518, GSE12881, GSE13222, GSE14431, GSE15580, GSE16210, GSE16377, GSE16629, GSE17806, GSE17923, GSE18607, GSE19286, GSE19729, GSE20620, GSE20696, GSE22009, GSE22140, GSE23002, GSE6046, GSE6689, GSE7141, GSE7357, GSE7487, GSE7852, GSE8292, GSE9013
Ahnak	27	GSE10011, GSE11899, GSE12599, GSE12694, GSE13143, GSE15325, GSE15379, GSE16110, GSE16114, GSE17266, GSE17794, GSE17796, GSE17886, GSE1835, GSE19286, GSE19408, GSE1999, GSE21224, GSE5582, GSE5959, GSE6980, GSE7342, GSE7357, GSE8150, GSE9330, GSE9803, GSE9892
mKIAA4191;Brd1	27	GSE12421, GSE12454, GSE13106, GSE13148, GSE13432, GSE14350, GSE14415, GSE14888, GSE15580, GSE16207, GSE17796, GSE17994, GSE18801, GSE19299, GSE21361, GSE21749, GSE22925, GSE23114, GSE6689, GSE6770, GSE6875, GSE7275, GSE7357, GSE8034, GSE8681, GSE9316, GSE9804
Tns3	27	GSE10290, GSE11684, GSE11899, GSE13120, GSE13224, GSE13225, GSE13873, GSE14004, GSE15871, GSE16475, GSE16516, GSE16705, GSE17478, GSE18551, GSE19875, GSE20054, GSE20954, GSE21224, GSE22009, GSE23782, GSE3100, GSE4002, GSE6046, GSE6196, GSE7657, GSE8150, GSE9441
Mre11a	27	GSE10239, GSE11667, GSE11680, GSE12078, GSE12430, GSE13071, GSE13074, GSE13796, GSE14415, GSE16555, GSE16703, GSE17825, GSE18800, GSE19076, GSE19825, GSE21836, GSE2250, GSE23925, GSE3889, GSE5202, GSE6291, GSE6689, GSE6882, GSE7275, GSE8295, GSE8949, GSE9465
Cflar~2	27	GSE10082, GSE10113, GSE10727, GSE10796, GSE10954, GSE11804, GSE13302, GSE13547, GSE13948, GSE14753, GSE14929, GSE16067, GSE16380, GSE16925, GSE19073, GSE20244, GSE21361, GSE22094, GSE23725, GSE5140, GSE6689, GSE7141, GSE7694, GSE8065, GSE8322, GSE9400, GSE9465
Asph~10	27	GSE10011, GSE10913, GSE12454, GSE13071, GSE13563, GSE14004, GSE16012, GSE16438, GSE16475, GSE16682, GSE17383, GSE18326, GSE18348, GSE1835, GSE18551, GSE18800, GSE18801, GSE19448, GSE19616, GSE6046, GSE7141, GSE7705, GSE7762, GSE8199, GSE8868, GSE9441, GSE9975
Asph~11	27	GSE10728, GSE11291, GSE11358, GSE12454, GSE12599, GSE14004, GSE16067, GSE16475, GSE16682, GSE17825, GSE18322, GSE19299, GSE20390, GSE21137, GSE23182, GSE4051, GSE5338, GSE6383, GSE6540, GSE8498, GSE8868, GSE9123, GSE9131, GSE9202, GSE9400, GSE9441, GSE9760
Mettl7a1	27	GSE10082, GSE10965, GSE11358, GSE11898, GSE14243, GSE14929, GSE15640, GSE15871, GSE17478, GSE18648, GSE19076, GSE19282, GSE19687, GSE20054, GSE20514, GSE20645, GSE21841, GSE21927, GSE24210, GSE4035, GSE4193, GSE6398, GSE8407, GSE8621, GSE9013, GSE9913, GSE9975
Wtap	27	GSE13335, GSE14004, GSE15610, GSE17383, GSE17497, GSE17985, GSE18148, GSE18341, GSE18771, GSE19073, GSE19534, GSE19793, GSE20645, GSE21361, GSE21841, GSE22125, GSE22871, GSE3100, GSE3653, GSE4035, GSE4260, GSE5959, GSE7309, GSE7430, GSE7605, GSE8312, GSE9629
Gtpbp3	27	GSE11221, GSE11796, GSE12003, GSE12421, GSE12499, GSE12881, GSE13946, GSE15293, GSE15610, GSE15872, GSE16629, GSE19689, GSE19875, GSE20645, GSE20954, GSE21749, GSE21841, GSE5156, GSE6591, GSE7219, GSE7342, GSE7396, GSE7676, GSE8488, GSE8949, GSE9247, GSE9471
Zfp329~2	27	GSE10273, GSE10347, GSE10627, GSE10740, GSE11120, GSE11291, GSE11870, GSE12421, GSE12948, GSE13302, GSE13730, GSE14585, GSE15580, GSE15871, GSE15872, GSE15894, GSE15901, GSE17266, GSE17796, GSE17869, GSE18891, GSE23119, GSE4051, GSE6514, GSE8044, GSE9465, GSE9913
Bri3bp	27	GSE10011, GSE10239, GSE10516, GSE10728, GSE10776, GSE10806, GSE10965, GSE11684, GSE11687, GSE12454, GSE12694, GSE15760, GSE15871, GSE17806, GSE18326, GSE18567, GSE19403, GSE20918, GSE21255, GSE3463, GSE3583, GSE4230, GSE4288, GSE6196, GSE6770, GSE8034, GSE9441
Stau2	27	GSE10347, GSE11291, GSE11382, GSE11667, GSE12618, GSE12881, GSE13335, GSE13563, GSE13590, GSE15724, GSE16110, GSE16564, GSE16660, GSE17647, GSE17806, GSE17840, GSE19403, GSE21841, GSE23925, GSE4260, GSE5298, GSE6957, GSE7219, GSE7309, GSE7774, GSE9123, GSE9913
Nsf	27	GSE10011, GSE10262, GSE10273, GSE10769, GSE10813, GSE11667, GSE11680, GSE11687, GSE11723, GSE11818, GSE14431, GSE14561, GSE15121, GSE15902, GSE16390, GSE17497, GSE18800, GSE21137, GSE21361, GSE21583, GSE4786, GSE5128, GSE6765, GSE7705, GSE7774, GSE8790, GSE9735
Mrps25	27	GSE10904, GSE11667, GSE12003, GSE12518, GSE12693, GSE12694, GSE12707, GSE13409, GSE13590, GSE13693, GSE14458, GSE15401, GSE15580, GSE16751, GSE17985, GSE18460, GSE20987, GSE2161, GSE21749, GSE6210, GSE7219, GSE7324, GSE7342, GSE7348, GSE7767, GSE9371, GSE9725
Eif4g2~2	27	GSE10262, GSE10796, GSE11494, GSE12430, GSE13302, GSE13432, GSE13873, GSE13948, GSE14242, GSE14243, GSE15580, GSE15872, GSE16660, GSE17794, GSE17869, GSE19282, GSE21041, GSE21137, GSE21224, GSE23114, GSE3822, GSE4288, GSE6674, GSE7275, GSE7424, GSE8044, GSE8065
Trip4	27	GSE10011, GSE10904, GSE12421, GSE13120, GSE13148, GSE13224, GSE13611, GSE14026, GSE14395, GSE14481, GSE16661, GSE17825, GSE18135, GSE18430, GSE18551, GSE19502, GSE19668, GSE20335, GSE20636, GSE21361, GSE23308, GSE8044, GSE8313, GSE8710, GSE9629, GSE9711, GSE9810
Anapc1	27	GSE10113, GSE12078, GSE12333, GSE12599, GSE13563, GSE13590, GSE14024, GSE14481, GSE15121, GSE15955, GSE17647, GSE18224, GSE18322, GSE18348, GSE19369, GSE20645, GSE23755, GSE3583, GSE4035, GSE5921, GSE7694, GSE7774, GSE8034, GSE8295, GSE8679, GSE9202, GSE9441
Creg1~2	27	GSE10175, GSE10216, GSE10740, GSE11775, GSE11982, GSE12333, GSE12432, GSE12499, GSE12956, GSE13443, GSE14088, GSE16002, GSE17112, GSE17184, GSE17910, GSE18607, GSE18704, GSE20335, GSE20390, GSE21749, GSE4288, GSE6046, GSE7875, GSE8407, GSE8431, GSE9189, GSE9330
Slc35a2	27	GSE10728, GSE10796, GSE11221, GSE11258, GSE11382, GSE12599, GSE13873, GSE14024, GSE15121, GSE15872, GSE15894, GSE15901, GSE20390, GSE21267, GSE23182, GSE3463, GSE4034, GSE4260, GSE6291, GSE6383, GSE7141, GSE7357, GSE7707, GSE7774, GSE7809, GSE8295, GSE9441
Prmt3	27	GSE10011, GSE10908, GSE11777, GSE13335, GSE15894, GSE16210, GSE16533, GSE16682, GSE17825, GSE17869, GSE19534, GSE20390, GSE20570, GSE21137, GSE23002, GSE3414, GSE4051, GSE4936, GSE5500, GSE6210, GSE6591, GSE7694, GSE8156, GSE9247, GSE9443, GSE9804, GSE9878
Prmt3~2	27	GSE10011, GSE11687, GSE11777, GSE11796, GSE12078, GSE12454, GSE13143, GSE13432, GSE14024, GSE14101, GSE14525, GSE16210, GSE17404, GSE17825, GSE18704, GSE18800, GSE20100, GSE21836, GSE23114, GSE3414, GSE5202, GSE6770, GSE7657, GSE7694, GSE7781, GSE8313, GSE9804
Prmt6	27	GSE10806, GSE10813, GSE12499, GSE12948, GSE13333, GSE14024, GSE14308, GSE14525, GSE16751, GSE17076, GSE17383, GSE17647, GSE18064, GSE18326, GSE19534, GSE21711, GSE23755, GSE6689, GSE6858, GSE6980, GSE7050, GSE7141, GSE8563, GSE8621, GSE8966, GSE9533, GSE9760
Tcf12	27	GSE10167, GSE10239, GSE10784, GSE11777, GSE12073, GSE13032, GSE13120, GSE13245, GSE13432, GSE14088, GSE14365, GSE14525, GSE14888, GSE15541, GSE15894, GSE16682, GSE17825, GSE21515, GSE21749, GSE5202, GSE5500, GSE7020, GSE7875, GSE8065, GSE8150, GSE8322, GSE9629
Tug1	27	GSE10965, GSE11382, GSE11664, GSE11723, GSE12599, GSE12694, GSE13526, GSE13590, GSE14431, GSE14585, GSE14753, GSE17316, GSE17553, GSE17886, GSE18534, GSE20390, GSE20645, GSE21711, GSE21749, GSE23556, GSE4002, GSE4926, GSE7141, GSE7324, GSE7357, GSE8621, GSE8679
Cdc42bpa	27	GSE10202, GSE11434, GSE11494, GSE11667, GSE11680, GSE12432, GSE12712, GSE13443, GSE13512, GSE13590, GSE14222, GSE15121, GSE15155, GSE15640, GSE16377, GSE17985, GSE17994, GSE18224, GSE20316, GSE21368, GSE21606, GSE5763, GSE7774, GSE8044, GSE8322, GSE8679, GSE8771
Tmem30a~3	27	GSE10913, GSE10954, GSE11018, GSE11898, GSE12003, GSE12073, GSE12498, GSE12581, GSE13071, GSE14270, GSE15901, GSE17184, GSE17383, GSE17404, GSE17497, GSE18396, GSE19073, GSE19729, GSE20302, GSE22935, GSE2372, GSE23738, GSE6196, GSE6875, GSE7764, GSE9400, GSE9465
Araf~4	27	GSE10796, GSE11804, GSE12454, GSE12694, GSE12748, GSE12985, GSE13071, GSE13129, GSE13223, GSE14431, GSE15155, GSE15326, GSE16660, GSE17062, GSE17076, GSE18551, GSE19502, GSE20390, GSE20645, GSE21143, GSE22506, GSE22925, GSE22935, GSE23182, GSE4041, GSE6882, GSE9441
Tmem161a	27	GSE10162, GSE11494, GSE11723, GSE11796, GSE12003, GSE12421, GSE12432, GSE12693, GSE12712, GSE12950, GSE13443, GSE13693, GSE14686, GSE16974, GSE17806, GSE18800, GSE19825, GSE21137, GSE21368, GSE21515, GSE21749, GSE21927, GSE23738, GSE3889, GSE4193, GSE7875, GSE8790
Arhgap12	27	GSE10273, GSE10796, GSE10806, GSE11358, GSE11723, GSE12498, GSE12499, GSE12609, GSE12881, GSE13071, GSE13490, GSE14222, GSE15318, GSE16533, GSE17509, GSE19528, GSE20987, GSE21583, GSE21836, GSE23925, GSE4034, GSE5298, GSE6623, GSE7705, GSE8621, GSE9037, GSE9202
AK163710;Tulp4	27	GSE11358, GSE11667, GSE11796, GSE12599, GSE12694, GSE12950, GSE13071, GSE13106, GSE13245, GSE13579, GSE14270, GSE14499, GSE15733, GSE16110, GSE16751, GSE18348, GSE1871, GSE20335, GSE21716, GSE22313, GSE23738, GSE4786, GSE6196, GSE6813, GSE7275, GSE9189, GSE9202
Ncor1	26	GSE10776, GSE11898, GSE12421, GSE13071, GSE13106, GSE13873, GSE15750, GSE16114, GSE16389, GSE16925, GSE18148, GSE18771, GSE18800, GSE18853, GSE19403, GSE20100, GSE20335, GSE22125, GSE22317, GSE3100, GSE3583, GSE6689, GSE6875, GSE7705, GSE8966, GSE9810
Tia1	26	GSE10262, GSE11382, GSE11400, GSE11662, GSE11990, GSE12505, GSE13143, GSE13223, GSE13227, GSE14395, GSE16104, GSE16364, GSE16390, GSE17806, GSE18348, GSE20335, GSE21716, GSE2250, GSE23738, GSE6591, GSE7069, GSE7767, GSE8949, GSE9013, GSE9400, GSE9913
Ap3m1~3	26	GSE10556, GSE10776, GSE10912, GSE11723, GSE13143, GSE14525, GSE15610, GSE16364, GSE17985, GSE18135, GSE18281, GSE20100, GSE20523, GSE21361, GSE21515, GSE3463, GSE3822, GSE4193, GSE6210, GSE7225, GSE7774, GSE8091, GSE9012, GSE9037, GSE9743, GSE9760
Mrpl3~2	26	GSE10239, GSE11796, GSE12078, GSE12333, GSE12599, GSE13033, GSE13245, GSE14222, GSE14561, GSE15541, GSE17184, GSE17806, GSE17886, GSE18136, GSE19403, GSE20100, GSE20513, GSE20645, GSE20954, GSE21836, GSE4193, GSE4786, GSE6957, GSE7309, GSE8790, GSE9878
mKIAA2030;Ubn2	26	GSE11687, GSE12078, GSE12432, GSE13143, GSE13283, GSE13611, GSE14431, GSE15770, GSE15902, GSE18800, GSE19875, GSE20316, GSE20620, GSE21546, GSE23725, GSE4926, GSE5582, GSE6046, GSE6291, GSE7225, GSE7324, GSE7809, GSE8024, GSE8034, GSE8322, GSE9549
Nus1	26	GSE10262, GSE10806, GSE11687, GSE11796, GSE11898, GSE12078, GSE12333, GSE12454, GSE12499, GSE12599, GSE13302, GSE13432, GSE14270, GSE15303, GSE15901, GSE17647, GSE19403, GSE20100, GSE22506, GSE3653, GSE5202, GSE6196, GSE6765, GSE7694, GSE8868, GSE9202
Med8	26	GSE11040, GSE11667, GSE11680, GSE12498, GSE12599, GSE12948, GSE13223, GSE14088, GSE15318, GSE16454, GSE16533, GSE16751, GSE17886, GSE18348, GSE18551, GSE18801, GSE19194, GSE1999, GSE20335, GSE20513, GSE20645, GSE21836, GSE6291, GSE6398, GSE7275, GSE9037
Fgfr1op2	26	GSE10627, GSE10954, GSE11796, GSE13032, GSE13526, GSE14242, GSE14350, GSE15379, GSE17497, GSE18326, GSE20335, GSE20684, GSE21515, GSE21749, GSE24210, GSE3100, GSE4142, GSE4193, GSE6196, GSE6291, GSE6858, GSE7141, GSE7852, GSE8156, GSE9037, GSE9443
Fbxw2	26	GSE10912, GSE11258, GSE11664, GSE11796, GSE11870, GSE11973, GSE12001, GSE12333, GSE12694, GSE13306, GSE13432, GSE14929, GSE17076, GSE17184, GSE19403, GSE20954, GSE20987, GSE21361, GSE22009, GSE3203, GSE7357, GSE7705, GSE8949, GSE8966, GSE9018, GSE9465
Fbxw2~2	26	GSE10011, GSE10113, GSE11898, GSE11973, GSE12001, GSE12003, GSE12333, GSE12454, GSE12498, GSE13033, GSE13302, GSE13306, GSE14308, GSE15232, GSE15770, GSE16682, GSE19403, GSE20575, GSE20954, GSE22009, GSE22317, GSE4230, GSE4411, GSE8621, GSE8679, GSE8868
Jmjd8	26	GSE10011, GSE10082, GSE10769, GSE12599, GSE13106, GSE13245, GSE13333, GSE14525, GSE15121, GSE16073, GSE17076, GSE17840, GSE19299, GSE19732, GSE20100, GSE20645, GSE22125, GSE22871, GSE23925, GSE5582, GSE6595, GSE8269, GSE8949, GSE9131, GSE9249, GSE9400
Nono	26	GSE10011, GSE10202, GSE10365, GSE10726, GSE11343, GSE11667, GSE11680, GSE12432, GSE12694, GSE12950, GSE13547, GSE16377, GSE17184, GSE17322, GSE17473, GSE18348, GSE19732, GSE21137, GSE21361, GSE21822, GSE23725, GSE3463, GSE4041, GSE6595, GSE7141, GSE7694
Acad9	26	GSE10162, GSE10776, GSE11496, GSE12248, GSE12430, GSE12707, GSE12950, GSE12985, GSE13224, GSE13225, GSE13335, GSE15121, GSE15293, GSE16002, GSE16390, GSE16555, GSE16660, GSE16751, GSE18551, GSE19528, GSE21515, GSE6934, GSE7020, GSE7762, GSE8199, GSE8949
Rapgef4	26	GSE11161, GSE11258, GSE11382, GSE13032, GSE13224, GSE13225, GSE13302, GSE14350, GSE14395, GSE15379, GSE17794, GSE17796, GSE17985, GSE18430, GSE18551, GSE19299, GSE19534, GSE21670, GSE21716, GSE2250, GSE3100, GSE3414, GSE6297, GSE7155, GSE8322, GSE9443
Nup50	26	GSE10776, GSE10806, GSE11664, GSE11667, GSE11723, GSE11796, GSE12078, GSE12499, GSE13283, GSE13873, GSE14222, GSE15121, GSE15173, GSE17553, GSE17886, GSE18224, GSE18853, GSE20390, GSE20645, GSE21525, GSE21749, GSE23002, GSE3463, GSE6196, GSE6934, GSE7852
Rrbp1	26	GSE10262, GSE11358, GSE12001, GSE12003, GSE12078, GSE13106, GSE13120, GSE13259, GSE13432, GSE13590, GSE14004, GSE15894, GSE16902, GSE17869, GSE19142, GSE20390, GSE20696, GSE23495, GSE3583, GSE7774, GSE7831, GSE7948, GSE8150, GSE8828, GSE9131, GSE9400
Rrbp1~2	26	GSE10904, GSE11120, GSE12003, GSE12609, GSE12693, GSE12694, GSE13259, GSE13432, GSE13590, GSE14004, GSE14101, GSE15894, GSE17869, GSE18281, GSE20390, GSE20696, GSE23114, GSE3583, GSE4035, GSE5921, GSE6765, GSE6934, GSE7831, GSE8771, GSE8828, GSE9400
Nelf	26	GSE11494, GSE11684, GSE12003, GSE12498, GSE12693, GSE13071, GSE13493, GSE16691, GSE17184, GSE17825, GSE17910, GSE18064, GSE18460, GSE19369, GSE20302, GSE21368, GSE23724, GSE5587, GSE6291, GSE6383, GSE6934, GSE7225, GSE7348, GSE8065, GSE8322, GSE9441
Osgin2	26	GSE10290, GSE10728, GSE11358, GSE13493, GSE14415, GSE14431, GSE15121, GSE15902, GSE16002, GSE16533, GSE16751, GSE17825, GSE18567, GSE19875, GSE21836, GSE23002, GSE23700, GSE2372, GSE3889, GSE4041, GSE4786, GSE7219, GSE7275, GSE7705, GSE8322, GSE8949
Atp9b;MMR~2	26	GSE10202, GSE10226, GSE10776, GSE10954, GSE11818, GSE11859, GSE13432, GSE13493, GSE14222, GSE17478, GSE17825, GSE17994, GSE18326, GSE18551, GSE19403, GSE19448, GSE20621, GSE20636, GSE22506, GSE4786, GSE5587, GSE6540, GSE7219, GSE8295, GSE9509, GSE9804
H13~3	26	GSE10011, GSE10740, GSE10848, GSE10904, GSE12499, GSE12810, GSE13409, GSE13590, GSE14366, GSE15872, GSE15894, GSE15901, GSE17825, GSE18669, GSE19073, GSE19299, GSE19729, GSE23725, GSE3889, GSE4041, GSE6689, GSE7342, GSE8396, GSE8621, GSE9441, GSE9725
Ccdc41	26	GSE10011, GSE10290, GSE12073, GSE12609, GSE12956, GSE13409, GSE13563, GSE14004, GSE14888, GSE15902, GSE16660, GSE17910, GSE20244, GSE23755, GSE3463, GSE4051, GSE5202, GSE6765, GSE7219, GSE7257, GSE7302, GSE7676, GSE7781, GSE8312, GSE8771, GSE9975
Hif1a	26	GSE10216, GSE10776, GSE10954, GSE11358, GSE12421, GSE12730, GSE13120, GSE13432, GSE13946, GSE13948, GSE15232, GSE16390, GSE19299, GSE20570, GSE21189, GSE3889, GSE4002, GSE4041, GSE4193, GSE4288, GSE6398, GSE7020, GSE7275, GSE8044, GSE8150, GSE8790
Ptbp2	26	GSE10162, GSE10216, GSE10262, GSE10525, GSE10912, GSE11194, GSE13106, GSE13222, GSE13409, GSE13443, GSE14365, GSE15871, GSE16390, GSE16994, GSE17825, GSE19076, GSE19142, GSE20335, GSE20513, GSE20954, GSE7596, GSE7694, GSE7705, GSE8295, GSE8498, GSE9316
Msl2	26	GSE10202, GSE10587, GSE10954, GSE11419, GSE11667, GSE11723, GSE12748, GSE13033, GSE14366, GSE14525, GSE15760, GSE15902, GSE17647, GSE18551, GSE1871, GSE18800, GSE19142, GSE19403, GSE20645, GSE20684, GSE21749, GSE6540, GSE7141, GSE8790, GSE9443, GSE9519
Hnrnpa3	26	GSE10011, GSE10162, GSE10273, GSE11898, GSE12333, GSE12599, GSE15155, GSE15232, GSE15902, GSE16114, GSE16564, GSE17076, GSE17553, GSE17910, GSE18064, GSE18853, GSE19073, GSE19369, GSE20100, GSE20390, GSE24210, GSE3653, GSE6196, GSE7694, GSE9297, GSE9465
Samm50	26	GSE12599, GSE13225, GSE13693, GSE13799, GSE14499, GSE15901, GSE17509, GSE17923, GSE18004, GSE18460, GSE19825, GSE20302, GSE20645, GSE20987, GSE21738, GSE21749, GSE21836, GSE3621, GSE4193, GSE4288, GSE4786, GSE6689, GSE6765, GSE8513, GSE9249, GSE9563
Armc8~3	26	GSE10202, GSE10776, GSE11990, GSE12432, GSE12454, GSE12467, GSE12499, GSE14004, GSE14753, GSE15767, GSE16475, GSE18326, GSE20684, GSE20954, GSE21525, GSE21711, GSE21841, GSE23114, GSE23725, GSE3583, GSE3621, GSE7141, GSE8313, GSE8679, GSE9760, GSE9804
Armc1~2	26	GSE10239, GSE10970, GSE11291, GSE11343, GSE11687, GSE12003, GSE12707, GSE14222, GSE15318, GSE15624, GSE15871, GSE17184, GSE17825, GSE18430, GSE18460, GSE18551, GSE21749, GSE23002, GSE23119, GSE4193, GSE4866, GSE5298, GSE6591, GSE7141, GSE7275, GSE8621
Eif2ak1~2	26	GSE10167, GSE11664, GSE12454, GSE12881, GSE12950, GSE13224, GSE13335, GSE13579, GSE14088, GSE15121, GSE15155, GSE16475, GSE18348, GSE18551, GSE20244, GSE21143, GSE2250, GSE3100, GSE3583, GSE6540, GSE6591, GSE6813, GSE7155, GSE7762, GSE8503, GSE8564
Zxdc~2	26	GSE11898, GSE13948, GSE14525, GSE14888, GSE15768, GSE15770, GSE16389, GSE17076, GSE17404, GSE17869, GSE17910, GSE18326, GSE19534, GSE20335, GSE20645, GSE21902, GSE5202, GSE5587, GSE5959, GSE6540, GSE6591, GSE7605, GSE7694, GSE7705, GSE7852, GSE8966
Rxra~2	26	GSE10365, GSE11496, GSE11664, GSE11723, GSE13225, GSE1435, GSE15624, GSE16691, GSE17473, GSE17553, GSE18801, GSE19403, GSE19875, GSE20391, GSE20636, GSE21549, GSE4193, GSE4926, GSE6813, GSE6850, GSE7020, GSE7302, GSE7596, GSE7657, GSE8771, GSE8790
Whsc1;mKIAA1090	26	GSE12421, GSE12454, GSE12599, GSE12694, GSE12956, GSE13143, GSE13590, GSE14088, GSE16114, GSE16751, GSE17647, GSE17910, GSE17994, GSE20335, GSE21515, GSE21749, GSE7196, GSE7705, GSE7774, GSE8034, GSE8065, GSE9131, GSE9441, GSE9760, GSE9913, GSE9975
Serbp1~2	26	GSE10011, GSE11496, GSE11796, GSE12421, GSE12499, GSE12599, GSE13590, GSE13873, GSE14222, GSE14270, GSE14308, GSE14350, GSE14431, GSE14525, GSE14686, GSE16377, GSE17825, GSE19528, GSE21041, GSE4411, GSE7694, GSE8150, GSE8690, GSE8790, GSE9371, GSE9521
Gm2a	26	GSE11796, GSE12421, GSE13259, GSE14101, GSE15318, GSE15894, GSE15901, GSE16114, GSE16475, GSE17478, GSE17511, GSE17513, GSE17806, GSE17910, GSE20513, GSE23182, GSE2372, GSE3583, GSE4034, GSE5298, GSE6210, GSE6674, GSE7897, GSE8044, GSE8678, GSE9563
Rnmt	26	GSE10011, GSE10113, GSE11687, GSE13302, GSE14270, GSE15155, GSE15379, GSE16210, GSE16377, GSE16390, GSE16454, GSE16486, GSE18551, GSE21749, GSE2250, GSE23119, GSE23738, GSE6595, GSE6770, GSE7020, GSE7694, GSE7705, GSE7781, GSE9189, GSE9443, GSE9465
Pop5	26	GSE10273, GSE11291, GSE11818, GSE11859, GSE11899, GSE12003, GSE12693, GSE13143, GSE13948, GSE14980, GSE15733, GSE15894, GSE18430, GSE18801, GSE19668, GSE20054, GSE21749, GSE3583, GSE6689, GSE7141, GSE7275, GSE7596, GSE8621, GSE8790, GSE9294, GSE9297
2013-09-11	26	GSE10528, GSE11253, GSE11667, GSE11796, GSE11859, GSE12134, GSE12454, GSE12498, GSE13071, GSE13283, GSE13432, GSE15121, GSE15349, GSE17513, GSE17817, GSE18064, GSE19534, GSE20100, GSE20645, GSE4034, GSE4193, GSE4926, GSE5298, GSE5763, GSE7020, GSE9018
Pigl	26	GSE10082, GSE10202, GSE10227, GSE10556, GSE11496, GSE11759, GSE11899, GSE11973, GSE12950, GSE13224, GSE13590, GSE15541, GSE16555, GSE17256, GSE17263, GSE17316, GSE17542, GSE17985, GSE18648, GSE24210, GSE3583, GSE6196, GSE7798, GSE8488, GSE8498, GSE9804
Gtpbp3~2	26	GSE10011, GSE10193, GSE11859, GSE11982, GSE13443, GSE13796, GSE14458, GSE14929, GSE14980, GSE15318, GSE15610, GSE15872, GSE16390, GSE17478, GSE18064, GSE18322, GSE18801, GSE19534, GSE20316, GSE21711, GSE22871, GSE4002, GSE6514, GSE6591, GSE8156, GSE8771
Zfp329~3	26	GSE10011, GSE10273, GSE11120, GSE11291, GSE12001, GSE12454, GSE12950, GSE13222, GSE13225, GSE13302, GSE14525, GSE15872, GSE15894, GSE16210, GSE17266, GSE17796, GSE17869, GSE18891, GSE20391, GSE23437, GSE4051, GSE5202, GSE7774, GSE8513, GSE9249, GSE9465
Hddc3	26	GSE12950, GSE13032, GSE13245, GSE14270, GSE16390, GSE16585, GSE16703, GSE17910, GSE19616, GSE21255, GSE22317, GSE3100, GSE4002, GSE5202, GSE6398, GSE6591, GSE6770, GSE6813, GSE6934, GSE7155, GSE7852, GSE8313, GSE8678, GSE8949, GSE9202, GSE9441
Prkag2	26	GSE11040, GSE11664, GSE12518, GSE13120, GSE13259, GSE14007, GSE14431, GSE14458, GSE15078, GSE15326, GSE16002, GSE17985, GSE18348, GSE18395, GSE19073, GSE2161, GSE3463, GSE4051, GSE5338, GSE7348, GSE7605, GSE7762, GSE7852, GSE8150, GSE8513, GSE9130
Hnrnpd~2	26	GSE10776, GSE11141, GSE11898, GSE12078, GSE12454, GSE12599, GSE12694, GSE13071, GSE13106, GSE13143, GSE14308, GSE16564, GSE16705, GSE16751, GSE17184, GSE17553, GSE19517, GSE20100, GSE22506, GSE24210, GSE3583, GSE3889, GSE6196, GSE7705, GSE8488, GSE8679
Pigq	26	GSE10347, GSE11291, GSE11667, GSE11898, GSE12499, GSE13245, GSE13590, GSE14458, GSE15078, GSE16564, GSE17184, GSE17478, GSE18430, GSE18801, GSE22506, GSE4193, GSE4411, GSE6196, GSE6591, GSE7275, GSE7707, GSE8431, GSE8621, GSE8949, GSE9314, GSE9316
Cdkal1	26	GSE10011, GSE10113, GSE10587, GSE10740, GSE11419, GSE13106, GSE13333, GSE13526, GSE13873, GSE14431, GSE14499, GSE14929, GSE16377, GSE16629, GSE17263, GSE18135, GSE20684, GSE21137, GSE21842, GSE22317, GSE23002, GSE6196, GSE7705, GSE8966, GSE9519, GSE9975
Mthfr	26	GSE10011, GSE10262, GSE10347, GSE10740, GSE10776, GSE11680, GSE12454, GSE12730, GSE14686, GSE15155, GSE16377, GSE17478, GSE17825, GSE17886, GSE18551, GSE1871, GSE18801, GSE19875, GSE20645, GSE21143, GSE4926, GSE5959, GSE7309, GSE7605, GSE7875, GSE8771
Eif4g3	26	GSE10728, GSE13225, GSE13302, GSE15121, GSE15401, GSE15872, GSE16629, GSE16682, GSE16902, GSE17478, GSE17985, GSE18801, GSE21546, GSE22506, GSE22925, GSE3414, GSE4936, GSE6210, GSE6813, GSE7774, GSE8407, GSE8621, GSE8790, GSE9521, GSE9563, GSE9975
Zbtb44	26	GSE10011, GSE11898, GSE13032, GSE13245, GSE13283, GSE13302, GSE13335, GSE14004, GSE14415, GSE14458, GSE16751, GSE17553, GSE17994, GSE19073, GSE19732, GSE19875, GSE23738, GSE3100, GSE6689, GSE7309, GSE7676, GSE7774, GSE8044, GSE9743, GSE9760, GSE9810
Gas5~2	26	GSE10082, GSE10227, GSE10262, GSE10726, GSE10776, GSE12498, GSE13033, GSE13302, GSE13306, GSE13335, GSE14366, GSE15541, GSE15894, GSE16377, GSE16533, GSE17256, GSE19668, GSE20390, GSE21836, GSE21841, GSE5202, GSE6591, GSE7141, GSE7694, GSE8156, GSE9533
Gas5~3	26	GSE10082, GSE10202, GSE10226, GSE10227, GSE10262, GSE10285, GSE12421, GSE12498, GSE12772, GSE13302, GSE13335, GSE13490, GSE13948, GSE15121, GSE15541, GSE15894, GSE16533, GSE17256, GSE19668, GSE20390, GSE21368, GSE21836, GSE5202, GSE7257, GSE7694, GSE9330
Map3k10	26	GSE10011, GSE10965, GSE11291, GSE11662, GSE11982, GSE13302, GSE13553, GSE13948, GSE15633, GSE15872, GSE16533, GSE16564, GSE16994, GSE17825, GSE20335, GSE21018, GSE2161, GSE21841, GSE21927, GSE3203, GSE6046, GSE6514, GSE7050, GSE7759, GSE8065, GSE8949
Atg4b	26	GSE10162, GSE11494, GSE11667, GSE12432, GSE13946, GSE15293, GSE15872, GSE16380, GSE16629, GSE16661, GSE17112, GSE17647, GSE20645, GSE21255, GSE21749, GSE21927, GSE3203, GSE4193, GSE4413, GSE4786, GSE5587, GSE6595, GSE7831, GSE8790, GSE9400, GSE9803
Trim27	26	GSE10239, GSE10904, GSE11557, GSE12078, GSE12333, GSE12599, GSE12956, GSE13143, GSE13259, GSE13693, GSE15733, GSE18064, GSE21224, GSE21836, GSE23114, GSE3889, GSE4411, GSE5202, GSE6255, GSE6595, GSE6689, GSE6770, GSE7150, GSE7275, GSE7831, GSE9760
Srpk2~3	26	GSE10011, GSE10954, GSE11040, GSE11356, GSE11664, GSE11775, GSE12003, GSE12498, GSE13693, GSE14004, GSE14525, GSE15121, GSE15303, GSE16002, GSE16067, GSE16555, GSE16691, GSE17985, GSE18136, GSE22871, GSE6875, GSE7141, GSE8034, GSE8292, GSE8503, GSE9297
Srpk2~4	26	GSE11356, GSE12003, GSE12498, GSE12694, GSE13493, GSE13693, GSE14004, GSE14350, GSE14415, GSE16002, GSE16067, GSE17256, GSE17985, GSE18351, GSE19793, GSE20513, GSE22925, GSE23114, GSE23782, GSE24210, GSE4051, GSE4230, GSE5332, GSE6689, GSE6875, GSE7875
Ptdss2	26	GSE10365, GSE10954, GSE10965, GSE11662, GSE12078, GSE13103, GSE13692, GSE13981, GSE14929, GSE16207, GSE17184, GSE17886, GSE20513, GSE20645, GSE20696, GSE21749, GSE4034, GSE4035, GSE6134, GSE7141, GSE7357, GSE8292, GSE8295, GSE8790, GSE9131, GSE9441
Ssr1~3	26	GSE10726, GSE11040, GSE12730, GSE13223, GSE13227, GSE13245, GSE13302, GSE13306, GSE13512, GSE14270, GSE14499, GSE15894, GSE15901, GSE16002, GSE18326, GSE18607, GSE6291, GSE6689, GSE7069, GSE8091, GSE8679, GSE9189, GSE9202, GSE9287, GSE9443, GSE9743
Cxadr	26	GSE11120, GSE11684, GSE12599, GSE15078, GSE16533, GSE16691, GSE17817, GSE18430, GSE19004, GSE19076, GSE19502, GSE19517, GSE19534, GSE20054, GSE20100, GSE20513, GSE23182, GSE3889, GSE4193, GSE6297, GSE7809, GSE9012, GSE9202, GSE9330, GSE9519, GSE9913
Phf20l1~2	26	GSE10273, GSE10552, GSE11680, GSE11870, GSE13946, GSE14431, GSE15303, GSE16377, GSE17647, GSE18551, GSE1871, GSE19369, GSE19875, GSE20696, GSE20987, GSE21606, GSE21836, GSE22935, GSE23725, GSE4142, GSE5245, GSE5582, GSE7705, GSE8790, GSE9804, GSE9913
Pogz~2	26	GSE10587, GSE11291, GSE12421, GSE13432, GSE15173, GSE16390, GSE16454, GSE16660, GSE16925, GSE17112, GSE17404, GSE17473, GSE17869, GSE18135, GSE18326, GSE18348, GSE23114, GSE5338, GSE6255, GSE6383, GSE6689, GSE7342, GSE7685, GSE8065, GSE8407, GSE9316
Ccdc93~2	26	GSE10227, GSE10627, GSE10726, GSE11796, GSE12599, GSE13245, GSE13283, GSE13302, GSE13306, GSE15610, GSE16114, GSE16210, GSE16751, GSE16994, GSE1871, GSE18800, GSE19073, GSE21749, GSE3889, GSE4142, GSE7694, GSE7774, GSE7852, GSE9249, GSE9400, GSE9471
Fundc2	26	GSE10162, GSE10516, GSE11818, GSE11859, GSE12078, GSE12430, GSE12454, GSE12956, GSE13946, GSE14366, GSE15121, GSE15293, GSE18064, GSE18551, GSE19194, GSE19299, GSE20100, GSE20954, GSE3583, GSE6934, GSE7141, GSE7396, GSE7694, GSE7781, GSE9465, GSE9760
Baz1b;Wbscr9~3	26	GSE10285, GSE10908, GSE11419, GSE11796, GSE13071, GSE13796, GSE14415, GSE15894, GSE17473, GSE17553, GSE18348, GSE18607, GSE21515, GSE23724, GSE23725, GSE23738, GSE3653, GSE5037, GSE5338, GSE6046, GSE7424, GSE8679, GSE8690, GSE9189, GSE9330, GSE9913
Ammecr1l	25	GSE10239, GSE11494, GSE11777, GSE12454, GSE12609, GSE13796, GSE15901, GSE17316, GSE17553, GSE17825, GSE18348, GSE20645, GSE21137, GSE22009, GSE22125, GSE23114, GSE23182, GSE23495, GSE3583, GSE4308, GSE7141, GSE7196, GSE7275, GSE8091, GSE8949
Aagab	25	GSE10556, GSE10904, GSE11667, GSE12432, GSE12985, GSE13333, GSE15610, GSE15624, GSE15640, GSE15894, GSE15955, GSE16002, GSE16390, GSE16751, GSE17322, GSE17825, GSE18004, GSE18551, GSE21902, GSE22871, GSE4230, GSE4786, GSE5202, GSE7774, GSE7831
Dlst	25	GSE10202, GSE10226, GSE10347, GSE12694, GSE13071, GSE13302, GSE14222, GSE14888, GSE15901, GSE15955, GSE16110, GSE16533, GSE17266, GSE17478, GSE17794, GSE17796, GSE18064, GSE20523, GSE21224, GSE4051, GSE7705, GSE7759, GSE8513, GSE9131, GSE9913
Atp9a	25	GSE10556, GSE10904, GSE11258, GSE11796, GSE12730, GSE13120, GSE13225, GSE13443, GSE14243, GSE14350, GSE16691, GSE1871, GSE18801, GSE19299, GSE1999, GSE21361, GSE21716, GSE5140, GSE6134, GSE7705, GSE8790, GSE9012, GSE9202, GSE9441, GSE9563
1200014J11Rik	25	GSE10216, GSE10813, GSE12432, GSE12707, GSE13106, GSE13224, GSE13409, GSE14024, GSE15955, GSE16067, GSE16114, GSE16377, GSE18135, GSE18551, GSE21137, GSE22094, GSE22140, GSE22313, GSE4288, GSE6623, GSE6850, GSE7705, GSE8313, GSE9519, GSE9975
Dbndd2	25	GSE10162, GSE10776, GSE11161, GSE11667, GSE12599, GSE12694, GSE13335, GSE13948, GSE14350, GSE15121, GSE15379, GSE15741, GSE16067, GSE16364, GSE16475, GSE17886, GSE21927, GSE3889, GSE4193, GSE6259, GSE6689, GSE8156, GSE8312, GSE9725, GSE9810
Usp36	25	GSE10728, GSE12003, GSE12421, GSE13033, GSE13946, GSE15733, GSE16207, GSE16380, GSE16705, GSE16751, GSE18064, GSE18460, GSE20620, GSE5338, GSE6514, GSE6591, GSE6674, GSE6689, GSE6813, GSE6858, GSE7196, GSE7275, GSE7707, GSE9471, GSE9563
Bzw1	25	GSE11723, GSE11796, GSE12432, GSE12599, GSE12694, GSE13032, GSE13143, GSE14222, GSE14431, GSE14906, GSE16377, GSE16475, GSE16564, GSE16751, GSE17184, GSE17994, GSE18211, GSE20100, GSE20513, GSE20645, GSE21224, GSE21525, GSE23738, GSE7309, GSE8156
Med14~2	25	GSE10970, GSE12499, GSE14088, GSE15318, GSE15872, GSE17825, GSE17869, GSE18669, GSE19403, GSE20954, GSE21018, GSE22434, GSE4002, GSE4034, GSE6285, GSE6514, GSE6540, GSE6623, GSE7676, GSE7707, GSE7774, GSE7852, GSE8868, GSE9123, GSE9975
Med17	25	GSE10239, GSE10347, GSE10908, GSE10954, GSE11777, GSE12432, GSE14431, GSE14888, GSE15318, GSE15872, GSE16555, GSE17266, GSE17478, GSE17796, GSE17985, GSE18064, GSE18551, GSE19286, GSE21749, GSE21905, GSE4786, GSE5332, GSE6595, GSE8621, GSE9975
Cdc40	25	GSE10904, GSE13333, GSE13526, GSE14585, GSE14678, GSE15894, GSE15901, GSE16475, GSE16682, GSE18308, GSE19110, GSE19299, GSE21048, GSE21749, GSE23002, GSE23724, GSE2372, GSE4288, GSE5324, GSE6595, GSE7219, GSE8679, GSE9123, GSE9189, GSE9443
Stx17	25	GSE10239, GSE10970, GSE11419, GSE11796, GSE12599, GSE13306, GSE13526, GSE14270, GSE14415, GSE16210, GSE16751, GSE16994, GSE17497, GSE17511, GSE18704, GSE18800, GSE19825, GSE2161, GSE21836, GSE22925, GSE24210, GSE7657, GSE7705, GSE7764, GSE9711
Klhdc10~2	25	GSE10202, GSE10904, GSE11687, GSE11796, GSE12693, GSE12730, GSE13796, GSE14222, GSE14686, GSE15894, GSE17511, GSE17553, GSE17825, GSE17994, GSE18801, GSE21749, GSE2250, GSE23782, GSE4926, GSE5128, GSE5202, GSE6046, GSE7309, GSE8564, GSE9443
Ston1~2	25	GSE11723, GSE13302, GSE13409, GSE16682, GSE16751, GSE17184, GSE17316, GSE17511, GSE17869, GSE18430, GSE20100, GSE20735, GSE4193, GSE4786, GSE5587, GSE6046, GSE6399, GSE6540, GSE6813, GSE6858, GSE7342, GSE8503, GSE9013, GSE9294, GSE9913
Cd3eap	25	GSE12003, GSE12518, GSE13120, GSE13512, GSE13590, GSE13693, GSE14270, GSE1479, GSE14929, GSE15580, GSE15610, GSE16110, GSE17322, GSE17509, GSE17886, GSE18224, GSE18460, GSE18801, GSE19528, GSE21189, GSE2372, GSE24210, GSE7596, GSE9471, GSE9563
Ccdc50	25	GSE11796, GSE13302, GSE14004, GSE14243, GSE14270, GSE15121, GSE17404, GSE17497, GSE17994, GSE19073, GSE19687, GSE20390, GSE20636, GSE21749, GSE5202, GSE6383, GSE7774, GSE7784, GSE7875, GSE8065, GSE9018, GSE9244, GSE9400, GSE9533, GSE9743
Ari2;Arih2	25	GSE10365, GSE11382, GSE11796, GSE13432, GSE15155, GSE15303, GSE16564, GSE17316, GSE17923, GSE18534, GSE18800, GSE19073, GSE20735, GSE21749, GSE21836, GSE24210, GSE4142, GSE6196, GSE6765, GSE7348, GSE7694, GSE8312, GSE8503, GSE9188, GSE9913
Ppp6c	25	GSE10556, GSE10965, GSE11258, GSE12003, GSE12599, GSE13032, GSE13526, GSE13730, GSE13948, GSE14525, GSE15121, GSE15891, GSE16629, GSE17647, GSE19875, GSE20100, GSE21525, GSE21749, GSE21841, GSE23782, GSE5582, GSE6196, GSE7875, GSE8488, GSE9202
Psmd11	25	GSE10908, GSE10954, GSE11667, GSE11775, GSE12950, GSE14004, GSE14270, GSE14395, GSE14458, GSE15121, GSE15894, GSE16207, GSE16564, GSE17923, GSE18042, GSE18211, GSE20620, GSE21041, GSE2250, GSE23178, GSE4142, GSE5298, GSE7657, GSE8949, GSE9443
Ralgps2	25	GSE10216, GSE10347, GSE10740, GSE10904, GSE11796, GSE12078, GSE12499, GSE14222, GSE14270, GSE15121, GSE16104, GSE19502, GSE21749, GSE21836, GSE3653, GSE4051, GSE4926, GSE5338, GSE6134, GSE6196, GSE6285, GSE7069, GSE8322, GSE9443, GSE9760
Synj2bp;Arip2~4	25	GSE10813, GSE10908, GSE11343, GSE12430, GSE12581, GSE14525, GSE15121, GSE15541, GSE15741, GSE16390, GSE17266, GSE17796, GSE17825, GSE18281, GSE18430, GSE18771, GSE19825, GSE20390, GSE20620, GSE24210, GSE3583, GSE7275, GSE7309, GSE7764, GSE8396
Ptger3	25	GSE10740, GSE10895, GSE11973, GSE11982, GSE12003, GSE12333, GSE12421, GSE12956, GSE13148, GSE15121, GSE16073, GSE16210, GSE16661, GSE17266, GSE17796, GSE17985, GSE18460, GSE21255, GSE21711, GSE7196, GSE7275, GSE7396, GSE7875, GSE9189, GSE9330
Serbp1~3	25	GSE10904, GSE11496, GSE11796, GSE12421, GSE12599, GSE13033, GSE13590, GSE13873, GSE14222, GSE14308, GSE14431, GSE16377, GSE17886, GSE18224, GSE18358, GSE1871, GSE21041, GSE3203, GSE3889, GSE7694, GSE7784, GSE8150, GSE8690, GSE9297, GSE9892
Pdlim5~3	25	GSE10965, GSE11796, GSE12001, GSE12694, GSE12730, GSE13071, GSE13306, GSE14088, GSE14395, GSE15610, GSE16012, GSE16114, GSE17511, GSE1835, GSE19282, GSE21905, GSE22506, GSE23182, GSE23724, GSE4786, GSE6210, GSE6770, GSE6858, GSE7596, GSE9533
Pdlim5~4	25	GSE12001, GSE12730, GSE13071, GSE13563, GSE14395, GSE15155, GSE15610, GSE15891, GSE15901, GSE16012, GSE19299, GSE22009, GSE22094, GSE22506, GSE23182, GSE3463, GSE5037, GSE6210, GSE6770, GSE7596, GSE7694, GSE7759, GSE8091, GSE8313, GSE9975
Mast4	25	GSE10740, GSE11120, GSE11258, GSE11723, GSE11982, GSE13225, GSE15078, GSE15894, GSE17910, GSE17994, GSE1835, GSE20244, GSE20987, GSE21361, GSE21842, GSE4051, GSE4193, GSE6815, GSE7020, GSE7342, GSE7657, GSE7676, GSE7764, GSE9013, GSE9037
Bmpr1a	25	GSE10216, GSE11796, GSE12430, GSE13493, GSE14222, GSE15121, GSE15155, GSE16533, GSE17062, GSE1871, GSE18800, GSE19004, GSE19299, GSE20390, GSE21836, GSE22009, GSE23724, GSE23738, GSE3889, GSE6196, GSE8488, GSE9012, GSE9400, GSE9443, GSE9975
Adamts10	25	GSE10848, GSE10954, GSE11684, GSE12985, GSE14088, GSE1435, GSE14395, GSE15155, GSE16475, GSE21927, GSE22094, GSE23495, GSE23780, GSE23782, GSE24210, GSE4035, GSE5338, GSE6255, GSE6595, GSE7196, GSE8044, GSE8322, GSE8488, GSE9244, GSE9330
Phf14~2	25	GSE11343, GSE12454, GSE12881, GSE13033, GSE13432, GSE13493, GSE14007, GSE14350, GSE14365, GSE15318, GSE17869, GSE18460, GSE20391, GSE21255, GSE21711, GSE21842, GSE23002, GSE23780, GSE5332, GSE7275, GSE7348, GSE7831, GSE8790, GSE9443, GSE9471
Zfp329~4	25	GSE10011, GSE11291, GSE11796, GSE13222, GSE13302, GSE14366, GSE14585, GSE15640, GSE15872, GSE15894, GSE17102, GSE17266, GSE17794, GSE17796, GSE18064, GSE18853, GSE18891, GSE24210, GSE3583, GSE6934, GSE7705, GSE7774, GSE7784, GSE8034, GSE8312
Nutf2	25	GSE10904, GSE11221, GSE11898, GSE12078, GSE13033, GSE13106, GSE14222, GSE14366, GSE14499, GSE15173, GSE15770, GSE18607, GSE19640, GSE20100, GSE21137, GSE22317, GSE4411, GSE6196, GSE7685, GSE7694, GSE8024, GSE8322, GSE9441, GSE9465, GSE9743
B230120H23Rik	25	GSE10011, GSE11040, GSE11221, GSE12001, GSE12078, GSE12499, GSE12730, GSE14395, GSE16110, GSE17478, GSE17806, GSE18800, GSE20100, GSE21842, GSE22506, GSE2250, GSE23738, GSE6383, GSE6689, GSE7302, GSE7694, GSE7798, GSE9297, GSE9314, GSE9804
Scara5	25	GSE10226, GSE10965, GSE11434, GSE12956, GSE13103, GSE13302, GSE15794, GSE17263, GSE18801, GSE20390, GSE20514, GSE20954, GSE22506, GSE23119, GSE4193, GSE4866, GSE5921, GSE6882, GSE7396, GSE7657, GSE7685, GSE7694, GSE8044, GSE8949, GSE9131
Ppp4r2	25	GSE10216, GSE10806, GSE11557, GSE12078, GSE12499, GSE12599, GSE13259, GSE13563, GSE14481, GSE15871, GSE16533, GSE17404, GSE17794, GSE19299, GSE20696, GSE21361, GSE22009, GSE23724, GSE7141, GSE7348, GSE7685, GSE8966, GSE9400, GSE9743, GSE9760
Rragd;AK081204	25	GSE11120, GSE11804, GSE12333, GSE12694, GSE12948, GSE14222, GSE14270, GSE17266, GSE17794, GSE17796, GSE18607, GSE18669, GSE18785, GSE20335, GSE21711, GSE22313, GSE23755, GSE23780, GSE3583, GSE3889, GSE7324, GSE7596, GSE7762, GSE7831, GSE9743
Rbm28	25	GSE10776, GSE10806, GSE11777, GSE11898, GSE13143, GSE13245, GSE14088, GSE15760, GSE16002, GSE16475, GSE17806, GSE17994, GSE18348, GSE18551, GSE18771, GSE20100, GSE21716, GSE2250, GSE3203, GSE4230, GSE4866, GSE6858, GSE7694, GSE9353, GSE9629
Eps15~2	25	GSE10239, GSE11040, GSE11796, GSE12599, GSE13032, GSE13590, GSE14222, GSE14270, GSE15121, GSE16454, GSE16564, GSE17076, GSE17647, GSE18800, GSE20918, GSE21361, GSE23725, GSE24350, GSE6196, GSE7141, GSE7694, GSE7774, GSE9037, GSE9400, GSE9519
Eif4g2~3	25	GSE10262, GSE11680, GSE11687, GSE12730, GSE13302, GSE13443, GSE15871, GSE15872, GSE16390, GSE16705, GSE17869, GSE18460, GSE18551, GSE19616, GSE19875, GSE21041, GSE22506, GSE3463, GSE7275, GSE7596, GSE7676, GSE8065, GSE8150, GSE9202, GSE9441
Trip4~2	25	GSE10954, GSE11194, GSE11662, GSE11667, GSE12073, GSE13512, GSE13873, GSE14686, GSE15155, GSE16533, GSE17647, GSE17910, GSE18135, GSE18211, GSE18800, GSE20100, GSE20954, GSE21842, GSE3100, GSE4260, GSE7875, GSE8322, GSE8790, GSE9287, GSE9533
Trip4~3	25	GSE10904, GSE11291, GSE12001, GSE12421, GSE12454, GSE13033, GSE13120, GSE13611, GSE14395, GSE14415, GSE14888, GSE15580, GSE15770, GSE16661, GSE18348, GSE18430, GSE19073, GSE19299, GSE19517, GSE20335, GSE6285, GSE8790, GSE9711, GSE9803, GSE9892
Gyk~2	25	GSE10285, GSE10970, GSE11494, GSE11628, GSE11687, GSE11887, GSE12956, GSE13033, GSE13148, GSE13409, GSE13796, GSE15624, GSE16390, GSE17383, GSE17869, GSE18064, GSE18771, GSE19286, GSE21255, GSE22925, GSE23002, GSE4786, GSE6285, GSE7767, GSE8790
Litaf~2	25	GSE11818, GSE12454, GSE13432, GSE15318, GSE15894, GSE18064, GSE19004, GSE19825, GSE1999, GSE20987, GSE21749, GSE2372, GSE23925, GSE2869, GSE4193, GSE4230, GSE4411, GSE6259, GSE6875, GSE7141, GSE8044, GSE8150, GSE8156, GSE8295, GSE9892
Tmem41b	25	GSE10965, GSE12505, GSE13490, GSE14101, GSE15121, GSE15379, GSE15610, GSE15770, GSE17825, GSE17886, GSE18281, GSE19282, GSE20645, GSE23738, GSE4411, GSE5332, GSE5333, GSE7759, GSE7852, GSE8034, GSE8503, GSE8513, GSE8790, GSE8949, GSE9810
Cds2~3	25	GSE10239, GSE10285, GSE10904, GSE10965, GSE12454, GSE13225, GSE13306, GSE13611, GSE14686, GSE15121, GSE15624, GSE15902, GSE16629, GSE18801, GSE19073, GSE19282, GSE20335, GSE21368, GSE21749, GSE23725, GSE5582, GSE6134, GSE7275, GSE8498, GSE9975
Cct4	25	GSE10965, GSE11291, GSE11667, GSE11684, GSE11759, GSE11796, GSE11818, GSE12078, GSE12333, GSE12599, GSE13143, GSE13590, GSE15541, GSE16377, GSE16660, GSE18281, GSE18430, GSE20100, GSE21224, GSE21716, GSE22935, GSE23755, GSE8065, GSE8322, GSE9316
Msh3	25	GSE11253, GSE12001, GSE12505, GSE13579, GSE15610, GSE15902, GSE16564, GSE17886, GSE17985, GSE17994, GSE18648, GSE19299, GSE19875, GSE21927, GSE23002, GSE5202, GSE5338, GSE6046, GSE6689, GSE7605, GSE7705, GSE7767, GSE8678, GSE9294, GSE9314
Ccdc127	25	GSE10262, GSE11040, GSE11343, GSE12498, GSE13223, GSE13245, GSE13335, GSE14024, GSE14980, GSE17184, GSE17266, GSE17794, GSE17796, GSE18800, GSE19073, GSE21224, GSE21515, GSE21927, GSE22506, GSE4051, GSE4411, GSE4936, GSE7784, GSE8710, GSE9629
Cbfa2t2	25	GSE11358, GSE11662, GSE11680, GSE12599, GSE13302, GSE14350, GSE15121, GSE15640, GSE15872, GSE16114, GSE17825, GSE18396, GSE18607, GSE19004, GSE19825, GSE20523, GSE20621, GSE4002, GSE6398, GSE6540, GSE7275, GSE7342, GSE7596, GSE7875, GSE9443
Phf20l1~3	25	GSE10728, GSE12421, GSE12454, GSE12467, GSE12810, GSE13333, GSE13611, GSE13873, GSE14431, GSE15121, GSE15303, GSE17062, GSE18800, GSE20696, GSE20735, GSE20987, GSE23724, GSE5582, GSE6875, GSE7705, GSE8503, GSE8621, GSE9202, GSE9804, GSE9913
Polr3k~2	25	GSE10290, GSE10365, GSE11194, GSE11291, GSE11723, GSE11796, GSE12712, GSE13143, GSE13693, GSE14415, GSE17316, GSE17825, GSE19282, GSE20513, GSE20636, GSE21368, GSE21749, GSE4051, GSE4193, GSE7275, GSE7342, GSE7605, GSE8621, GSE9037, GSE9975
Txnl1	25	GSE10965, GSE11040, GSE11258, GSE11818, GSE12078, GSE12599, GSE14024, GSE14366, GSE14929, GSE17184, GSE17647, GSE18341, GSE19299, GSE20100, GSE21267, GSE23738, GSE23755, GSE23782, GSE6255, GSE7196, GSE7694, GSE8065, GSE9202, GSE9247, GSE9400
Srsf6	25	GSE10167, GSE11382, GSE12078, GSE13032, GSE13033, GSE13143, GSE13730, GSE13799, GSE13805, GSE14270, GSE14308, GSE14525, GSE15326, GSE15901, GSE17985, GSE20645, GSE21836, GSE3100, GSE6540, GSE7141, GSE7196, GSE7357, GSE7694, GSE8771, GSE8790
Lnp	25	GSE10813, GSE10913, GSE12599, GSE12881, GSE13259, GSE15541, GSE16703, GSE16751, GSE17263, GSE17647, GSE17825, GSE17886, GSE21189, GSE21842, GSE23114, GSE23700, GSE24031, GSE24210, GSE3889, GSE7275, GSE7831, GSE8091, GSE8322, GSE9012, GSE9913
Zfp828	25	GSE10776, GSE10913, GSE12003, GSE13693, GSE13796, GSE14415, GSE15121, GSE15872, GSE18135, GSE19004, GSE19403, GSE19793, GSE21255, GSE21716, GSE23002, GSE3463, GSE4786, GSE5338, GSE6255, GSE6383, GSE7275, GSE7342, GSE7407, GSE7430, GSE9441
Tia1~2	24	GSE10216, GSE11382, GSE11400, GSE11662, GSE13032, GSE13143, GSE13223, GSE13227, GSE14395, GSE15121, GSE16364, GSE16390, GSE17806, GSE21716, GSE22125, GSE2250, GSE24350, GSE6591, GSE7069, GSE7275, GSE7762, GSE7767, GSE9013, GSE9743
Fbxl20	24	GSE10011, GSE11777, GSE12421, GSE13120, GSE13143, GSE13493, GSE13796, GSE14431, GSE14686, GSE14753, GSE15121, GSE15901, GSE16114, GSE16377, GSE18801, GSE21137, GSE5037, GSE6632, GSE7050, GSE7705, GSE7831, GSE8150, GSE8312, GSE9465
Pdk1	24	GSE10011, GSE10162, GSE10227, GSE11040, GSE11291, GSE11680, GSE11684, GSE12950, GSE13432, GSE15610, GSE18551, GSE19286, GSE19299, GSE20513, GSE23002, GSE3203, GSE6858, GSE7396, GSE7705, GSE8044, GSE8322, GSE8503, GSE8966, GSE9037
Adprh	24	GSE10726, GSE11291, GSE13333, GSE15894, GSE17266, GSE17794, GSE17796, GSE19286, GSE19875, GSE20391, GSE21224, GSE21716, GSE21749, GSE4193, GSE6210, GSE6297, GSE6934, GSE7275, GSE7707, GSE8312, GSE9012, GSE9314, GSE9441, GSE9804
Smcr8	24	GSE10273, GSE10776, GSE10904, GSE11161, GSE11796, GSE15768, GSE15894, GSE16207, GSE17316, GSE18042, GSE20302, GSE22009, GSE22506, GSE4051, GSE4411, GSE6980, GSE7141, GSE7784, GSE8065, GSE8513, GSE9316, GSE9549, GSE9563, GSE9892
Arl4a	24	GSE10728, GSE10908, GSE12001, GSE12609, GSE12694, GSE13526, GSE15770, GSE15902, GSE16751, GSE17511, GSE18348, GSE20645, GSE2161, GSE21927, GSE22125, GSE23724, GSE23725, GSE4786, GSE6689, GSE7759, GSE7831, GSE8065, GSE8156, GSE9760
Dlst~2	24	GSE10011, GSE11667, GSE11684, GSE11723, GSE12421, GSE13071, GSE13302, GSE13306, GSE16377, GSE17266, GSE17478, GSE17794, GSE17796, GSE19875, GSE20335, GSE21224, GSE21361, GSE3583, GSE5324, GSE6934, GSE6957, GSE7705, GSE8868, GSE9563
Inadl	24	GSE11667, GSE13103, GSE13302, GSE13873, GSE14007, GSE14222, GSE14481, GSE17184, GSE18135, GSE19076, GSE19793, GSE20954, GSE4035, GSE4230, GSE4411, GSE6540, GSE7774, GSE9013, GSE9297, GSE9314, GSE9330, GSE9441, GSE9533, GSE9892
Gatsl2	24	GSE10728, GSE10970, GSE12499, GSE13225, GSE13302, GSE13306, GSE13333, GSE13563, GSE15155, GSE15640, GSE17478, GSE19073, GSE24210, GSE4926, GSE5298, GSE5338, GSE6398, GSE6591, GSE7196, GSE7596, GSE8431, GSE8710, GSE9629, GSE9810
Sec22b	24	GSE10216, GSE12078, GSE12454, GSE12694, GSE13283, GSE13335, GSE13432, GSE13692, GSE14222, GSE14366, GSE15155, GSE15326, GSE17316, GSE17404, GSE17760, GSE19534, GSE20100, GSE20244, GSE20684, GSE23182, GSE24210, GSE7694, GSE7774, GSE8322
Wdr33~4	24	GSE10162, GSE12454, GSE12609, GSE13106, GSE13611, GSE13873, GSE14431, GSE15303, GSE17184, GSE17796, GSE17806, GSE17896, GSE18430, GSE19073, GSE21041, GSE21137, GSE2161, GSE21716, GSE3583, GSE6957, GSE7774, GSE8513, GSE8966, GSE9368
Rrbp1~3	24	GSE10262, GSE11358, GSE11796, GSE12001, GSE12003, GSE13120, GSE13259, GSE13432, GSE13590, GSE14004, GSE14101, GSE20390, GSE20696, GSE23114, GSE3583, GSE4411, GSE5332, GSE5921, GSE7774, GSE7831, GSE7948, GSE8513, GSE8828, GSE9400
0610009O20Rik	24	GSE10908, GSE11419, GSE11496, GSE11796, GSE11898, GSE12454, GSE12950, GSE13033, GSE14243, GSE15379, GSE15610, GSE16390, GSE17184, GSE17994, GSE18801, GSE19286, GSE19502, GSE1999, GSE20390, GSE21749, GSE24350, GSE7764, GSE8621, GSE9013
Galnt10	24	GSE10556, GSE10740, GSE10776, GSE11382, GSE12333, GSE12599, GSE13402, GSE14007, GSE14222, GSE14415, GSE15121, GSE15894, GSE16364, GSE17513, GSE20684, GSE21041, GSE4035, GSE5245, GSE5332, GSE6485, GSE6681, GSE6689, GSE7774, GSE8621
Nudt13	24	GSE10970, GSE11120, GSE12003, GSE12421, GSE12430, GSE13225, GSE14366, GSE15640, GSE15741, GSE16644, GSE16660, GSE17869, GSE18430, GSE18607, GSE19534, GSE19668, GSE20335, GSE21927, GSE23782, GSE4786, GSE5202, GSE5921, GSE8488, GSE8949
Tmem201~2	24	GSE10202, GSE12454, GSE12505, GSE12881, GSE14431, GSE17513, GSE17553, GSE17806, GSE17910, GSE18326, GSE19403, GSE20514, GSE21189, GSE21361, GSE22317, GSE23755, GSE3100, GSE4142, GSE6540, GSE6689, GSE7141, GSE7225, GSE8503, GSE9803
Fam20b	24	GSE10011, GSE10908, GSE12950, GSE13071, GSE13245, GSE13432, GSE13693, GSE14431, GSE15379, GSE15541, GSE16390, GSE16454, GSE16902, GSE17322, GSE18348, GSE19640, GSE20696, GSE21927, GSE3100, GSE6046, GSE6591, GSE6934, GSE7764, GSE9975
Man1a2	24	GSE10813, GSE11194, GSE11796, GSE12003, GSE13512, GSE13796, GSE16114, GSE16377, GSE17076, GSE1871, GSE18800, GSE20100, GSE20636, GSE20645, GSE20987, GSE21836, GSE5338, GSE6196, GSE7069, GSE7141, GSE7309, GSE7764, GSE9533, GSE9913
Tmem33	24	GSE11258, GSE11667, GSE11899, GSE12333, GSE12694, GSE14004, GSE14366, GSE15121, GSE15541, GSE15580, GSE17263, GSE17647, GSE18322, GSE2161, GSE21841, GSE22925, GSE4142, GSE6196, GSE6689, GSE7141, GSE7324, GSE8868, GSE9202, GSE9441
Celf2	24	GSE10202, GSE10954, GSE12599, GSE13032, GSE14499, GSE16438, GSE16660, GSE18322, GSE19534, GSE20645, GSE21224, GSE21749, GSE23178, GSE23308, GSE23755, GSE3889, GSE4034, GSE5582, GSE6514, GSE7275, GSE7707, GSE7958, GSE9803, GSE9804
Xpr1	24	GSE10011, GSE10365, GSE10587, GSE10806, GSE11870, GSE11898, GSE12421, GSE12499, GSE13033, GSE14270, GSE15303, GSE18800, GSE19073, GSE19729, GSE19875, GSE20244, GSE20636, GSE21749, GSE3463, GSE4786, GSE6134, GSE6689, GSE7310, GSE7705
Ube2k	24	GSE10904, GSE11258, GSE11557, GSE11862, GSE12430, GSE12432, GSE14458, GSE15733, GSE16002, GSE17383, GSE17647, GSE20645, GSE23308, GSE23495, GSE23724, GSE23925, GSE4308, GSE5763, GSE7605, GSE8322, GSE8790, GSE8966, GSE9124, GSE9400
Ube2w~2	24	GSE10954, GSE11667, GSE11684, GSE12001, GSE12498, GSE13409, GSE13563, GSE14024, GSE16390, GSE16691, GSE17825, GSE17910, GSE17925, GSE18064, GSE18430, GSE20100, GSE21018, GSE21836, GSE7155, GSE7764, GSE7831, GSE7948, GSE8710, GSE8949
D4Ertd22e	24	GSE10285, GSE11194, GSE13283, GSE13302, GSE14222, GSE17513, GSE17647, GSE17886, GSE17910, GSE19142, GSE21749, GSE23002, GSE23738, GSE3583, GSE4926, GSE5202, GSE6210, GSE6540, GSE6595, GSE7831, GSE8065, GSE8295, GSE8322, GSE8621
Angel2	24	GSE10285, GSE10895, GSE10908, GSE10954, GSE10970, GSE11796, GSE13143, GSE14308, GSE14415, GSE15902, GSE16994, GSE18348, GSE18801, GSE20636, GSE21822, GSE23724, GSE5202, GSE5338, GSE6399, GSE7605, GSE7705, GSE8034, GSE8396, GSE9316
Rprd2~4	24	GSE10202, GSE10627, GSE10965, GSE12333, GSE12421, GSE12536, GSE13409, GSE13443, GSE15733, GSE15871, GSE16390, GSE19139, GSE20636, GSE2161, GSE21711, GSE21749, GSE23755, GSE3889, GSE4288, GSE4308, GSE6084, GSE7219, GSE7831, GSE8679
Stx17~2	24	GSE11684, GSE11796, GSE12505, GSE12599, GSE13306, GSE13526, GSE14004, GSE14270, GSE15541, GSE16751, GSE16994, GSE17076, GSE17497, GSE17511, GSE18800, GSE19282, GSE19403, GSE21525, GSE2161, GSE24210, GSE4051, GSE5338, GSE6210, GSE7774
Lig3~2	24	GSE10162, GSE10273, GSE10776, GSE12599, GSE1479, GSE15155, GSE15232, GSE16390, GSE16994, GSE18800, GSE18891, GSE19299, GSE19825, GSE20335, GSE20636, GSE21137, GSE23002, GSE5338, GSE6595, GSE7275, GSE7309, GSE7694, GSE7764, GSE9735
Atp11a~2	24	GSE10226, GSE10776, GSE11796, GSE11859, GSE12908, GSE13106, GSE13225, GSE13490, GSE14088, GSE14222, GSE14350, GSE16067, GSE16114, GSE17869, GSE17985, GSE18567, GSE20696, GSE23925, GSE24210, GSE4193, GSE7225, GSE7774, GSE9247, GSE9465
Tcf25;mKIAA1049	24	GSE10796, GSE11667, GSE11870, GSE12248, GSE13033, GSE13143, GSE14270, GSE18551, GSE18801, GSE20696, GSE20954, GSE21606, GSE2161, GSE21841, GSE22125, GSE23182, GSE4411, GSE5587, GSE7050, GSE7141, GSE8503, GSE9244, GSE9441, GSE9743
Pcbp2	24	GSE10516, GSE10776, GSE11291, GSE11343, GSE11898, GSE12498, GSE12505, GSE14270, GSE15318, GSE15379, GSE15770, GSE16564, GSE16703, GSE16705, GSE18281, GSE19369, GSE21267, GSE21583, GSE2250, GSE5332, GSE6813, GSE7605, GSE7852, GSE9287
Fam135a	24	GSE11687, GSE12498, GSE12505, GSE13033, GSE13443, GSE14004, GSE15173, GSE17647, GSE17825, GSE17994, GSE18004, GSE18224, GSE20390, GSE20645, GSE21583, GSE3889, GSE4786, GSE6196, GSE6681, GSE7020, GSE7069, GSE8322, GSE8790, GSE9400
Hspa13~2	24	GSE10806, GSE10908, GSE11221, GSE11990, GSE12430, GSE12499, GSE13223, GSE16377, GSE16564, GSE16682, GSE17102, GSE17825, GSE18607, GSE19616, GSE20390, GSE21515, GSE23725, GSE3889, GSE4142, GSE4411, GSE6540, GSE6591, GSE7767, GSE8681
Ttc15	24	GSE10011, GSE11291, GSE11684, GSE12003, GSE12421, GSE12810, GSE14525, GSE15121, GSE16703, GSE17322, GSE17994, GSE18460, GSE18551, GSE18801, GSE19668, GSE21137, GSE21143, GSE21842, GSE3203, GSE5582, GSE6595, GSE7705, GSE8091, GSE9629
Caprin1	24	GSE11343, GSE12078, GSE12454, GSE12498, GSE12694, GSE12730, GSE14024, GSE14088, GSE14395, GSE15232, GSE16475, GSE17256, GSE17478, GSE17513, GSE19408, GSE20100, GSE3653, GSE6210, GSE6934, GSE7196, GSE7948, GSE8024, GSE8044, GSE9441
Caprin1~2	24	GSE12078, GSE12454, GSE12498, GSE14045, GSE1435, GSE14395, GSE14561, GSE14585, GSE15232, GSE16114, GSE16682, GSE17256, GSE17513, GSE18607, GSE19073, GSE19534, GSE20100, GSE20335, GSE20523, GSE4308, GSE5202, GSE6934, GSE7948, GSE8024
Caprin1~3	24	GSE11796, GSE12078, GSE12454, GSE12498, GSE14222, GSE14395, GSE15232, GSE17256, GSE17478, GSE17513, GSE20100, GSE20335, GSE20523, GSE21515, GSE4308, GSE5202, GSE6046, GSE7707, GSE7948, GSE8024, GSE9441, GSE9443, GSE9711, GSE9803
Med25	24	GSE11667, GSE11796, GSE12078, GSE12432, GSE12599, GSE12694, GSE13033, GSE13302, GSE13432, GSE13547, GSE14222, GSE15872, GSE17184, GSE19004, GSE19282, GSE19997, GSE20390, GSE21224, GSE22009, GSE23725, GSE4288, GSE6957, GSE7605, GSE8733
Exoc4~2	24	GSE10965, GSE12078, GSE13120, GSE13302, GSE13335, GSE16002, GSE17184, GSE17256, GSE17316, GSE17817, GSE17825, GSE20735, GSE21749, GSE22009, GSE22506, GSE24210, GSE4002, GSE5500, GSE6210, GSE8678, GSE8790, GSE9131, GSE9297, GSE9400
Yme1l1~2	24	GSE10011, GSE10273, GSE11358, GSE13120, GSE14431, GSE15894, GSE16377, GSE16682, GSE17316, GSE17840, GSE18211, GSE18853, GSE19073, GSE21137, GSE23725, GSE3653, GSE6815, GSE7705, GSE7809, GSE8150, GSE8396, GSE8690, GSE9441, GSE9443
Palld	24	GSE10290, GSE10556, GSE11628, GSE12748, GSE13143, GSE14007, GSE14585, GSE15902, GSE17923, GSE18064, GSE18341, GSE19073, GSE19282, GSE21048, GSE21711, GSE22009, GSE3621, GSE4786, GSE5921, GSE6383, GSE7357, GSE7605, GSE7767, GSE9725
Svil	24	GSE11494, GSE11982, GSE12421, GSE12454, GSE12950, GSE13443, GSE14929, GSE15610, GSE16104, GSE16705, GSE16974, GSE17869, GSE18551, GSE18740, GSE21137, GSE21368, GSE5338, GSE5763, GSE7275, GSE7342, GSE7357, GSE8292, GSE9012, GSE9563
4933407H18Rik	24	GSE10202, GSE10806, GSE11557, GSE11680, GSE11898, GSE14350, GSE15768, GSE16377, GSE16925, GSE17806, GSE17825, GSE18004, GSE18135, GSE18785, GSE19436, GSE20684, GSE21749, GSE21927, GSE23002, GSE4786, GSE7275, GSE8044, GSE8790, GSE9804
Armc1~3	24	GSE10239, GSE10525, GSE11343, GSE11687, GSE12003, GSE12985, GSE13611, GSE13693, GSE14007, GSE14980, GSE15624, GSE16751, GSE17825, GSE17994, GSE18430, GSE21749, GSE21836, GSE23002, GSE23114, GSE23925, GSE4193, GSE6591, GSE7141, GSE7275
Psmf1	24	GSE11664, GSE12498, GSE12599, GSE12881, GSE13103, GSE14024, GSE14350, GSE15121, GSE16114, GSE16377, GSE16705, GSE17910, GSE19729, GSE19875, GSE20100, GSE21361, GSE21749, GSE22434, GSE3583, GSE6196, GSE7784, GSE7875, GSE8503, GSE9760
6330578E17Rik	24	GSE10776, GSE10908, GSE11382, GSE11667, GSE11723, GSE12599, GSE13227, GSE13873, GSE14024, GSE16114, GSE17266, GSE17794, GSE17796, GSE18326, GSE19403, GSE21749, GSE21836, GSE23738, GSE7605, GSE7774, GSE8024, GSE8503, GSE9244, GSE9913
Eif2ak1~3	24	GSE10011, GSE10273, GSE12337, GSE12707, GSE15379, GSE15741, GSE16705, GSE17062, GSE17322, GSE17383, GSE18341, GSE18800, GSE20244, GSE20918, GSE21137, GSE21525, GSE24350, GSE4411, GSE5128, GSE8034, GSE8790, GSE9563, GSE9804, GSE9975
Eif2ak1~4	24	GSE11664, GSE11667, GSE12078, GSE12454, GSE12694, GSE12950, GSE12956, GSE13224, GSE13245, GSE13259, GSE15121, GSE17256, GSE17316, GSE17647, GSE2250, GSE3100, GSE3583, GSE6540, GSE6591, GSE7155, GSE7694, GSE7762, GSE7875, GSE9743
Ezh1	24	GSE10202, GSE11664, GSE13033, GSE13611, GSE17985, GSE17994, GSE18607, GSE20316, GSE21749, GSE21927, GSE5202, GSE6980, GSE7275, GSE7357, GSE7657, GSE7831, GSE8044, GSE8621, GSE8790, GSE8966, GSE9130, GSE9202, GSE9804, GSE9913
Lbh	24	GSE10347, GSE10740, GSE13120, GSE13227, GSE13432, GSE13946, GSE13948, GSE15610, GSE15891, GSE15894, GSE16377, GSE19282, GSE20735, GSE3203, GSE3889, GSE4142, GSE4260, GSE4786, GSE6291, GSE6632, GSE7275, GSE7831, GSE8150, GSE9443
Serbp1~4	24	GSE11796, GSE11898, GSE12078, GSE12134, GSE12421, GSE12467, GSE12599, GSE13590, GSE14007, GSE14222, GSE14366, GSE15871, GSE17886, GSE18801, GSE22935, GSE4411, GSE6291, GSE7069, GSE7774, GSE8091, GSE8295, GSE9202, GSE9743, GSE9892
Lsm1	24	GSE10011, GSE10965, GSE12078, GSE12421, GSE12430, GSE12694, GSE13547, GSE16377, GSE17511, GSE18224, GSE18281, GSE18800, GSE19875, GSE2161, GSE22935, GSE23114, GSE3463, GSE5500, GSE7705, GSE7774, GSE8065, GSE8322, GSE9913, GSE9975
Mrpl15~2	24	GSE10011, GSE10776, GSE11870, GSE13227, GSE13245, GSE13283, GSE13432, GSE13948, GSE14525, GSE16114, GSE17553, GSE17796, GSE17869, GSE18281, GSE18551, GSE24210, GSE3203, GSE4786, GSE5245, GSE7141, GSE7694, GSE7705, GSE7784, GSE9913
Alf4;Aff4	24	GSE12337, GSE13443, GSE13563, GSE15121, GSE16104, GSE16380, GSE17869, GSE17994, GSE18551, GSE19282, GSE20390, GSE21255, GSE21711, GSE21749, GSE22434, GSE23308, GSE23738, GSE3463, GSE3621, GSE6934, GSE8156, GSE8322, GSE9400, GSE9803
Tmem57	24	GSE10273, GSE11343, GSE11667, GSE11870, GSE13259, GSE13302, GSE13432, GSE14366, GSE14431, GSE15121, GSE15871, GSE17266, GSE17796, GSE17840, GSE18135, GSE21224, GSE23738, GSE3203, GSE3463, GSE6196, GSE7069, GSE7357, GSE9443, GSE9975
Zdhhc18	24	GSE10904, GSE12454, GSE12599, GSE12950, GSE13143, GSE15121, GSE16585, GSE16644, GSE17647, GSE19403, GSE19687, GSE20575, GSE20696, GSE6196, GSE6210, GSE6540, GSE6689, GSE6813, GSE7357, GSE7685, GSE8771, GSE9400, GSE9441, GSE9563
Crem~4	24	GSE10365, GSE11040, GSE12881, GSE12956, GSE15624, GSE16377, GSE16564, GSE18224, GSE19528, GSE20645, GSE20735, GSE21255, GSE23002, GSE23114, GSE4260, GSE5245, GSE5500, GSE5921, GSE5959, GSE6623, GSE7676, GSE8621, GSE9037, GSE9330
Cpsf6~5	24	GSE10813, GSE11287, GSE12078, GSE12599, GSE13143, GSE13948, GSE14222, GSE14415, GSE15121, GSE16002, GSE17076, GSE17102, GSE17647, GSE17806, GSE21836, GSE23437, GSE23738, GSE23782, GSE7694, GSE7705, GSE7875, GSE9316, GSE9443, GSE9743
Tceb3	24	GSE10813, GSE11356, GSE12454, GSE12609, GSE13223, GSE13245, GSE13873, GSE14045, GSE15121, GSE15401, GSE16207, GSE16454, GSE17886, GSE19825, GSE20335, GSE20523, GSE20645, GSE21361, GSE23556, GSE5332, GSE5763, GSE6934, GSE7141, GSE7705
Tomm7	24	GSE11667, GSE12003, GSE12073, GSE12078, GSE12712, GSE13103, GSE13335, GSE14222, GSE14753, GSE15155, GSE15303, GSE17513, GSE17886, GSE18617, GSE18648, GSE19282, GSE21361, GSE21905, GSE7275, GSE7309, GSE7831, GSE8091, GSE9563, GSE9760
Ppp6r3	24	GSE11684, GSE12337, GSE12610, GSE13071, GSE13227, GSE13432, GSE14929, GSE15894, GSE17994, GSE18326, GSE18348, GSE18551, GSE18800, GSE18801, GSE19286, GSE19448, GSE21546, GSE23738, GSE3203, GSE5332, GSE6210, GSE7657, GSE9563, GSE9975
Rapgef1	24	GSE10285, GSE10740, GSE10908, GSE10954, GSE11680, GSE12134, GSE15155, GSE15955, GSE16114, GSE16644, GSE18348, GSE18853, GSE1999, GSE20735, GSE21749, GSE21822, GSE2250, GSE23724, GSE23725, GSE23782, GSE7487, GSE8091, GSE9400, GSE9913
Gm7324;Rbmx	24	GSE10193, GSE10627, GSE11775, GSE12518, GSE12694, GSE13223, GSE16564, GSE16661, GSE17383, GSE18853, GSE2161, GSE24210, GSE3463, GSE3889, GSE5245, GSE5332, GSE7141, GSE7196, GSE7694, GSE8034, GSE8407, GSE9316, GSE9400, GSE9913
Prkag2~2	24	GSE11040, GSE11664, GSE13259, GSE13306, GSE14007, GSE15078, GSE15303, GSE16002, GSE18322, GSE18348, GSE18396, GSE18551, GSE19073, GSE20335, GSE20636, GSE24210, GSE3621, GSE6765, GSE7275, GSE7348, GSE7605, GSE8150, GSE8621, GSE9130
0610011L14Rik	24	GSE11291, GSE11496, GSE11687, GSE11859, GSE12421, GSE15541, GSE15894, GSE16438, GSE16623, GSE17062, GSE18430, GSE19286, GSE19732, GSE22009, GSE5128, GSE5763, GSE6813, GSE7275, GSE7333, GSE7767, GSE8407, GSE9563, GSE9735, GSE9803
Ermp1	24	GSE10011, GSE10262, GSE11687, GSE11887, GSE12337, GSE13120, GSE14088, GSE15770, GSE15894, GSE16207, GSE16703, GSE18551, GSE20390, GSE21137, GSE23724, GSE4034, GSE4230, GSE5921, GSE7141, GSE7275, GSE7676, GSE7705, GSE8488, GSE9199
Prcp	24	GSE10011, GSE10273, GSE11496, GSE12003, GSE12505, GSE12599, GSE12956, GSE13799, GSE14004, GSE15894, GSE17383, GSE17910, GSE18740, GSE20918, GSE23114, GSE23780, GSE3889, GSE4308, GSE7219, GSE7676, GSE7705, GSE7784, GSE8966, GSE9629
Lrch1~2	24	GSE10216, GSE10970, GSE12078, GSE12430, GSE12498, GSE12505, GSE13259, GSE13796, GSE13799, GSE1435, GSE15121, GSE15894, GSE16691, GSE17076, GSE17825, GSE22313, GSE4786, GSE5202, GSE6934, GSE7219, GSE7275, GSE8488, GSE8513, GSE9244
2700078E11Rik	24	GSE10011, GSE10806, GSE10912, GSE11194, GSE11258, GSE11557, GSE12001, GSE12499, GSE12985, GSE13033, GSE14243, GSE14270, GSE15326, GSE15379, GSE20645, GSE21515, GSE21525, GSE21749, GSE24210, GSE4193, GSE4288, GSE6765, GSE7348, GSE8065
AK041061	24	GSE10728, GSE10806, GSE12499, GSE12599, GSE12956, GSE13033, GSE13302, GSE13335, GSE14024, GSE15379, GSE15541, GSE15620, GSE15733, GSE16114, GSE16925, GSE17404, GSE17647, GSE20335, GSE3463, GSE5324, GSE7357, GSE7764, GSE8024, GSE9760
Wdr26	24	GSE10627, GSE10740, GSE13223, GSE13981, GSE14222, GSE15121, GSE15303, GSE15633, GSE17553, GSE17985, GSE17994, GSE18551, GSE19073, GSE19793, GSE20335, GSE2372, GSE6623, GSE6765, GSE7605, GSE7705, GSE7948, GSE8322, GSE9012, GSE9913
Hdhd2	24	GSE10202, GSE10347, GSE12333, GSE12454, GSE12609, GSE13224, GSE14525, GSE15121, GSE15303, GSE17825, GSE19875, GSE20390, GSE20621, GSE20918, GSE21033, GSE21749, GSE22009, GSE4786, GSE6540, GSE6623, GSE7219, GSE7309, GSE9400, GSE9810
Litaf~3	24	GSE10954, GSE11818, GSE12454, GSE15318, GSE15894, GSE16533, GSE17825, GSE19004, GSE19448, GSE19825, GSE20987, GSE2372, GSE23925, GSE3653, GSE3889, GSE4002, GSE4230, GSE4411, GSE5037, GSE7141, GSE8044, GSE8156, GSE8949, GSE9892
Klhl25	24	GSE11818, GSE12498, GSE12499, GSE12950, GSE13245, GSE13306, GSE13730, GSE13873, GSE14222, GSE15902, GSE16751, GSE17316, GSE18064, GSE19073, GSE19233, GSE2161, GSE24210, GSE3583, GSE7141, GSE7324, GSE7694, GSE7707, GSE7875, GSE9314
Sucla2	24	GSE10202, GSE10239, GSE11040, GSE11667, GSE12499, GSE13106, GSE14270, GSE14395, GSE14585, GSE15624, GSE17806, GSE18211, GSE18224, GSE18551, GSE18648, GSE19299, GSE19403, GSE19408, GSE23002, GSE5332, GSE5338, GSE6595, GSE7219, GSE8407
Ppm1b	24	GSE10776, GSE11258, GSE13335, GSE13873, GSE14395, GSE14499, GSE15155, GSE15624, GSE15894, GSE16377, GSE17266, GSE17316, GSE17404, GSE17794, GSE18771, GSE20696, GSE20954, GSE3463, GSE3653, GSE5202, GSE5298, GSE6291, GSE6957, GSE9400
5730437N04Rik~2	24	GSE10806, GSE11040, GSE11664, GSE12003, GSE13106, GSE13693, GSE14101, GSE14270, GSE16364, GSE16390, GSE17263, GSE18348, GSE18567, GSE21902, GSE22009, GSE3583, GSE6591, GSE6813, GSE6934, GSE7219, GSE7831, GSE7852, GSE7948, GSE8431
Ssr1~4	24	GSE10239, GSE10908, GSE10954, GSE11859, GSE12078, GSE13106, GSE13873, GSE16207, GSE16751, GSE17184, GSE17806, GSE18135, GSE18567, GSE19073, GSE20054, GSE20645, GSE20735, GSE21137, GSE21836, GSE22935, GSE23755, GSE7225, GSE7694, GSE7707
Cycs	24	GSE11291, GSE12730, GSE12985, GSE13224, GSE13409, GSE13563, GSE16660, GSE16705, GSE17509, GSE1835, GSE19194, GSE20954, GSE21836, GSE3889, GSE4002, GSE4193, GSE4230, GSE4288, GSE5763, GSE6875, GSE7357, GSE7381, GSE8091, GSE8407
Snord15b;Rps3~2	24	GSE10273, GSE11253, GSE11258, GSE12430, GSE13224, GSE13225, GSE14561, GSE15155, GSE16475, GSE17509, GSE18348, GSE20335, GSE20987, GSE21515, GSE22009, GSE24210, GSE6591, GSE6875, GSE6934, GSE7774, GSE8295, GSE9202, GSE9443, GSE9465
Ssbp1~2	24	GSE10011, GSE10740, GSE11667, GSE12430, GSE12432, GSE12454, GSE12693, GSE13074, GSE13693, GSE14004, GSE14101, GSE14366, GSE15610, GSE15901, GSE16533, GSE17513, GSE17825, GSE17869, GSE18430, GSE23178, GSE4002, GSE4193, GSE7196, GSE8199
Myo19	24	GSE11664, GSE11677, GSE12003, GSE12454, GSE12498, GSE14365, GSE15121, GSE15541, GSE15610, GSE16629, GSE16705, GSE17825, GSE19004, GSE20514, GSE20987, GSE21361, GSE2161, GSE21749, GSE5332, GSE5959, GSE6674, GSE7948, GSE9131, GSE9804
Pogz~3	24	GSE11667, GSE12432, GSE12499, GSE13796, GSE14270, GSE14415, GSE14525, GSE16114, GSE17184, GSE17647, GSE17886, GSE18281, GSE20244, GSE20645, GSE22434, GSE3203, GSE4786, GSE6291, GSE7852, GSE8044, GSE8091, GSE8868, GSE9314, GSE9629
1110005A03Rik	24	GSE11253, GSE11557, GSE12498, GSE12536, GSE14415, GSE15155, GSE15610, GSE15733, GSE16994, GSE17647, GSE19502, GSE21749, GSE21927, GSE23782, GSE4866, GSE5338, GSE6595, GSE6980, GSE7020, GSE7275, GSE7705, GSE7831, GSE8407, GSE9725
Tsnax	24	GSE10011, GSE10365, GSE10796, GSE10848, GSE12432, GSE12694, GSE13032, GSE16390, GSE16555, GSE20620, GSE22125, GSE22317, GSE22434, GSE3100, GSE3463, GSE3822, GSE4034, GSE5582, GSE6210, GSE6595, GSE7050, GSE7155, GSE7302, GSE7705
Macrod2	24	GSE10895, GSE11667, GSE12003, GSE12421, GSE12518, GSE14243, GSE15401, GSE15610, GSE16623, GSE16705, GSE17076, GSE17647, GSE17869, GSE18430, GSE21749, GSE6046, GSE7275, GSE7342, GSE7381, GSE7759, GSE8503, GSE8771, GSE9189, GSE9629
Fundc2~2	24	GSE10162, GSE10516, GSE11120, GSE11496, GSE12333, GSE12430, GSE12454, GSE12956, GSE14366, GSE14415, GSE15121, GSE15293, GSE15379, GSE16751, GSE17404, GSE18064, GSE20100, GSE20954, GSE23002, GSE23308, GSE3583, GSE6934, GSE7694, GSE8966
Hdac2	23	GSE10273, GSE10784, GSE11796, GSE12693, GSE12694, GSE13443, GSE15624, GSE15894, GSE17896, GSE18551, GSE19073, GSE19732, GSE20987, GSE23002, GSE4926, GSE5202, GSE5332, GSE5921, GSE6210, GSE6674, GSE7605, GSE7676, GSE7705
Tmem167~4	23	GSE10011, GSE10813, GSE10848, GSE11667, GSE11796, GSE12078, GSE12454, GSE13071, GSE13103, GSE14270, GSE16751, GSE18801, GSE19076, GSE19282, GSE19793, GSE20513, GSE20987, GSE21836, GSE22313, GSE6909, GSE7781, GSE8295, GSE8966
bMRP64;Mrpl51	23	GSE10904, GSE11662, GSE12599, GSE12693, GSE12712, GSE12881, GSE13223, GSE13443, GSE14365, GSE14415, GSE15733, GSE15871, GSE17383, GSE17886, GSE19282, GSE19286, GSE5582, GSE6765, GSE7141, GSE7275, GSE7605, GSE8771, GSE8790
Pdk1~2	23	GSE10011, GSE10290, GSE11680, GSE12001, GSE12078, GSE13032, GSE13245, GSE14004, GSE15610, GSE19689, GSE21137, GSE23002, GSE23119, GSE23782, GSE6210, GSE6858, GSE7705, GSE7774, GSE7831, GSE8044, GSE8322, GSE9037, GSE9441
Wwox	23	GSE10011, GSE10913, GSE11796, GSE12078, GSE13106, GSE14980, GSE15325, GSE15379, GSE16564, GSE17266, GSE17647, GSE17794, GSE17796, GSE18771, GSE20735, GSE24210, GSE3414, GSE4288, GSE5128, GSE6046, GSE7141, GSE7774, GSE8024
Fgfr1op2~2	23	GSE11667, GSE11796, GSE13032, GSE14270, GSE15379, GSE19233, GSE21749, GSE21836, GSE3100, GSE3203, GSE3463, GSE4193, GSE4695, GSE6196, GSE6291, GSE6858, GSE7141, GSE7155, GSE7348, GSE7694, GSE7762, GSE8156, GSE9443
Camk2n1	23	GSE13143, GSE13224, GSE13245, GSE15232, GSE15379, GSE16454, GSE16564, GSE18224, GSE18348, GSE18740, GSE21716, GSE3100, GSE4926, GSE6398, GSE6591, GSE6689, GSE6765, GSE6934, GSE7155, GSE7357, GSE7762, GSE8564, GSE9037
Pitpna	23	GSE10011, GSE10740, GSE11667, GSE11796, GSE12078, GSE12599, GSE13143, GSE14270, GSE14350, GSE15541, GSE17383, GSE17886, GSE20645, GSE21255, GSE21525, GSE23755, GSE6196, GSE7141, GSE7309, GSE8295, GSE9465, GSE9629, GSE9913
Strbp~6	23	GSE10011, GSE10806, GSE11496, GSE11859, GSE11982, GSE12421, GSE12498, GSE13873, GSE14308, GSE15768, GSE16564, GSE17806, GSE19534, GSE21836, GSE6196, GSE7309, GSE7694, GSE7705, GSE7774, GSE8269, GSE8498, GSE9803, GSE9913
Qk	23	GSE10970, GSE11818, GSE12694, GSE13224, GSE14004, GSE14753, GSE15902, GSE16475, GSE17316, GSE17513, GSE17910, GSE18135, GSE18395, GSE18771, GSE19299, GSE20696, GSE20954, GSE2372, GSE5037, GSE6689, GSE7225, GSE7309, GSE9443
Arl4a~2	23	GSE10728, GSE11982, GSE12001, GSE12421, GSE12609, GSE12694, GSE13563, GSE15620, GSE15770, GSE16751, GSE17316, GSE17886, GSE18771, GSE21749, GSE21927, GSE22125, GSE22317, GSE4786, GSE5202, GSE5921, GSE6882, GSE7831, GSE9330
Hmg20a	23	GSE11194, GSE11258, GSE11291, GSE11982, GSE12505, GSE15770, GSE15894, GSE17263, GSE17473, GSE17478, GSE18551, GSE18801, GSE19403, GSE21749, GSE22313, GSE23182, GSE6383, GSE6398, GSE7219, GSE7275, GSE8044, GSE8150, GSE9130
Trim44	23	GSE10728, GSE11796, GSE11818, GSE11898, GSE12609, GSE13143, GSE13302, GSE14222, GSE15155, GSE15303, GSE15871, GSE16475, GSE17404, GSE17511, GSE18460, GSE18800, GSE20684, GSE21189, GSE21525, GSE21841, GSE7348, GSE7784, GSE9913
Rhot1	23	GSE11557, GSE13033, GSE13143, GSE14525, GSE15146, GSE15303, GSE15894, GSE16705, GSE17825, GSE18348, GSE18551, GSE19403, GSE2161, GSE22317, GSE23002, GSE23782, GSE4308, GSE6595, GSE7275, GSE7657, GSE8295, GSE8949, GSE9018
Prrc2c;Bat2d	23	GSE13222, GSE13224, GSE13245, GSE15770, GSE16380, GSE16475, GSE17102, GSE19448, GSE19875, GSE20335, GSE21822, GSE23725, GSE4786, GSE5037, GSE6134, GSE6591, GSE7069, GSE7155, GSE7357, GSE8564, GSE8790, GSE9247, GSE9443
Fbxo3~2	23	GSE10806, GSE11818, GSE12454, GSE12499, GSE12693, GSE13259, GSE14222, GSE14561, GSE15173, GSE15232, GSE15741, GSE19194, GSE19534, GSE21137, GSE23782, GSE3621, GSE5582, GSE7275, GSE8156, GSE8312, GSE9549, GSE9803, GSE9975
Wdr37	23	GSE10011, GSE10113, GSE10202, GSE10912, GSE11796, GSE12333, GSE13143, GSE13590, GSE14525, GSE15326, GSE17062, GSE18135, GSE19073, GSE19076, GSE19403, GSE21255, GSE22073, GSE3463, GSE6813, GSE6957, GSE7141, GSE7852, GSE8966
Wdr33~5	23	GSE10162, GSE11680, GSE12421, GSE12609, GSE13106, GSE14366, GSE14431, GSE14525, GSE15303, GSE15541, GSE15624, GSE15902, GSE18064, GSE18551, GSE19073, GSE21137, GSE21716, GSE22009, GSE5582, GSE6957, GSE8150, GSE8488, GSE8966
Cgrrf1	23	GSE10202, GSE11343, GSE11687, GSE11899, GSE13148, GSE14101, GSE14242, GSE14525, GSE14888, GSE16377, GSE16925, GSE17647, GSE17825, GSE17840, GSE21267, GSE21546, GSE21549, GSE21670, GSE3889, GSE6875, GSE7831, GSE8312, GSE8790
Rrbp1~4	23	GSE10904, GSE12003, GSE12078, GSE12693, GSE12694, GSE13259, GSE13432, GSE13590, GSE14004, GSE15894, GSE17869, GSE20390, GSE20696, GSE3583, GSE4035, GSE6934, GSE7396, GSE7831, GSE8771, GSE8828, GSE9130, GSE9131, GSE9400
Large	23	GSE10011, GSE10227, GSE12707, GSE12985, GSE13225, GSE13335, GSE13443, GSE16691, GSE17797, GSE18647, GSE20696, GSE22009, GSE22506, GSE23782, GSE3889, GSE4002, GSE6210, GSE7759, GSE8044, GSE8065, GSE8488, GSE8790, GSE9975
Ankrd12	23	GSE11253, GSE11258, GSE11796, GSE12498, GSE13335, GSE13590, GSE14088, GSE14308, GSE15891, GSE15894, GSE15901, GSE16114, GSE18326, GSE18669, GSE19403, GSE5763, GSE6934, GSE7605, GSE7767, GSE8065, GSE8678, GSE9199, GSE9735
Copa	23	GSE10011, GSE10556, GSE12073, GSE12694, GSE13143, GSE13227, GSE14308, GSE16475, GSE17383, GSE17806, GSE18224, GSE18551, GSE18801, GSE20244, GSE21137, GSE2250, GSE23114, GSE23724, GSE23738, GSE6196, GSE6595, GSE7141, GSE9314
Psmd4	23	GSE10011, GSE10908, GSE14525, GSE15624, GSE15902, GSE18135, GSE18551, GSE18648, GSE19403, GSE1999, GSE21515, GSE22506, GSE5128, GSE5202, GSE5245, GSE5959, GSE7225, GSE7275, GSE8091, GSE8513, GSE8771, GSE8790, GSE8949
5930434B04Rik~3	23	GSE10202, GSE11291, GSE12454, GSE13033, GSE13873, GSE15121, GSE16533, GSE17316, GSE17404, GSE18135, GSE20335, GSE21255, GSE22935, GSE23119, GSE23495, GSE23724, GSE4034, GSE4926, GSE5338, GSE5582, GSE6046, GSE9037, GSE9441
Stam2	23	GSE10011, GSE10113, GSE11258, GSE12618, GSE13553, GSE14308, GSE14525, GSE15303, GSE16475, GSE18211, GSE18551, GSE19875, GSE20100, GSE20244, GSE20636, GSE21137, GSE23002, GSE23119, GSE7705, GSE7774, GSE8690, GSE9247, GSE9913
Gns	23	GSE10011, GSE12078, GSE13245, GSE13335, GSE16364, GSE16660, GSE16703, GSE18064, GSE18211, GSE18551, GSE19076, GSE23700, GSE23782, GSE3583, GSE5921, GSE6196, GSE7141, GSE7348, GSE7762, GSE8024, GSE8360, GSE9294, GSE9400
Hnrnpa2b1	23	GSE10273, GSE11898, GSE12078, GSE12467, GSE13032, GSE13106, GSE13335, GSE14222, GSE15624, GSE15808, GSE15901, GSE17994, GSE19299, GSE19369, GSE22094, GSE23738, GSE4230, GSE5332, GSE7309, GSE7357, GSE7705, GSE7774, GSE9297
Ube2w~3	23	GSE10912, GSE10954, GSE10965, GSE11667, GSE12001, GSE12333, GSE12498, GSE14242, GSE16390, GSE16691, GSE17910, GSE17925, GSE18064, GSE18281, GSE18430, GSE20100, GSE21836, GSE23724, GSE23755, GSE4002, GSE9124, GSE9316, GSE9735
H13~4	23	GSE10011, GSE10528, GSE10848, GSE10904, GSE11358, GSE11818, GSE12599, GSE12730, GSE13409, GSE14007, GSE15872, GSE16210, GSE19073, GSE19513, GSE19689, GSE20645, GSE22935, GSE3889, GSE5332, GSE6196, GSE7342, GSE8312, GSE8396
6030458C11Rik	23	GSE13071, GSE13223, GSE13227, GSE13245, GSE13333, GSE14361, GSE15326, GSE15894, GSE15901, GSE18348, GSE19793, GSE22871, GSE23738, GSE3463, GSE4786, GSE6084, GSE6813, GSE7141, GSE7225, GSE7396, GSE8065, GSE8431, GSE8503
Ece1	23	GSE10740, GSE11040, GSE12599, GSE12956, GSE13032, GSE13143, GSE14270, GSE15121, GSE15379, GSE17910, GSE18064, GSE18395, GSE19369, GSE20100, GSE20735, GSE3100, GSE4926, GSE5921, GSE6591, GSE6674, GSE7774, GSE9711, GSE9743
Gpn1	23	GSE10740, GSE11419, GSE11667, GSE11777, GSE12432, GSE12599, GSE13031, GSE13071, GSE13873, GSE13981, GSE14222, GSE16974, GSE17886, GSE18551, GSE19825, GSE20390, GSE20645, GSE3889, GSE6210, GSE7257, GSE7275, GSE7430, GSE8513
Cdc37l1~2	23	GSE10239, GSE11291, GSE11357, GSE11818, GSE12467, GSE12498, GSE12499, GSE13590, GSE14222, GSE15541, GSE15871, GSE16210, GSE19073, GSE19793, GSE19875, GSE23925, GSE5332, GSE5921, GSE7141, GSE7774, GSE8044, GSE9400, GSE9630
Mapre2	23	GSE10908, GSE11141, GSE12333, GSE14088, GSE14350, GSE15894, GSE15901, GSE16925, GSE17478, GSE17806, GSE18224, GSE18740, GSE19286, GSE19403, GSE19875, GSE20302, GSE20335, GSE21189, GSE23782, GSE4926, GSE8091, GSE9443, GSE9760
Ppm1a~4	23	GSE10776, GSE11258, GSE11796, GSE11870, GSE12078, GSE12454, GSE12599, GSE13033, GSE15121, GSE16364, GSE17511, GSE17553, GSE18430, GSE20100, GSE20645, GSE20954, GSE21224, GSE21716, GSE22125, GSE4193, GSE5202, GSE6540, GSE7141
Stx12	23	GSE10347, GSE10365, GSE11687, GSE12498, GSE13245, GSE15379, GSE15902, GSE16377, GSE18607, GSE19687, GSE20054, GSE20645, GSE22009, GSE22773, GSE23724, GSE23738, GSE24210, GSE4926, GSE5037, GSE8322, GSE9400, GSE9443, GSE9743
Prpf19	23	GSE10202, GSE10726, GSE10740, GSE10904, GSE11434, GSE11777, GSE11818, GSE14024, GSE14499, GSE14525, GSE15318, GSE15894, GSE16073, GSE18004, GSE18801, GSE19403, GSE21836, GSE22094, GSE4002, GSE4193, GSE6255, GSE7831, GSE8156
Nras	23	GSE10011, GSE11777, GSE11796, GSE11899, GSE12499, GSE13302, GSE13805, GSE14222, GSE15121, GSE15872, GSE17886, GSE18042, GSE21525, GSE21749, GSE21841, GSE23700, GSE3583, GSE4288, GSE5202, GSE7774, GSE7784, GSE7875, GSE8024
Tmpo~2	23	GSE10239, GSE10895, GSE14004, GSE14458, GSE17383, GSE17825, GSE18551, GSE19825, GSE21189, GSE22009, GSE23002, GSE5332, GSE6689, GSE7219, GSE7225, GSE7275, GSE7596, GSE7705, GSE8679, GSE9012, GSE9013, GSE9130, GSE9400
Tmpo~3	23	GSE10239, GSE11667, GSE12073, GSE13432, GSE13443, GSE14004, GSE17383, GSE17404, GSE17869, GSE1999, GSE21836, GSE23002, GSE3889, GSE4002, GSE5332, GSE6210, GSE6689, GSE7275, GSE7596, GSE8513, GSE8818, GSE9012, GSE9013
Snx6~2	23	GSE10290, GSE12003, GSE12498, GSE12599, GSE12693, GSE13033, GSE14395, GSE14525, GSE15303, GSE15902, GSE16114, GSE16751, GSE16925, GSE17794, GSE17796, GSE18551, GSE20100, GSE22506, GSE3583, GSE4142, GSE7196, GSE7767, GSE7875
Kcmf1~4	23	GSE10162, GSE10970, GSE11667, GSE11982, GSE12599, GSE13590, GSE13796, GSE14004, GSE14350, GSE14481, GSE14686, GSE14929, GSE15891, GSE16454, GSE17869, GSE18551, GSE20100, GSE20523, GSE20696, GSE20918, GSE21041, GSE22009, GSE4411
Pdxk	23	GSE10806, GSE11358, GSE12498, GSE12499, GSE13225, GSE13283, GSE13873, GSE14308, GSE15902, GSE17316, GSE18004, GSE18322, GSE18326, GSE1871, GSE18800, GSE20100, GSE20696, GSE24210, GSE6875, GSE7694, GSE7875, GSE8156, GSE9188
Msl1~2	23	GSE10216, GSE10262, GSE11040, GSE11664, GSE12421, GSE12467, GSE13611, GSE15121, GSE16703, GSE17076, GSE17886, GSE19073, GSE21189, GSE21255, GSE23738, GSE3463, GSE3889, GSE4288, GSE6681, GSE6875, GSE7694, GSE7852, GSE9913
Ston1~3	23	GSE10227, GSE10556, GSE11258, GSE12333, GSE12772, GSE13432, GSE15770, GSE15872, GSE17511, GSE19408, GSE23782, GSE4193, GSE4786, GSE5587, GSE6681, GSE6957, GSE8431, GSE8503, GSE8868, GSE9098, GSE9294, GSE9760, GSE9878
Mkln1	23	GSE10162, GSE11687, GSE11982, GSE12073, GSE12881, GSE13106, GSE13120, GSE13409, GSE13526, GSE13796, GSE14350, GSE14929, GSE15121, GSE15640, GSE16994, GSE17184, GSE17478, GSE18042, GSE19139, GSE23002, GSE4411, GSE6398, GSE9563
Ccdc50~2	23	GSE11687, GSE11796, GSE14004, GSE14222, GSE14270, GSE14431, GSE15121, GSE15379, GSE17263, GSE17404, GSE17647, GSE19073, GSE20054, GSE20390, GSE20636, GSE21749, GSE23780, GSE4786, GSE7309, GSE7694, GSE8065, GSE8966, GSE9400
Zfand3	23	GSE11141, GSE11667, GSE11680, GSE12078, GSE13245, GSE13283, GSE15121, GSE15901, GSE16475, GSE16516, GSE16751, GSE16994, GSE17112, GSE17513, GSE17985, GSE19282, GSE1999, GSE20513, GSE4411, GSE5128, GSE6196, GSE7020, GSE9400
Zfand3~2	23	GSE12078, GSE13245, GSE14415, GSE15326, GSE15770, GSE15894, GSE15901, GSE17985, GSE18551, GSE18607, GSE19282, GSE1999, GSE20696, GSE4051, GSE4193, GSE5128, GSE6957, GSE7020, GSE7275, GSE7784, GSE8044, GSE8156, GSE9330
Wbp11	23	GSE10262, GSE12003, GSE12454, GSE13031, GSE13033, GSE13106, GSE13693, GSE14458, GSE15580, GSE15872, GSE15891, GSE15894, GSE17985, GSE18551, GSE20244, GSE21224, GSE21515, GSE23780, GSE3463, GSE6623, GSE6813, GSE7050, GSE8034
Snapc3	23	GSE11141, GSE11684, GSE11899, GSE13143, GSE14350, GSE14395, GSE14415, GSE15293, GSE15808, GSE15955, GSE16994, GSE17647, GSE18607, GSE19616, GSE20335, GSE2161, GSE21842, GSE5587, GSE6770, GSE7396, GSE8949, GSE9244, GSE9735
Anxa7~2	23	GSE10011, GSE10908, GSE11680, GSE12956, GSE13302, GSE14308, GSE14431, GSE15741, GSE15891, GSE16210, GSE16661, GSE17383, GSE17497, GSE18551, GSE23738, GSE3203, GSE5582, GSE6591, GSE7196, GSE7275, GSE7705, GSE8771, GSE9443
Fbxo42	23	GSE10193, GSE11818, GSE11898, GSE12001, GSE12599, GSE13553, GSE15541, GSE16454, GSE16623, GSE16661, GSE16751, GSE17062, GSE17886, GSE18348, GSE19825, GSE19875, GSE20100, GSE21749, GSE22009, GSE3583, GSE4260, GSE7767, GSE9629
Ppp6c~2	23	GSE10262, GSE10965, GSE11040, GSE11258, GSE12599, GSE12694, GSE12881, GSE13948, GSE14222, GSE14753, GSE15121, GSE15891, GSE17553, GSE17647, GSE19142, GSE19528, GSE21525, GSE21749, GSE5582, GSE6196, GSE8313, GSE8488, GSE9131
Synj2bp;Arip2~5	23	GSE10273, GSE10285, GSE10627, GSE12421, GSE13033, GSE13143, GSE13547, GSE14270, GSE14350, GSE15541, GSE16002, GSE18064, GSE18211, GSE18617, GSE20954, GSE21749, GSE22317, GSE23495, GSE3203, GSE4193, GSE4288, GSE8679, GSE9202
Pfkfb3	23	GSE10011, GSE11796, GSE12073, GSE13526, GSE15770, GSE15901, GSE17994, GSE18281, GSE18551, GSE19282, GSE19732, GSE21749, GSE22046, GSE23725, GSE23782, GSE4193, GSE4288, GSE5128, GSE6934, GSE7596, GSE8322, GSE9098, GSE9443
Ttc19~3	23	GSE10011, GSE10954, GSE11664, GSE11870, GSE11887, GSE12948, GSE13071, GSE14431, GSE15155, GSE15303, GSE15580, GSE15770, GSE15808, GSE17404, GSE17478, GSE20244, GSE20620, GSE4041, GSE6046, GSE7141, GSE7705, GSE8322, GSE9471
Tlk2	23	GSE10113, GSE10776, GSE11194, GSE11667, GSE12333, GSE12454, GSE13302, GSE14525, GSE15155, GSE15894, GSE16751, GSE19142, GSE19875, GSE20390, GSE3463, GSE6255, GSE6291, GSE7707, GSE7852, GSE8868, GSE9735, GSE9810, GSE9913
Tlk2~2	23	GSE10113, GSE10728, GSE10776, GSE11357, GSE12078, GSE12498, GSE13590, GSE14007, GSE14024, GSE14101, GSE14888, GSE14980, GSE17404, GSE17886, GSE19073, GSE19142, GSE20100, GSE20390, GSE21583, GSE21927, GSE6196, GSE6255, GSE7809
Rnmt~2	23	GSE10776, GSE11796, GSE12333, GSE12454, GSE13222, GSE13302, GSE14270, GSE15121, GSE15379, GSE17647, GSE20100, GSE21749, GSE22125, GSE24210, GSE3583, GSE4260, GSE6196, GSE7694, GSE7705, GSE7774, GSE8034, GSE8322, GSE9760
Gna13~3	23	GSE10011, GSE10776, GSE11434, GSE11667, GSE12078, GSE12454, GSE13302, GSE13432, GSE15121, GSE15401, GSE16110, GSE16454, GSE16564, GSE17316, GSE17994, GSE21515, GSE23725, GSE4288, GSE6591, GSE7342, GSE7764, GSE8034, GSE9297
Zscan12	23	GSE10589, GSE10965, GSE11667, GSE11680, GSE11796, GSE12693, GSE13120, GSE13693, GSE13796, GSE13873, GSE14929, GSE15078, GSE17478, GSE17647, GSE17825, GSE17886, GSE18216, GSE18801, GSE4786, GSE7275, GSE8091, GSE8621, GSE9975
Hspa5	23	GSE10813, GSE11796, GSE13223, GSE13227, GSE13432, GSE13443, GSE13873, GSE14395, GSE17553, GSE17886, GSE18551, GSE21041, GSE21255, GSE22046, GSE23782, GSE4193, GSE4288, GSE4411, GSE6591, GSE6623, GSE7275, GSE7310, GSE8513
Luc7l2	23	GSE10904, GSE11419, GSE11796, GSE11898, GSE12599, GSE13245, GSE13547, GSE13869, GSE14088, GSE15303, GSE15901, GSE17263, GSE17806, GSE18551, GSE18800, GSE20335, GSE20620, GSE22773, GSE4260, GSE4926, GSE6196, GSE6291, GSE8503
Arf4	23	GSE10011, GSE10726, GSE10954, GSE11258, GSE12599, GSE14366, GSE15303, GSE15902, GSE16974, GSE16994, GSE17886, GSE19004, GSE19073, GSE1999, GSE20645, GSE23114, GSE4288, GSE5500, GSE6196, GSE7196, GSE7275, GSE8681, GSE9247
Slc35a3	23	GSE10239, GSE12248, GSE13590, GSE13799, GSE14088, GSE14222, GSE14270, GSE15121, GSE15303, GSE16104, GSE16994, GSE19403, GSE20390, GSE21583, GSE21749, GSE21905, GSE23738, GSE4193, GSE4288, GSE5202, GSE6689, GSE7396, GSE7694
Map3k10~2	23	GSE11687, GSE11804, GSE11982, GSE12985, GSE13873, GSE13948, GSE16390, GSE17478, GSE17825, GSE17910, GSE18064, GSE18460, GSE19825, GSE20335, GSE20918, GSE21738, GSE21841, GSE3203, GSE6210, GSE7275, GSE7694, GSE9509, GSE9892
Atg4b~2	23	GSE10113, GSE10813, GSE10908, GSE11382, GSE11667, GSE11859, GSE12432, GSE12454, GSE14222, GSE16380, GSE16533, GSE19282, GSE20954, GSE21255, GSE21583, GSE4193, GSE6196, GSE6765, GSE7424, GSE7831, GSE8407, GSE9803, GSE9975
Atf6	23	GSE12333, GSE12499, GSE12609, GSE12950, GSE13335, GSE13873, GSE14270, GSE14980, GSE15541, GSE15894, GSE16067, GSE17994, GSE18551, GSE18800, GSE20636, GSE21525, GSE21836, GSE3583, GSE6255, GSE6765, GSE7348, GSE8322, GSE9533
Tcf12~2	23	GSE10011, GSE11194, GSE12881, GSE13611, GSE15902, GSE16114, GSE16475, GSE17105, GSE17263, GSE17404, GSE1871, GSE19073, GSE19875, GSE21738, GSE21822, GSE23724, GSE5245, GSE6770, GSE7069, GSE7705, GSE8322, GSE8503, GSE8690
Tmem41b~2	23	GSE10965, GSE11667, GSE11796, GSE12432, GSE12498, GSE12599, GSE13223, GSE13563, GSE14222, GSE15121, GSE16377, GSE16661, GSE17647, GSE18064, GSE1871, GSE19448, GSE20244, GSE20645, GSE20954, GSE21842, GSE4411, GSE8513, GSE9400
Ndufs4	23	GSE11667, GSE12073, GSE12599, GSE12908, GSE13143, GSE13590, GSE14004, GSE14270, GSE14686, GSE16475, GSE16751, GSE17263, GSE17473, GSE18348, GSE19004, GSE20302, GSE20696, GSE20987, GSE2250, GSE3822, GSE6196, GSE7324, GSE7694
Ptdss2~2	23	GSE10011, GSE11557, GSE12432, GSE12518, GSE13590, GSE13611, GSE13693, GSE16475, GSE17076, GSE17404, GSE17511, GSE17994, GSE18551, GSE18801, GSE20513, GSE22009, GSE4040, GSE5128, GSE5921, GSE6909, GSE6957, GSE9314, GSE9735
Nucks1	23	GSE10273, GSE11796, GSE12078, GSE12599, GSE13143, GSE13227, GSE13432, GSE14365, GSE1479, GSE15871, GSE16114, GSE16751, GSE16994, GSE17076, GSE17985, GSE19408, GSE4002, GSE4041, GSE4230, GSE6046, GSE6514, GSE6770, GSE8150
Smc3	23	GSE10273, GSE11382, GSE11899, GSE13148, GSE14004, GSE14888, GSE15640, GSE16661, GSE16703, GSE17478, GSE17647, GSE17825, GSE17869, GSE18430, GSE1871, GSE19073, GSE19194, GSE20645, GSE4002, GSE6210, GSE7875, GSE8065, GSE8790
Lifr	23	GSE11723, GSE11796, GSE12499, GSE13227, GSE13432, GSE14753, GSE15401, GSE15902, GSE17478, GSE19875, GSE20054, GSE21749, GSE4193, GSE4786, GSE7596, GSE7759, GSE7774, GSE8044, GSE8065, GSE8621, GSE8790, GSE9037, GSE9443
Bcl7a	23	GSE10776, GSE11291, GSE12772, GSE13306, GSE13611, GSE13693, GSE14366, GSE15121, GSE15624, GSE15955, GSE16475, GSE16629, GSE18042, GSE19073, GSE21224, GSE24210, GSE6383, GSE7342, GSE7831, GSE8503, GSE8868, GSE9130, GSE9975
Prepl	22	GSE10806, GSE10904, GSE11258, GSE11898, GSE12333, GSE12498, GSE12499, GSE12609, GSE13223, GSE17184, GSE19076, GSE19875, GSE21255, GSE2372, GSE23755, GSE5763, GSE6196, GSE6689, GSE8679, GSE9533, GSE9711, GSE9760
Bcas3	22	GSE11194, GSE11687, GSE11898, GSE13071, GSE13148, GSE13224, GSE15303, GSE15640, GSE15794, GSE16002, GSE16438, GSE17102, GSE17994, GSE19282, GSE19403, GSE22935, GSE5921, GSE7225, GSE8312, GSE8488, GSE8621, GSE8790
Tia1~3	22	GSE11382, GSE12003, GSE12421, GSE13443, GSE14350, GSE14686, GSE15733, GSE18326, GSE20390, GSE3889, GSE4002, GSE4288, GSE4308, GSE4926, GSE5202, GSE6210, GSE7150, GSE7275, GSE8044, GSE8690, GSE8966, GSE9316
Tia1~4	22	GSE10239, GSE10970, GSE11382, GSE11982, GSE12003, GSE12421, GSE13443, GSE14350, GSE16210, GSE16390, GSE16475, GSE19142, GSE20390, GSE21749, GSE21836, GSE3889, GSE4002, GSE4288, GSE5202, GSE6210, GSE7275, GSE8044
Cnot4	22	GSE10627, GSE11667, GSE12432, GSE12498, GSE14499, GSE15155, GSE16751, GSE17076, GSE17647, GSE17806, GSE18064, GSE20100, GSE21361, GSE23114, GSE3583, GSE4193, GSE4411, GSE7348, GSE7705, GSE7774, GSE8024, GSE8513
bMRP64;Mrpl51~2	22	GSE10011, GSE10285, GSE11194, GSE11667, GSE12599, GSE13443, GSE13490, GSE13693, GSE14561, GSE15303, GSE17383, GSE17886, GSE20335, GSE20735, GSE21842, GSE6875, GSE7020, GSE7275, GSE7596, GSE8621, GSE8790, GSE9297
Oraov1	22	GSE12073, GSE12454, GSE13259, GSE15121, GSE15610, GSE15902, GSE16390, GSE16691, GSE17509, GSE19073, GSE21749, GSE21836, GSE23556, GSE3414, GSE6770, GSE7020, GSE7141, GSE7430, GSE8503, GSE8621, GSE9519, GSE9711
AI848100	22	GSE11253, GSE11343, GSE14585, GSE15767, GSE16475, GSE17266, GSE17513, GSE17794, GSE18004, GSE18771, GSE20645, GSE21224, GSE21515, GSE21927, GSE22125, GSE4288, GSE4411, GSE5332, GSE7875, GSE8044, GSE8312, GSE8503
Aak1~2	22	GSE10796, GSE11258, GSE12454, GSE15541, GSE15610, GSE15640, GSE15894, GSE17511, GSE18004, GSE18771, GSE20987, GSE23182, GSE23308, GSE3414, GSE3889, GSE5333, GSE6540, GSE6980, GSE7357, GSE8498, GSE8621, GSE9202
Strbp~7	22	GSE10011, GSE11194, GSE12421, GSE13283, GSE13302, GSE13873, GSE13946, GSE15768, GSE15770, GSE17263, GSE17322, GSE17806, GSE21836, GSE22317, GSE3653, GSE6196, GSE6210, GSE6591, GSE7309, GSE7705, GSE7774, GSE8065
Atpaf1	22	GSE10011, GSE10202, GSE11291, GSE11796, GSE12694, GSE14270, GSE14753, GSE15767, GSE16475, GSE16751, GSE16994, GSE17985, GSE1871, GSE18771, GSE19502, GSE21525, GSE21836, GSE4040, GSE6196, GSE7676, GSE7705, GSE9804
Bnc2	22	GSE10347, GSE10726, GSE11165, GSE11194, GSE11628, GSE12956, GSE13302, GSE13526, GSE14222, GSE17263, GSE17478, GSE17825, GSE18064, GSE18211, GSE22046, GSE23002, GSE4193, GSE4260, GSE6398, GSE6591, GSE6689, GSE8044
Mrp63	22	GSE10904, GSE11557, GSE12599, GSE13302, GSE13512, GSE15303, GSE15901, GSE16751, GSE17473, GSE17553, GSE18224, GSE18607, GSE20645, GSE3583, GSE3889, GSE4866, GSE6875, GSE7275, GSE7605, GSE9400, GSE9441, GSE9804
Tbl1xr1	22	GSE10806, GSE11291, GSE11796, GSE12499, GSE14004, GSE14458, GSE17478, GSE17511, GSE19073, GSE19403, GSE19793, GSE21525, GSE21749, GSE23782, GSE4051, GSE6398, GSE6540, GSE7069, GSE7809, GSE7852, GSE8868, GSE9441
Chl1	22	GSE10528, GSE11161, GSE11382, GSE11723, GSE13259, GSE13493, GSE13526, GSE13563, GSE16114, GSE17825, GSE19528, GSE2250, GSE22925, GSE23178, GSE4786, GSE6383, GSE6540, GSE7342, GSE7357, GSE7694, GSE9202, GSE9330
Nup50~2	22	GSE10776, GSE10806, GSE11343, GSE11667, GSE11898, GSE12078, GSE13283, GSE14242, GSE14686, GSE15121, GSE15173, GSE17263, GSE17886, GSE20390, GSE20513, GSE20645, GSE20918, GSE21749, GSE2250, GSE23002, GSE7333, GSE9400
2410002O22Rik	22	GSE10011, GSE11796, GSE12078, GSE12748, GSE13143, GSE13948, GSE14525, GSE15121, GSE15303, GSE15901, GSE17263, GSE19403, GSE19729, GSE20645, GSE22094, GSE4413, GSE4786, GSE5202, GSE6595, GSE7069, GSE8790, GSE9400
BC037369	22	GSE10082, GSE10226, GSE10769, GSE12430, GSE12454, GSE14242, GSE14753, GSE15303, GSE15610, GSE16475, GSE16629, GSE16751, GSE17184, GSE17925, GSE19825, GSE21048, GSE3414, GSE4002, GSE4041, GSE5140, GSE7275, GSE7309
Lrrc49	22	GSE10728, GSE12430, GSE13143, GSE13409, GSE13512, GSE14270, GSE15293, GSE15303, GSE15872, GSE16902, GSE17076, GSE17825, GSE18551, GSE19448, GSE20335, GSE20735, GSE21267, GSE2250, GSE4035, GSE7141, GSE7762, GSE9760
Sdc4	22	GSE10285, GSE12950, GSE13143, GSE13224, GSE13245, GSE13512, GSE14222, GSE14270, GSE1435, GSE15293, GSE16902, GSE17062, GSE18326, GSE21515, GSE4786, GSE5202, GSE6858, GSE7657, GSE7762, GSE8790, GSE8949, GSE9629
Eif2s2~2	22	GSE10226, GSE10227, GSE10587, GSE11687, GSE15155, GSE16661, GSE18551, GSE2161, GSE22125, GSE22935, GSE23782, GSE3463, GSE4142, GSE5332, GSE6850, GSE7141, GSE7705, GSE8156, GSE8771, GSE9130, GSE9371, GSE9892
Dennd5b	22	GSE11723, GSE11804, GSE11982, GSE12499, GSE12956, GSE13120, GSE13432, GSE14024, GSE14561, GSE15146, GSE15741, GSE16390, GSE17886, GSE17985, GSE3653, GSE4308, GSE6196, GSE6514, GSE7020, GSE8790, GSE9400, GSE9443
Auh~2	22	GSE10113, GSE10216, GSE10784, GSE11859, GSE13071, GSE13106, GSE14004, GSE15078, GSE15121, GSE15379, GSE16390, GSE18551, GSE18567, GSE18704, GSE21041, GSE6934, GSE7784, GSE8488, GSE8790, GSE9202, GSE9465, GSE9735
Ube2v2	22	GSE10806, GSE11221, GSE11687, GSE12003, GSE12712, GSE13071, GSE13302, GSE14350, GSE15610, GSE15872, GSE16104, GSE16110, GSE17497, GSE17647, GSE17825, GSE17869, GSE17925, GSE18460, GSE18607, GSE21927, GSE4786, GSE7784
Ube2v2~2	22	GSE11687, GSE12003, GSE13106, GSE13409, GSE13796, GSE1479, GSE15872, GSE15902, GSE16533, GSE17825, GSE18430, GSE18460, GSE19732, GSE19825, GSE21143, GSE21836, GSE22925, GSE4002, GSE4260, GSE4786, GSE5338, GSE8322
Hip1	22	GSE11680, GSE14222, GSE14270, GSE15121, GSE15155, GSE16994, GSE18348, GSE18460, GSE19403, GSE20302, GSE23724, GSE3653, GSE4926, GSE6046, GSE6882, GSE6934, GSE7774, GSE7831, GSE8868, GSE9330, GSE9760, GSE9810
Usp48	22	GSE11667, GSE11898, GSE11899, GSE13227, GSE13547, GSE13590, GSE14222, GSE14499, GSE14686, GSE16703, GSE17473, GSE18211, GSE20987, GSE21525, GSE21749, GSE2250, GSE4926, GSE5128, GSE6934, GSE7069, GSE7310, GSE9441
Cdon	22	GSE10970, GSE11194, GSE12581, GSE13302, GSE13611, GSE13693, GSE14024, GSE15078, GSE15379, GSE15401, GSE15901, GSE19528, GSE19875, GSE1999, GSE20244, GSE20954, GSE22527, GSE5156, GSE6867, GSE7657, GSE9098, GSE9202
Brwd1	22	GSE10011, GSE10784, GSE11040, GSE11667, GSE12432, GSE12881, GSE13306, GSE14431, GSE15624, GSE16377, GSE16682, GSE18135, GSE18148, GSE19403, GSE20696, GSE2161, GSE5332, GSE7309, GSE7694, GSE7705, GSE9465, GSE9519
Pcbp2~2	22	GSE10262, GSE10776, GSE11777, GSE13225, GSE14101, GSE14270, GSE1435, GSE14929, GSE15155, GSE15318, GSE15379, GSE16012, GSE16703, GSE17553, GSE21267, GSE2250, GSE23755, GSE5332, GSE7020, GSE7605, GSE9287, GSE9441
Ttc14	22	GSE13032, GSE13033, GSE13409, GSE13692, GSE14024, GSE15379, GSE17076, GSE17404, GSE17647, GSE18064, GSE18740, GSE19286, GSE21716, GSE2250, GSE4926, GSE5298, GSE6540, GSE7141, GSE7396, GSE7430, GSE7762, GSE8091
Suv420h1~6	22	GSE11258, GSE11662, GSE11684, GSE14525, GSE15640, GSE16705, GSE17553, GSE17647, GSE17806, GSE17840, GSE1999, GSE23182, GSE23738, GSE3889, GSE4786, GSE7342, GSE7676, GSE8513, GSE8678, GSE8949, GSE9012, GSE9244
Chchd3	22	GSE10011, GSE10162, GSE11141, GSE11664, GSE11667, GSE11990, GSE12001, GSE12730, GSE12748, GSE13245, GSE14242, GSE15232, GSE15303, GSE17316, GSE17985, GSE20054, GSE2161, GSE2250, GSE6210, GSE6259, GSE7309, GSE7767
Fbxl17	22	GSE10813, GSE11687, GSE14458, GSE15121, GSE17322, GSE17553, GSE17985, GSE18740, GSE18801, GSE18853, GSE19825, GSE21033, GSE21143, GSE21546, GSE21749, GSE5332, GSE5582, GSE7275, GSE7705, GSE7831, GSE8678, GSE8868
Exoc8	22	GSE10202, GSE10970, GSE11253, GSE11684, GSE11796, GSE13129, GSE13148, GSE13225, GSE14243, GSE15894, GSE16564, GSE17869, GSE19194, GSE2161, GSE21841, GSE4786, GSE4936, GSE5959, GSE7275, GSE9441, GSE9803, GSE9804
Msl1~3	22	GSE10167, GSE10262, GSE11434, GSE11664, GSE11818, GSE12432, GSE12505, GSE15121, GSE16585, GSE17322, GSE20302, GSE21749, GSE21836, GSE23755, GSE6196, GSE6595, GSE6875, GSE7196, GSE7596, GSE7605, GSE7784, GSE7831
Cnpy2	22	GSE10726, GSE11040, GSE11899, GSE12003, GSE12432, GSE12881, GSE13225, GSE13692, GSE13693, GSE14004, GSE14366, GSE15318, GSE17542, GSE17825, GSE18064, GSE18348, GSE20523, GSE2250, GSE5959, GSE6540, GSE8292, GSE8513
Gpi1	22	GSE10011, GSE10162, GSE10202, GSE10227, GSE10954, GSE11667, GSE12432, GSE14350, GSE15894, GSE15901, GSE17184, GSE17256, GSE18348, GSE21137, GSE21822, GSE23725, GSE3653, GSE5245, GSE5582, GSE6689, GSE7050, GSE9443
Usp14~2	22	GSE10226, GSE10796, GSE11664, GSE11680, GSE13071, GSE13106, GSE13306, GSE13333, GSE14365, GSE16377, GSE18567, GSE20100, GSE21137, GSE2250, GSE23002, GSE3583, GSE4786, GSE7141, GSE7225, GSE7705, GSE7764, GSE8503
Hnrnpul2	22	GSE11898, GSE12498, GSE12599, GSE13143, GSE13547, GSE15121, GSE15155, GSE15872, GSE17316, GSE17647, GSE17994, GSE18322, GSE19534, GSE21267, GSE21361, GSE23738, GSE4260, GSE4411, GSE7605, GSE7707, GSE8969, GSE9297
Eif2ak3	22	GSE11291, GSE11664, GSE11680, GSE13071, GSE14088, GSE15121, GSE15901, GSE16067, GSE16114, GSE16475, GSE16691, GSE17316, GSE17886, GSE18064, GSE19110, GSE20100, GSE21267, GSE22009, GSE7707, GSE8156, GSE8313, GSE8564
Rxra~3	22	GSE10913, GSE11496, GSE11664, GSE12001, GSE1435, GSE15379, GSE15894, GSE15901, GSE1871, GSE18801, GSE20636, GSE21255, GSE21927, GSE6934, GSE7020, GSE7596, GSE7657, GSE8024, GSE8790, GSE9353, GSE9400, GSE9735
Tm9sf3~2	22	GSE11258, GSE12467, GSE13033, GSE13071, GSE13245, GSE14270, GSE14366, GSE14525, GSE15121, GSE15155, GSE16207, GSE16661, GSE18800, GSE18853, GSE19436, GSE20100, GSE22046, GSE2372, GSE6196, GSE7324, GSE7424, GSE7596
C1d	22	GSE10113, GSE12134, GSE12421, GSE13229, GSE13333, GSE13409, GSE14242, GSE15401, GSE15541, GSE15733, GSE15901, GSE15955, GSE17825, GSE17869, GSE17886, GSE18607, GSE19534, GSE21368, GSE3822, GSE7275, GSE7831, GSE9563
Rtn3	22	GSE10290, GSE11667, GSE11796, GSE12001, GSE12421, GSE12498, GSE12693, GSE13302, GSE13873, GSE14222, GSE14270, GSE14431, GSE1871, GSE21749, GSE23738, GSE5037, GSE5202, GSE6196, GSE7069, GSE8322, GSE9743, GSE9913
Trak1	22	GSE11684, GSE11859, GSE12581, GSE12694, GSE13071, GSE13143, GSE14395, GSE15121, GSE15379, GSE16691, GSE17478, GSE17509, GSE19403, GSE20054, GSE22506, GSE3889, GSE5202, GSE6210, GSE7309, GSE7657, GSE7774, GSE9441
Trak1~2	22	GSE10202, GSE11258, GSE11898, GSE12078, GSE12499, GSE13071, GSE14395, GSE15155, GSE15902, GSE16564, GSE17985, GSE18322, GSE3203, GSE3621, GSE6210, GSE7424, GSE9202, GSE9441, GSE9443, GSE9760, GSE9803, GSE9804
Rps24	22	GSE10011, GSE10226, GSE10627, GSE10796, GSE11434, GSE12078, GSE12498, GSE13730, GSE16002, GSE16114, GSE16210, GSE18042, GSE18669, GSE18801, GSE19369, GSE20696, GSE4288, GSE7767, GSE7875, GSE7948, GSE8790, GSE9199
Fam59a	22	GSE10796, GSE12003, GSE14004, GSE14888, GSE15325, GSE16390, GSE17404, GSE17994, GSE18004, GSE19076, GSE19729, GSE20735, GSE2161, GSE4786, GSE5128, GSE6285, GSE7275, GSE7324, GSE7759, GSE7764, GSE8312, GSE8681
Sept6~2	22	GSE10202, GSE10740, GSE10796, GSE10806, GSE11194, GSE11291, GSE12454, GSE12499, GSE12505, GSE13106, GSE13611, GSE14024, GSE14242, GSE15872, GSE16994, GSE17062, GSE19369, GSE19875, GSE21224, GSE6398, GSE7831, GSE8150
Asph~12	22	GSE10011, GSE10113, GSE10806, GSE10813, GSE11194, GSE11494, GSE11990, GSE12454, GSE16682, GSE17383, GSE18551, GSE20523, GSE21255, GSE21822, GSE4002, GSE6210, GSE7705, GSE7762, GSE8065, GSE9247, GSE9803, GSE9975
Srr~3	22	GSE10011, GSE11382, GSE12001, GSE14431, GSE15121, GSE15872, GSE16533, GSE17184, GSE17478, GSE17796, GSE17994, GSE18534, GSE19534, GSE19793, GSE21137, GSE5582, GSE6540, GSE7396, GSE7705, GSE8790, GSE8966, GSE9735
Wdr76	22	GSE10913, GSE12454, GSE13227, GSE13245, GSE13526, GSE14525, GSE15379, GSE15580, GSE15624, GSE15770, GSE17985, GSE19004, GSE20352, GSE21041, GSE22317, GSE3463, GSE6689, GSE6934, GSE7302, GSE7309, GSE7676, GSE7705
B230120H23Rik~2	22	GSE10796, GSE11898, GSE12078, GSE12730, GSE13071, GSE17404, GSE17478, GSE17985, GSE18800, GSE20100, GSE21738, GSE21842, GSE22506, GSE2250, GSE23725, GSE23738, GSE6210, GSE6591, GSE6689, GSE7694, GSE9297, GSE9913
Csrnp3	22	GSE10913, GSE11253, GSE11291, GSE12073, GSE12730, GSE12748, GSE14242, GSE15724, GSE15794, GSE15872, GSE17511, GSE21822, GSE4051, GSE4786, GSE5338, GSE5763, GSE6383, GSE8024, GSE8488, GSE8503, GSE9330, GSE9441
Ola1~2	22	GSE10011, GSE11680, GSE12948, GSE13333, GSE14308, GSE14431, GSE14929, GSE15770, GSE16454, GSE17184, GSE19517, GSE21137, GSE6291, GSE7020, GSE7050, GSE7309, GSE7705, GSE8034, GSE8488, GSE8966, GSE9316, GSE9975
Stau2~2	22	GSE10347, GSE10813, GSE11291, GSE11382, GSE12881, GSE13306, GSE13335, GSE14458, GSE1479, GSE16104, GSE16110, GSE17647, GSE17994, GSE19403, GSE20735, GSE21841, GSE4260, GSE4786, GSE6689, GSE7309, GSE7357, GSE7774
Sytl4	22	GSE10726, GSE10806, GSE11040, GSE11194, GSE11557, GSE11628, GSE11818, GSE11899, GSE11982, GSE12499, GSE12956, GSE13148, GSE13222, GSE14365, GSE15891, GSE15894, GSE19282, GSE20620, GSE21749, GSE4926, GSE8156, GSE9124
Il1rap	22	GSE11664, GSE13143, GSE13512, GSE14004, GSE14350, GSE14415, GSE14888, GSE15894, GSE16104, GSE17985, GSE18322, GSE19732, GSE20523, GSE21711, GSE2869, GSE4034, GSE5140, GSE7707, GSE8488, GSE9244, GSE9441, GSE9804
Csnk2a1	22	GSE10262, GSE11796, GSE14415, GSE15121, GSE16114, GSE16705, GSE16994, GSE18224, GSE18460, GSE20335, GSE21033, GSE21841, GSE3463, GSE3822, GSE4142, GSE4866, GSE5140, GSE6882, GSE7141, GSE7774, GSE8679, GSE9533
mKIAA1403;Rpap1	22	GSE10728, GSE11898, GSE12432, GSE12454, GSE12536, GSE13227, GSE14270, GSE14499, GSE15293, GSE15318, GSE17513, GSE21716, GSE2250, GSE4051, GSE5202, GSE6591, GSE6813, GSE7141, GSE7762, GSE7852, GSE9629, GSE9743
Zbtb44~2	22	GSE11859, GSE12950, GSE12985, GSE13120, GSE13512, GSE14366, GSE15121, GSE15379, GSE16751, GSE20390, GSE20696, GSE21137, GSE21361, GSE21749, GSE23114, GSE5128, GSE6196, GSE7831, GSE8150, GSE8322, GSE8678, GSE9735
Arf1	22	GSE10262, GSE10273, GSE11723, GSE11796, GSE12505, GSE1435, GSE16564, GSE17553, GSE18326, GSE19286, GSE19448, GSE19875, GSE21546, GSE3203, GSE4230, GSE4308, GSE5037, GSE7069, GSE7875, GSE7948, GSE8710, GSE9443
Prosc	22	GSE10239, GSE10347, GSE10525, GSE11667, GSE12518, GSE13443, GSE13590, GSE14222, GSE14365, GSE17263, GSE19732, GSE20302, GSE4034, GSE4288, GSE7275, GSE7707, GSE7831, GSE8156, GSE8513, GSE9441, GSE9743, GSE9804
Cdk7	22	GSE11667, GSE12499, GSE12748, GSE13302, GSE13526, GSE15121, GSE16751, GSE17869, GSE17923, GSE17985, GSE19073, GSE19408, GSE20987, GSE5332, GSE6383, GSE7141, GSE7694, GSE7774, GSE8503, GSE9098, GSE9297, GSE9441
Cpne3	22	GSE10796, GSE10954, GSE11680, GSE11687, GSE11759, GSE12454, GSE12499, GSE13443, GSE13692, GSE15580, GSE15901, GSE16475, GSE16682, GSE17478, GSE18853, GSE19528, GSE20390, GSE3583, GSE4288, GSE6813, GSE7396, GSE7774
Cpne3~2	22	GSE11687, GSE12454, GSE12499, GSE13283, GSE13443, GSE13692, GSE15872, GSE16210, GSE16564, GSE17478, GSE18607, GSE18669, GSE19448, GSE20390, GSE20620, GSE4035, GSE4308, GSE6591, GSE7348, GSE7396, GSE7657, GSE9400
Plcb1	22	GSE10273, GSE10908, GSE10912, GSE11291, GSE11684, GSE12956, GSE13335, GSE15794, GSE15902, GSE17825, GSE19299, GSE19534, GSE20335, GSE23178, GSE4002, GSE4786, GSE6398, GSE8044, GSE9244, GSE9294, GSE9441, GSE9760
Pik3ca	22	GSE10347, GSE10627, GSE11687, GSE12609, GSE13981, GSE14004, GSE14585, GSE18348, GSE19282, GSE19517, GSE21749, GSE23724, GSE5202, GSE5332, GSE6591, GSE7958, GSE8044, GSE8312, GSE8503, GSE8790, GSE9131, GSE9330
Arid5b	22	GSE10806, GSE12499, GSE13245, GSE13409, GSE13553, GSE15872, GSE16067, GSE16114, GSE16703, GSE17266, GSE17796, GSE18800, GSE19502, GSE21041, GSE22925, GSE23738, GSE3100, GSE6291, GSE6909, GSE8431, GSE8503, GSE8621
Ccdc127~2	22	GSE10202, GSE11141, GSE11291, GSE11434, GSE11667, GSE13033, GSE13223, GSE13283, GSE13335, GSE13730, GSE14366, GSE16533, GSE17184, GSE17840, GSE19073, GSE20575, GSE21224, GSE21836, GSE22506, GSE4411, GSE8322, GSE8710
Fam116a	22	GSE10627, GSE11356, GSE11796, GSE12454, GSE12881, GSE16380, GSE17322, GSE17647, GSE17825, GSE17985, GSE21361, GSE23182, GSE23782, GSE24210, GSE6674, GSE7020, GSE7357, GSE7596, GSE7694, GSE7764, GSE8044, GSE9441
Fundc2~3	22	GSE10162, GSE10516, GSE11818, GSE12430, GSE12454, GSE12609, GSE12956, GSE13223, GSE13981, GSE14415, GSE15121, GSE15293, GSE18064, GSE18771, GSE20100, GSE21525, GSE3583, GSE6399, GSE6934, GSE7781, GSE9735, GSE9760
Tinf2	21	GSE10011, GSE13120, GSE13283, GSE14929, GSE17647, GSE17985, GSE18551, GSE18891, GSE19793, GSE20335, GSE20390, GSE20575, GSE21836, GSE23755, GSE23780, GSE3203, GSE6595, GSE6875, GSE7774, GSE7948, GSE8150
Ikbkb;IKKbeta~2	21	GSE10776, GSE12248, GSE12421, GSE12454, GSE12518, GSE12810, GSE13432, GSE16703, GSE17263, GSE17869, GSE18801, GSE20636, GSE21749, GSE23782, GSE3414, GSE4866, GSE6540, GSE7020, GSE7948, GSE8322, GSE8790
Fem1c	21	GSE10806, GSE11221, GSE12599, GSE13730, GSE14222, GSE14308, GSE14366, GSE14525, GSE15155, GSE15326, GSE15541, GSE16377, GSE18669, GSE19875, GSE20645, GSE21836, GSE5333, GSE6196, GSE6623, GSE9013, GSE9400
Rps6kb1	21	GSE10082, GSE11343, GSE11684, GSE11804, GSE12073, GSE12333, GSE13032, GSE13227, GSE13590, GSE15121, GSE15379, GSE16210, GSE16623, GSE17062, GSE4034, GSE4866, GSE7069, GSE7310, GSE7705, GSE7781, GSE9913
Otud5	21	GSE11796, GSE12078, GSE14222, GSE14431, GSE14481, GSE14888, GSE17647, GSE17806, GSE18348, GSE18551, GSE1871, GSE19286, GSE19403, GSE23738, GSE23782, GSE6196, GSE6957, GSE7707, GSE8771, GSE8966, GSE9913
Ppp2r5e	21	GSE10806, GSE10970, GSE11382, GSE11898, GSE12599, GSE13223, GSE13224, GSE13227, GSE13432, GSE13590, GSE14270, GSE14499, GSE15121, GSE15401, GSE17647, GSE18042, GSE18740, GSE19403, GSE19448, GSE8312, GSE8513
Papola	21	GSE10740, GSE12333, GSE12618, GSE12694, GSE13335, GSE17985, GSE19403, GSE20335, GSE20523, GSE22773, GSE3583, GSE5140, GSE5921, GSE6291, GSE6681, GSE7141, GSE7694, GSE8156, GSE8710, GSE9202, GSE9743
Fbxw2~3	21	GSE10273, GSE11870, GSE12694, GSE14431, GSE15580, GSE16629, GSE19687, GSE20244, GSE20636, GSE21137, GSE23002, GSE23182, GSE3653, GSE4041, GSE4260, GSE7310, GSE7694, GSE7705, GSE9247, GSE9371, GSE9443
Rgs3~2	21	GSE11870, GSE12498, GSE13071, GSE13563, GSE14561, GSE15767, GSE16002, GSE16925, GSE19076, GSE19142, GSE19729, GSE20054, GSE20987, GSE21711, GSE22925, GSE6689, GSE6867, GSE7759, GSE7767, GSE7774, GSE8150
Rbm18	21	GSE11667, GSE11796, GSE12432, GSE13306, GSE13547, GSE14431, GSE14686, GSE15401, GSE16533, GSE16994, GSE17263, GSE19502, GSE21749, GSE23724, GSE3463, GSE4926, GSE5037, GSE5202, GSE5587, GSE7875, GSE8690
Fmo2	21	GSE10954, GSE13120, GSE13873, GSE14929, GSE15891, GSE15901, GSE15902, GSE16110, GSE16114, GSE18567, GSE20514, GSE21368, GSE4260, GSE5128, GSE7225, GSE7774, GSE8044, GSE8150, GSE8690, GSE9130, GSE9913
Mapk6	21	GSE13148, GSE13222, GSE13227, GSE13443, GSE13799, GSE15232, GSE15894, GSE15901, GSE16751, GSE17840, GSE18004, GSE18801, GSE19825, GSE21041, GSE21836, GSE5332, GSE7069, GSE7694, GSE7705, GSE8044, GSE9441
Fbln5	21	GSE10011, GSE10290, GSE13432, GSE16691, GSE17076, GSE17266, GSE17794, GSE17796, GSE17825, GSE17994, GSE19286, GSE21224, GSE22506, GSE4193, GSE4230, GSE5332, GSE6383, GSE8156, GSE8431, GSE8503, GSE8564
Yipf6	21	GSE10113, GSE11684, GSE12078, GSE13143, GSE13302, GSE13432, GSE14350, GSE15121, GSE18351, GSE18567, GSE21361, GSE2161, GSE23002, GSE4288, GSE6689, GSE7302, GSE7694, GSE7764, GSE8024, GSE9743, GSE9760
2700007P21Rik~2	21	GSE10113, GSE10813, GSE11796, GSE12421, GSE12454, GSE13071, GSE13443, GSE13796, GSE15640, GSE15872, GSE16210, GSE17806, GSE17825, GSE19793, GSE21749, GSE23925, GSE3583, GSE5202, GSE5763, GSE6134, GSE7275
Rnf38	21	GSE10011, GSE11667, GSE11723, GSE11796, GSE13245, GSE13611, GSE14270, GSE14365, GSE15580, GSE15901, GSE16994, GSE19825, GSE20302, GSE21749, GSE21836, GSE3463, GSE4041, GSE5202, GSE5582, GSE6689, GSE7852
Dido1~3	21	GSE11141, GSE11258, GSE11723, GSE13283, GSE13306, GSE14366, GSE14906, GSE16390, GSE16751, GSE18785, GSE21842, GSE23755, GSE3583, GSE6882, GSE7050, GSE7781, GSE8431, GSE8790, GSE9037, GSE9735, GSE9975
5930434B04Rik~4	21	GSE12599, GSE13692, GSE13873, GSE15121, GSE15303, GSE15610, GSE15894, GSE15901, GSE19076, GSE19732, GSE1999, GSE23495, GSE4034, GSE4035, GSE4288, GSE5128, GSE5202, GSE5338, GSE5921, GSE8322, GSE9330
5930434B04Rik~5	21	GSE11291, GSE12078, GSE12454, GSE13590, GSE13873, GSE15121, GSE15610, GSE15894, GSE16533, GSE17316, GSE17322, GSE17869, GSE18801, GSE21255, GSE22935, GSE3463, GSE4034, GSE4288, GSE5921, GSE7020, GSE7348
Ralgapa1	21	GSE11382, GSE15894, GSE16390, GSE16629, GSE17796, GSE17825, GSE18551, GSE19286, GSE19299, GSE20391, GSE21224, GSE21361, GSE21670, GSE22506, GSE3463, GSE6210, GSE7275, GSE7357, GSE8966, GSE9012, GSE9247
Mut	21	GSE10082, GSE10365, GSE10784, GSE11040, GSE12003, GSE14088, GSE18460, GSE18891, GSE19436, GSE21361, GSE23925, GSE4230, GSE5202, GSE6285, GSE6591, GSE8199, GSE8513, GSE9123, GSE9131, GSE9189, GSE9760
Ndel1	21	GSE10796, GSE11680, GSE12333, GSE12337, GSE12454, GSE12950, GSE13283, GSE14308, GSE15891, GSE18281, GSE18348, GSE18551, GSE21137, GSE21143, GSE2161, GSE23738, GSE6046, GSE6595, GSE7767, GSE8044, GSE9441
M-rdgB beta;Pitpnc1	21	GSE10970, GSE11775, GSE12421, GSE13032, GSE13432, GSE13796, GSE14222, GSE14308, GSE16114, GSE18551, GSE18801, GSE19282, GSE23724, GSE23925, GSE4288, GSE5128, GSE6399, GSE6770, GSE7764, GSE8407, GSE8503
Fam172a	21	GSE10965, GSE12694, GSE13335, GSE14585, GSE15303, GSE15768, GSE16660, GSE17825, GSE17985, GSE18771, GSE19448, GSE20335, GSE20645, GSE21738, GSE23119, GSE4411, GSE4786, GSE7342, GSE7831, GSE8292, GSE9124
Rprd2~5	21	GSE10347, GSE10970, GSE13512, GSE13796, GSE14222, GSE14350, GSE15872, GSE16390, GSE16564, GSE17886, GSE2161, GSE22094, GSE2372, GSE23782, GSE4786, GSE6623, GSE7196, GSE7275, GSE7875, GSE8044, GSE8790
Ociad1~2	21	GSE10176, GSE11667, GSE11687, GSE11804, GSE12078, GSE12430, GSE12454, GSE12694, GSE12956, GSE14088, GSE14366, GSE15318, GSE16703, GSE18042, GSE2161, GSE4002, GSE5763, GSE7050, GSE9018, GSE9629, GSE9725
Hif1a~2	21	GSE10216, GSE10776, GSE11358, GSE11680, GSE12421, GSE13103, GSE13799, GSE15401, GSE15733, GSE16390, GSE16682, GSE3889, GSE4041, GSE4193, GSE5921, GSE6398, GSE7275, GSE7705, GSE8044, GSE8790, GSE9443
Hif1a~3	21	GSE10216, GSE10776, GSE10954, GSE11358, GSE12421, GSE13103, GSE13120, GSE13796, GSE13799, GSE14243, GSE14458, GSE16629, GSE18322, GSE19299, GSE20570, GSE4193, GSE7020, GSE7196, GSE7705, GSE8150, GSE8322
Atp6v1g1	21	GSE13120, GSE13563, GSE14365, GSE14499, GSE14525, GSE15401, GSE15733, GSE16661, GSE17869, GSE21224, GSE22506, GSE22871, GSE3583, GSE3621, GSE3889, GSE4034, GSE6210, GSE7275, GSE7309, GSE8295, GSE8828
Ppm1a~5	21	GSE10011, GSE10290, GSE10954, GSE12499, GSE13071, GSE13692, GSE14431, GSE17886, GSE19073, GSE19194, GSE20620, GSE21716, GSE23724, GSE23725, GSE3621, GSE5582, GSE7852, GSE8503, GSE9202, GSE9629, GSE9804
Setd7	21	GSE10262, GSE11291, GSE11796, GSE12498, GSE12599, GSE12694, GSE13302, GSE14270, GSE14350, GSE15901, GSE16925, GSE17794, GSE17796, GSE17806, GSE1871, GSE21606, GSE2161, GSE23738, GSE6623, GSE6909, GSE7357
R3hdm1	21	GSE10954, GSE11898, GSE13547, GSE13873, GSE14101, GSE15901, GSE16475, GSE16682, GSE18669, GSE18801, GSE19282, GSE22506, GSE2250, GSE23002, GSE4288, GSE4926, GSE6210, GSE7275, GSE8312, GSE8790, GSE9443
Tmem65~2	21	GSE10895, GSE10965, GSE11680, GSE13948, GSE14088, GSE15121, GSE15610, GSE15741, GSE15902, GSE17184, GSE17263, GSE20735, GSE21711, GSE4193, GSE6285, GSE6909, GSE6934, GSE7958, GSE8156, GSE9012, GSE9711
Ttpal~2	21	GSE10011, GSE10908, GSE11291, GSE11496, GSE13512, GSE13873, GSE14308, GSE15541, GSE16454, GSE16703, GSE17825, GSE18800, GSE19534, GSE21137, GSE21361, GSE24210, GSE3889, GSE4260, GSE5245, GSE8034, GSE9012
Ttc14~2	21	GSE10290, GSE10848, GSE11973, GSE12498, GSE13032, GSE15318, GSE15894, GSE15901, GSE16994, GSE17553, GSE18042, GSE19073, GSE19729, GSE21189, GSE21716, GSE22434, GSE2250, GSE5298, GSE5959, GSE7141, GSE9330
Zfp106~4	21	GSE10776, GSE10904, GSE11796, GSE11898, GSE13143, GSE13283, GSE13335, GSE15379, GSE16364, GSE17316, GSE17797, GSE1871, GSE20100, GSE6196, GSE6934, GSE7676, GSE7774, GSE7875, GSE8868, GSE9441, GSE9443
Yme1l1~3	21	GSE10011, GSE10273, GSE11680, GSE13120, GSE13306, GSE13333, GSE14350, GSE16564, GSE16660, GSE16751, GSE16902, GSE17266, GSE18064, GSE22773, GSE4288, GSE6196, GSE7705, GSE7764, GSE8150, GSE9441, GSE9443
Sec62	21	GSE10728, GSE10796, GSE13245, GSE13283, GSE13611, GSE15624, GSE17647, GSE18281, GSE18430, GSE23738, GSE3583, GSE5037, GSE5582, GSE6210, GSE6259, GSE6623, GSE6689, GSE7342, GSE9400, GSE9441, GSE9443
Foxj2	21	GSE11684, GSE12421, GSE13432, GSE15610, GSE15894, GSE15901, GSE16114, GSE17266, GSE17478, GSE17794, GSE18607, GSE1871, GSE22925, GSE24210, GSE4193, GSE5202, GSE5921, GSE6934, GSE8065, GSE8322, GSE9878
Nfatc1	21	GSE11557, GSE11723, GSE13071, GSE13873, GSE15303, GSE18281, GSE18430, GSE19299, GSE19517, GSE19875, GSE21711, GSE22506, GSE24210, GSE4260, GSE4288, GSE5202, GSE6210, GSE7196, GSE7605, GSE8156, GSE9400
Riok3~2	21	GSE10285, GSE10904, GSE11796, GSE12333, GSE12421, GSE12599, GSE13981, GSE15173, GSE16660, GSE16925, GSE17886, GSE19732, GSE20100, GSE20302, GSE21749, GSE4193, GSE4288, GSE7309, GSE7676, GSE7694, GSE7852
Wdr92~2	21	GSE11687, GSE11796, GSE12003, GSE12454, GSE12693, GSE12985, GSE13432, GSE13796, GSE14481, GSE14929, GSE15894, GSE16705, GSE17825, GSE17910, GSE18460, GSE18771, GSE20054, GSE21841, GSE22871, GSE6689, GSE8621
Psmf1~2	21	GSE10965, GSE11775, GSE12078, GSE12599, GSE13120, GSE14222, GSE15121, GSE15808, GSE17553, GSE20100, GSE21361, GSE21749, GSE21842, GSE23182, GSE23724, GSE5582, GSE7948, GSE8150, GSE8360, GSE9735, GSE9760
Nfx1	21	GSE10011, GSE10776, GSE11796, GSE14088, GSE14525, GSE15121, GSE17553, GSE18064, GSE18322, GSE19436, GSE20100, GSE20335, GSE21041, GSE22925, GSE3414, GSE4411, GSE6882, GSE6957, GSE7430, GSE8488, GSE9760
Slc35b2	21	GSE10226, GSE10913, GSE11796, GSE12499, GSE12694, GSE13306, GSE13335, GSE14270, GSE14929, GSE15901, GSE17553, GSE18064, GSE18281, GSE18430, GSE18460, GSE20335, GSE21361, GSE3621, GSE7141, GSE7302, GSE7605
Ogt	21	GSE10239, GSE11887, GSE12950, GSE12985, GSE13225, GSE13409, GSE17404, GSE21515, GSE23002, GSE2372, GSE4034, GSE4926, GSE5037, GSE7141, GSE7762, GSE8312, GSE8503, GSE9247, GSE9441, GSE9443, GSE9563
Dnmt3a~2	21	GSE10011, GSE10728, GSE10740, GSE11356, GSE11667, GSE13283, GSE13302, GSE13409, GSE14222, GSE14585, GSE15155, GSE16475, GSE1871, GSE4041, GSE5202, GSE6882, GSE7694, GSE7705, GSE8091, GSE9400, GSE9760
Eif2ak1~5	21	GSE11258, GSE11777, GSE12707, GSE12881, GSE12950, GSE14243, GSE15770, GSE15902, GSE16974, GSE17062, GSE17322, GSE18551, GSE19408, GSE19517, GSE21583, GSE23738, GSE24350, GSE8488, GSE9330, GSE9803, GSE9975
Ank3	21	GSE11291, GSE12712, GSE12956, GSE14678, GSE15640, GSE17511, GSE18348, GSE19073, GSE19403, GSE19687, GSE19875, GSE20645, GSE23437, GSE23755, GSE4051, GSE4866, GSE5338, GSE6689, GSE7605, GSE7774, GSE9441
Riok1	21	GSE10226, GSE10806, GSE12003, GSE16114, GSE16377, GSE18004, GSE18135, GSE18567, GSE18607, GSE19142, GSE21822, GSE23002, GSE3203, GSE5202, GSE5332, GSE6514, GSE7309, GSE7705, GSE7781, GSE9037, GSE9913
Xpo7~2	21	GSE10904, GSE10913, GSE11291, GSE11356, GSE11898, GSE13120, GSE13306, GSE13333, GSE15330, GSE16364, GSE16389, GSE20987, GSE21711, GSE4288, GSE4866, GSE6196, GSE6591, GSE7275, GSE7348, GSE8044, GSE9743
Srrm1	21	GSE12694, GSE15640, GSE15894, GSE16475, GSE17316, GSE17869, GSE19194, GSE21361, GSE21546, GSE21836, GSE4002, GSE4035, GSE4041, GSE4411, GSE6196, GSE6398, GSE6595, GSE6770, GSE7676, GSE8790, GSE9130
Lrp12	21	GSE10226, GSE11494, GSE11859, GSE12421, GSE13693, GSE14350, GSE14415, GSE16390, GSE16475, GSE17076, GSE17478, GSE17825, GSE20636, GSE21143, GSE5582, GSE6934, GSE7275, GSE7676, GSE7762, GSE7831, GSE8312
Mapk8ip3	21	GSE10011, GSE10904, GSE12078, GSE13409, GSE13512, GSE14366, GSE14415, GSE14686, GSE15303, GSE15624, GSE17553, GSE17994, GSE18395, GSE18567, GSE20335, GSE20621, GSE21041, GSE22935, GSE5037, GSE7050, GSE7219
Ak1	21	GSE10011, GSE10162, GSE10167, GSE10262, GSE10728, GSE11357, GSE11723, GSE13335, GSE14007, GSE16564, GSE16705, GSE16974, GSE18551, GSE19142, GSE19502, GSE19729, GSE20244, GSE7774, GSE8156, GSE9353, GSE9519
Zxdc~3	21	GSE10726, GSE12333, GSE12388, GSE12881, GSE13283, GSE13796, GSE15318, GSE15733, GSE17509, GSE18551, GSE18801, GSE19448, GSE20621, GSE2372, GSE4411, GSE5332, GSE7196, GSE7852, GSE8488, GSE9130, GSE9314
Hook3	21	GSE11356, GSE11667, GSE11898, GSE14222, GSE14415, GSE14888, GSE16751, GSE17404, GSE18326, GSE18348, GSE18551, GSE1871, GSE19073, GSE20054, GSE23002, GSE23738, GSE3463, GSE6196, GSE6770, GSE7705, GSE9735
AK217757	21	GSE10970, GSE11723, GSE14222, GSE14365, GSE15768, GSE15872, GSE15901, GSE17266, GSE17553, GSE17794, GSE17796, GSE17886, GSE20513, GSE21033, GSE2161, GSE21944, GSE6398, GSE7831, GSE8034, GSE8322, GSE8513
Rxra~4	21	GSE11287, GSE11419, GSE11664, GSE12454, GSE13259, GSE1435, GSE15580, GSE16114, GSE17076, GSE17404, GSE18801, GSE19299, GSE19403, GSE21927, GSE22313, GSE4041, GSE5582, GSE6196, GSE7596, GSE9400, GSE9735
Ube2d2b;Ube2d3~4	21	GSE10965, GSE11258, GSE12454, GSE12498, GSE12599, GSE14004, GSE14024, GSE14222, GSE15121, GSE16644, GSE19004, GSE20100, GSE20645, GSE2161, GSE2250, GSE6957, GSE8966, GSE9400, GSE9441, GSE9519, GSE9743
4930402H24Rik~3	21	GSE11287, GSE11496, GSE13033, GSE13106, GSE13590, GSE15303, GSE15633, GSE16377, GSE16585, GSE17322, GSE18551, GSE18801, GSE19403, GSE20645, GSE21822, GSE3463, GSE5338, GSE6196, GSE7705, GSE8044, GSE8679
Ptprs	21	GSE12003, GSE12956, GSE13443, GSE13873, GSE15303, GSE16454, GSE16475, GSE17825, GSE18460, GSE20523, GSE23119, GSE23724, GSE3583, GSE4926, GSE5500, GSE7309, GSE7596, GSE7831, GSE8488, GSE9013, GSE9725
Pdlim5~5	21	GSE12001, GSE12730, GSE13071, GSE13306, GSE15155, GSE15303, GSE15401, GSE15610, GSE16012, GSE17511, GSE17647, GSE1835, GSE19729, GSE20621, GSE22506, GSE23182, GSE3463, GSE4308, GSE5037, GSE6210, GSE9013
Wdr48	21	GSE11796, GSE11818, GSE12003, GSE12078, GSE12599, GSE12712, GSE12950, GSE16377, GSE17404, GSE17497, GSE17797, GSE18348, GSE1871, GSE20645, GSE22009, GSE4926, GSE5338, GSE6196, GSE8322, GSE8771, GSE9725
Gm2a~2	21	GSE11343, GSE11796, GSE12421, GSE13106, GSE13259, GSE13981, GSE14365, GSE15901, GSE16114, GSE17513, GSE17910, GSE18351, GSE20513, GSE23182, GSE4034, GSE4230, GSE5582, GSE6674, GSE8678, GSE9012, GSE9443
Trak1~3	21	GSE10954, GSE11258, GSE11356, GSE11662, GSE13071, GSE13799, GSE14395, GSE14431, GSE16377, GSE16564, GSE18326, GSE18607, GSE23182, GSE6196, GSE7309, GSE7605, GSE8690, GSE9202, GSE9441, GSE9465, GSE9735
Rad23a	21	GSE10011, GSE13143, GSE14007, GSE18341, GSE18430, GSE19825, GSE20054, GSE23780, GSE3414, GSE4866, GSE5202, GSE5333, GSE6285, GSE6909, GSE7275, GSE8790, GSE8828, GSE9123, GSE9244, GSE9294, GSE9563
Fancm	21	GSE10113, GSE10776, GSE10913, GSE11018, GSE11496, GSE12518, GSE13796, GSE15303, GSE15872, GSE16110, GSE16454, GSE17184, GSE19004, GSE20621, GSE21224, GSE24210, GSE6084, GSE6540, GSE6689, GSE7705, GSE8790
Thumpd3	21	GSE11664, GSE11667, GSE11680, GSE13033, GSE13493, GSE13948, GSE15741, GSE15902, GSE18551, GSE19073, GSE19502, GSE21137, GSE2250, GSE22925, GSE5333, GSE5587, GSE7275, GSE7705, GSE7784, GSE9247, GSE9443
Fyco1	21	GSE10226, GSE10796, GSE11818, GSE12333, GSE12421, GSE12810, GSE15155, GSE15770, GSE15902, GSE16533, GSE19875, GSE20513, GSE22871, GSE4034, GSE6934, GSE7309, GSE7762, GSE8024, GSE8503, GSE9123, GSE9441
Cpsf6~6	21	GSE10273, GSE10970, GSE11287, GSE12498, GSE12694, GSE16104, GSE17062, GSE18551, GSE21738, GSE21836, GSE22935, GSE5332, GSE5587, GSE6770, GSE7694, GSE7705, GSE7875, GSE9316, GSE9443, GSE9735, GSE9913
Tceb3~2	21	GSE12454, GSE12499, GSE13032, GSE13302, GSE13873, GSE14270, GSE14350, GSE15318, GSE15401, GSE15894, GSE16207, GSE17404, GSE20645, GSE21224, GSE21361, GSE21716, GSE6591, GSE6858, GSE7141, GSE7196, GSE7762
BC019943	21	GSE10094, GSE10162, GSE10285, GSE10727, GSE12430, GSE12694, GSE12950, GSE13032, GSE14270, GSE15293, GSE15303, GSE16555, GSE20514, GSE21361, GSE22317, GSE3100, GSE4051, GSE7762, GSE9400, GSE9629, GSE9743
Srf	21	GSE11667, GSE13283, GSE13302, GSE14222, GSE14350, GSE15155, GSE16661, GSE17796, GSE17886, GSE1871, GSE19299, GSE20335, GSE21361, GSE3583, GSE4193, GSE4926, GSE4936, GSE7357, GSE9297, GSE9441, GSE9892
Sc5d	21	GSE10813, GSE11664, GSE11687, GSE11982, GSE12421, GSE13032, GSE13579, GSE14888, GSE15624, GSE17404, GSE17478, GSE19825, GSE20636, GSE23755, GSE3100, GSE4695, GSE6196, GSE6674, GSE7275, GSE9037, GSE9760
Sc5d~2	21	GSE10226, GSE10813, GSE12421, GSE13032, GSE13579, GSE14004, GSE14888, GSE17404, GSE17478, GSE18551, GSE19825, GSE20636, GSE23178, GSE23925, GSE4695, GSE5298, GSE5332, GSE6196, GSE6674, GSE7275, GSE9760
Golim4	21	GSE10011, GSE11357, GSE13409, GSE14431, GSE15433, GSE16210, GSE18004, GSE18551, GSE19073, GSE20987, GSE21836, GSE23002, GSE23724, GSE3463, GSE3583, GSE5202, GSE6084, GSE7705, GSE8312, GSE9563, GSE9975
Hnrpdl	21	GSE11796, GSE11898, GSE12001, GSE12421, GSE12748, GSE14525, GSE15624, GSE16705, GSE17647, GSE18669, GSE20302, GSE21841, GSE22935, GSE23182, GSE23495, GSE4041, GSE4288, GSE6291, GSE7141, GSE7705, GSE9443
Ccny~4	21	GSE11796, GSE11887, GSE12001, GSE12421, GSE13143, GSE13222, GSE15121, GSE16377, GSE16390, GSE16475, GSE16974, GSE17553, GSE20575, GSE21189, GSE21515, GSE6875, GSE7676, GSE7694, GSE7762, GSE9123, GSE9297
Csnk1a1~2	21	GSE11982, GSE12518, GSE13120, GSE13224, GSE14561, GSE15303, GSE17404, GSE18551, GSE20987, GSE21137, GSE21255, GSE22925, GSE23002, GSE5332, GSE6196, GSE6210, GSE6595, GSE7705, GSE8150, GSE8322, GSE9441
Serpini1	21	GSE10202, GSE10273, GSE15326, GSE15768, GSE15872, GSE15894, GSE17806, GSE17910, GSE18771, GSE20054, GSE23114, GSE3203, GSE4786, GSE6383, GSE7219, GSE7774, GSE8498, GSE8503, GSE9330, GSE9441, GSE9804
Seh1l~2	21	GSE11258, GSE11796, GSE1435, GSE14431, GSE16002, GSE16994, GSE17985, GSE18669, GSE1999, GSE21525, GSE21841, GSE21842, GSE23738, GSE4034, GSE6210, GSE7309, GSE7694, GSE7767, GSE7875, GSE8044, GSE9202
Gle1~2	21	GSE10011, GSE13106, GSE13225, GSE13611, GSE14350, GSE14929, GSE15770, GSE17886, GSE18801, GSE19502, GSE19875, GSE20620, GSE20636, GSE3621, GSE4142, GSE6623, GSE7020, GSE7657, GSE7705, GSE8322, GSE8360
Gspt1~4	21	GSE10226, GSE11434, GSE12073, GSE12454, GSE12499, GSE12518, GSE13071, GSE13223, GSE15580, GSE16629, GSE17647, GSE17794, GSE17796, GSE18064, GSE18551, GSE21137, GSE3653, GSE5332, GSE6210, GSE6623, GSE7705
mKIAA0806;Lrig2	21	GSE11194, GSE11667, GSE11859, GSE12499, GSE13611, GSE14270, GSE16104, GSE16114, GSE16682, GSE16994, GSE17797, GSE17886, GSE18567, GSE18669, GSE19502, GSE21525, GSE4926, GSE6196, GSE6909, GSE8024, GSE9013
Smad5	21	GSE10813, GSE11557, GSE11898, GSE12599, GSE13143, GSE15121, GSE15767, GSE16114, GSE16475, GSE1835, GSE1871, GSE19073, GSE19875, GSE20987, GSE21749, GSE3889, GSE5245, GSE7694, GSE7852, GSE7875, GSE8679
Bcl2l12	21	GSE10776, GSE12003, GSE12985, GSE13409, GSE13692, GSE14024, GSE14415, GSE15155, GSE15610, GSE16533, GSE17263, GSE17796, GSE17886, GSE18326, GSE18348, GSE18460, GSE18669, GSE19825, GSE20302, GSE21515, GSE8621
mKIAA1403;Rpap1~2	21	GSE10904, GSE11818, GSE13032, GSE14270, GSE15318, GSE15741, GSE15768, GSE18064, GSE18348, GSE19825, GSE20335, GSE21716, GSE22317, GSE2250, GSE4926, GSE6591, GSE6858, GSE7705, GSE8949, GSE9563, GSE9629
Nufip2	21	GSE11382, GSE11664, GSE12078, GSE12454, GSE13302, GSE14431, GSE15155, GSE15770, GSE15872, GSE16533, GSE17266, GSE17794, GSE18853, GSE20645, GSE3463, GSE3583, GSE6595, GSE6623, GSE7852, GSE8024, GSE9441
Utp15	21	GSE10202, GSE10728, GSE11667, GSE11796, GSE12432, GSE12712, GSE13143, GSE13227, GSE14222, GSE17478, GSE17542, GSE1835, GSE19073, GSE19403, GSE20335, GSE21525, GSE21841, GSE5202, GSE6875, GSE7875, GSE8312
Kpna6	21	GSE10806, GSE11796, GSE12001, GSE12078, GSE13283, GSE14024, GSE15121, GSE15433, GSE15610, GSE15724, GSE16002, GSE17076, GSE20523, GSE21525, GSE2372, GSE23782, GSE4411, GSE7694, GSE8621, GSE9443, GSE9913
Tcerg1	21	GSE10895, GSE11221, GSE11419, GSE11680, GSE11796, GSE12421, GSE12693, GSE13071, GSE13103, GSE13432, GSE14415, GSE14561, GSE14686, GSE14929, GSE15901, GSE19142, GSE3653, GSE4308, GSE7605, GSE9400, GSE9443
Adhfe1	21	GSE10347, GSE11759, GSE12078, GSE12499, GSE12950, GSE12956, GSE13443, GSE13692, GSE16364, GSE17511, GSE17806, GSE18551, GSE18648, GSE19534, GSE20575, GSE23925, GSE5128, GSE5332, GSE5921, GSE7762, GSE8431
Epb4.9	21	GSE10965, GSE11859, GSE12985, GSE13074, GSE13120, GSE13223, GSE14458, GSE14525, GSE15303, GSE17263, GSE17553, GSE17806, GSE18534, GSE18551, GSE1871, GSE20636, GSE5582, GSE8065, GSE8150, GSE9130, GSE9368
Zfp84	21	GSE11557, GSE11884, GSE12499, GSE13032, GSE13512, GSE14888, GSE15624, GSE17994, GSE19875, GSE20645, GSE22317, GSE23002, GSE4260, GSE6595, GSE7852, GSE8024, GSE9189, GSE9202, GSE9400, GSE9743, GSE9760
Vamp5	21	GSE10011, GSE10970, GSE11358, GSE11870, GSE12693, GSE13335, GSE15770, GSE15794, GSE15891, GSE15901, GSE16002, GSE16100, GSE19194, GSE19282, GSE22506, GSE6210, GSE6850, GSE7705, GSE7831, GSE8150, GSE9013
Cdadc1~2	21	GSE10175, GSE10525, GSE13873, GSE14980, GSE15121, GSE16114, GSE16475, GSE17256, GSE17647, GSE18800, GSE20696, GSE20918, GSE20954, GSE21836, GSE22009, GSE24210, GSE3463, GSE7219, GSE7430, GSE8295, GSE9012
Snord15b;Rps3~3	21	GSE10776, GSE11775, GSE13224, GSE13225, GSE13335, GSE14024, GSE14561, GSE15318, GSE17511, GSE18064, GSE18348, GSE19534, GSE19732, GSE22009, GSE2250, GSE24210, GSE5332, GSE6875, GSE6934, GSE7762, GSE9443
Ccdc127~3	21	GSE10202, GSE10239, GSE11291, GSE11667, GSE12430, GSE13283, GSE13302, GSE13335, GSE13526, GSE14270, GSE15303, GSE15541, GSE16751, GSE17840, GSE18771, GSE19403, GSE20100, GSE21841, GSE3889, GSE7774, GSE9533
Vps33a~2	21	GSE10516, GSE10908, GSE10954, GSE11018, GSE13032, GSE13143, GSE13335, GSE14270, GSE14431, GSE15293, GSE15541, GSE16751, GSE18551, GSE20645, GSE22317, GSE3100, GSE6591, GSE6689, GSE7762, GSE7831, GSE8949
Rpgrip1	21	GSE10516, GSE11040, GSE12003, GSE12415, GSE12430, GSE12694, GSE12950, GSE13143, GSE13223, GSE13227, GSE13245, GSE15894, GSE16555, GSE17263, GSE18042, GSE21749, GSE24210, GSE6957, GSE9012, GSE9519, GSE9743
Top1	21	GSE10273, GSE11684, GSE12003, GSE12078, GSE12388, GSE12518, GSE13106, GSE13306, GSE13547, GSE16012, GSE16377, GSE16475, GSE18064, GSE19732, GSE23114, GSE24210, GSE6595, GSE7705, GSE7764, GSE8034, GSE8790
Twsg1~2	21	GSE10011, GSE10806, GSE10908, GSE11358, GSE13143, GSE13302, GSE15541, GSE16002, GSE16533, GSE16564, GSE17825, GSE19517, GSE19534, GSE19729, GSE21546, GSE23724, GSE23755, GSE4308, GSE5332, GSE6383, GSE9297
Stxbp5	21	GSE10202, GSE12599, GSE12810, GSE13222, GSE13611, GSE15902, GSE17316, GSE17647, GSE18042, GSE20645, GSE21137, GSE23738, GSE4260, GSE5959, GSE6046, GSE6196, GSE7705, GSE9443, GSE9629, GSE9803, GSE9804
Macrod2~2	21	GSE10587, GSE10895, GSE11723, GSE11859, GSE11982, GSE12003, GSE12421, GSE12518, GSE13693, GSE14024, GSE15541, GSE16210, GSE16389, GSE16705, GSE18430, GSE19073, GSE21137, GSE6291, GSE6689, GSE7141, GSE7275
Ubap2l~2	21	GSE10392, GSE12078, GSE12333, GSE12772, GSE14561, GSE15640, GSE15894, GSE16380, GSE16705, GSE17266, GSE17794, GSE17796, GSE18326, GSE19640, GSE20054, GSE21606, GSE23782, GSE4002, GSE4411, GSE6046, GSE6858
Zc3h6	21	GSE10535, GSE10954, GSE11684, GSE12073, GSE14350, GSE14458, GSE15379, GSE15770, GSE15871, GSE16994, GSE17112, GSE17994, GSE20645, GSE20696, GSE21927, GSE7759, GSE8312, GSE9441, GSE9735, GSE9743, GSE9913
Ap3m2	20	GSE13033, GSE13512, GSE15121, GSE15303, GSE15894, GSE17076, GSE17511, GSE17806, GSE18430, GSE18551, GSE18669, GSE20575, GSE21137, GSE21546, GSE24350, GSE4051, GSE5921, GSE7784, GSE8150, GSE9441
9130011J15Rik	20	GSE10347, GSE10776, GSE12078, GSE14024, GSE14242, GSE14270, GSE15078, GSE15318, GSE15379, GSE15541, GSE16533, GSE16751, GSE17985, GSE17994, GSE18135, GSE18430, GSE18567, GSE20513, GSE20954, GSE3463
Fbxl20~2	20	GSE12001, GSE12078, GSE13143, GSE14350, GSE14415, GSE14458, GSE14753, GSE15303, GSE16114, GSE16705, GSE18853, GSE19369, GSE19408, GSE21361, GSE6689, GSE7050, GSE7705, GSE7707, GSE9202, GSE9465
Slc20a1~2	20	GSE10226, GSE10227, GSE11870, GSE12073, GSE12430, GSE12618, GSE13033, GSE13222, GSE15173, GSE17266, GSE17923, GSE18607, GSE19997, GSE1999, GSE21137, GSE2161, GSE21927, GSE5587, GSE6046, GSE7348
Hif1an	20	GSE13229, GSE13526, GSE15155, GSE16114, GSE16377, GSE17994, GSE18348, GSE18551, GSE1871, GSE21525, GSE23182, GSE24210, GSE4926, GSE5128, GSE6540, GSE6850, GSE7875, GSE8322, GSE8621, GSE9563
Nfix	20	GSE10806, GSE10904, GSE11684, GSE11723, GSE11982, GSE12003, GSE12421, GSE13693, GSE16002, GSE18396, GSE18607, GSE19732, GSE20513, GSE22009, GSE22125, GSE23724, GSE23782, GSE4193, GSE4786, GSE7275
Thoc4	20	GSE10162, GSE11287, GSE11496, GSE12454, GSE13223, GSE14350, GSE14499, GSE15173, GSE15633, GSE15760, GSE15891, GSE17076, GSE20335, GSE21361, GSE23114, GSE23182, GSE6934, GSE7196, GSE7694, GSE9743
Bcl2l1	20	GSE10162, GSE10239, GSE10285, GSE10796, GSE11357, GSE11982, GSE12134, GSE14308, GSE15640, GSE16210, GSE18064, GSE18801, GSE19825, GSE21137, GSE21711, GSE23755, GSE4926, GSE6291, GSE6813, GSE8488
Cd2bp2	20	GSE10776, GSE10912, GSE11667, GSE11796, GSE11898, GSE12078, GSE12505, GSE16114, GSE17263, GSE21255, GSE3463, GSE3653, GSE6196, GSE6765, GSE7694, GSE8322, GSE8503, GSE9013, GSE9735, GSE9913
Dusp3	20	GSE12333, GSE12498, GSE12599, GSE13032, GSE15155, GSE17647, GSE18800, GSE19875, GSE20645, GSE21606, GSE2250, GSE23002, GSE4142, GSE4193, GSE5202, GSE6858, GSE8868, GSE9297, GSE9441, GSE9743
Sys1	20	GSE12432, GSE12950, GSE13106, GSE13225, GSE14431, GSE15146, GSE15318, GSE16104, GSE18326, GSE19282, GSE20390, GSE20696, GSE21836, GSE24210, GSE4193, GSE5128, GSE6134, GSE6196, GSE8091, GSE9316
Pfkfb2	20	GSE10970, GSE11221, GSE12421, GSE13302, GSE13512, GSE15155, GSE15330, GSE15610, GSE16114, GSE17263, GSE21255, GSE21515, GSE21749, GSE22140, GSE23178, GSE6595, GSE6875, GSE8065, GSE9013, GSE9975
Wdr37~2	20	GSE13033, GSE13547, GSE14350, GSE14525, GSE14585, GSE15121, GSE16902, GSE17647, GSE17825, GSE17840, GSE17985, GSE19403, GSE20335, GSE21255, GSE23002, GSE23780, GSE6813, GSE7141, GSE8790, GSE8966
Wdr37~3	20	GSE10011, GSE10113, GSE10202, GSE10813, GSE11680, GSE13493, GSE13948, GSE14308, GSE15326, GSE19073, GSE19076, GSE21255, GSE21716, GSE3463, GSE6196, GSE7069, GSE7141, GSE7705, GSE7852, GSE8868
Hmbox1	20	GSE10011, GSE11120, GSE11723, GSE12950, GSE16454, GSE16623, GSE16703, GSE17076, GSE18211, GSE19448, GSE20390, GSE21137, GSE21842, GSE23724, GSE3203, GSE5921, GSE6046, GSE7764, GSE8966, GSE9012
Golph3	20	GSE10954, GSE11796, GSE13796, GSE1435, GSE14415, GSE14686, GSE15232, GSE15303, GSE15894, GSE18064, GSE23738, GSE3463, GSE5037, GSE5202, GSE6046, GSE6689, GSE7069, GSE7764, GSE8034, GSE9443
5930434B04Rik~6	20	GSE12707, GSE13873, GSE15121, GSE15303, GSE15610, GSE15894, GSE16380, GSE17473, GSE19732, GSE1999, GSE21738, GSE23495, GSE4035, GSE4288, GSE5128, GSE5202, GSE5338, GSE5921, GSE7342, GSE8322
Xpr1~2	20	GSE10011, GSE11253, GSE12499, GSE13333, GSE13590, GSE15303, GSE18800, GSE20684, GSE21361, GSE21749, GSE22935, GSE23725, GSE23755, GSE3203, GSE4034, GSE4786, GSE4866, GSE6046, GSE7310, GSE9803
Mpp1	20	GSE10913, GSE11494, GSE11818, GSE13512, GSE14458, GSE16110, GSE17404, GSE19825, GSE22317, GSE2250, GSE4193, GSE4411, GSE6398, GSE6770, GSE7141, GSE7694, GSE7705, GSE8044, GSE9012, GSE9735
Dzip1	20	GSE10806, GSE11291, GSE12748, GSE13106, GSE13223, GSE13225, GSE13335, GSE14350, GSE17266, GSE17478, GSE17794, GSE17796, GSE17825, GSE18004, GSE18430, GSE21749, GSE21927, GSE22506, GSE23114, GSE8868
Ap3s2~2	20	GSE10162, GSE12078, GSE12694, GSE12881, GSE12950, GSE13333, GSE13611, GSE14243, GSE14753, GSE15541, GSE18135, GSE19110, GSE19448, GSE20645, GSE21716, GSE21738, GSE2250, GSE7694, GSE8199, GSE9189
Dpp8	20	GSE10290, GSE10908, GSE10954, GSE11194, GSE12599, GSE13873, GSE14350, GSE16377, GSE17647, GSE1871, GSE20100, GSE20390, GSE23738, GSE23780, GSE5587, GSE6196, GSE6291, GSE6957, GSE8966, GSE9549
Eps15l1~2	20	GSE11667, GSE13799, GSE14888, GSE15894, GSE15902, GSE17994, GSE18348, GSE1999, GSE20636, GSE21255, GSE21546, GSE21716, GSE21749, GSE2250, GSE6084, GSE7219, GSE7275, GSE9294, GSE9533, GSE9563
Rprd2~6	20	GSE10776, GSE10913, GSE12003, GSE14007, GSE15121, GSE16377, GSE21515, GSE21716, GSE22094, GSE23002, GSE23755, GSE4866, GSE5202, GSE6623, GSE6770, GSE7875, GSE8868, GSE9013, GSE9037, GSE9629
Ilf3	20	GSE10011, GSE10262, GSE10273, GSE10796, GSE12948, GSE13946, GSE15620, GSE15901, GSE16002, GSE17553, GSE17647, GSE18064, GSE19299, GSE19732, GSE20390, GSE20987, GSE3583, GSE7020, GSE7657, GSE9760
Tmpo~4	20	GSE10239, GSE11382, GSE13227, GSE14004, GSE16390, GSE18551, GSE19825, GSE1999, GSE21836, GSE23002, GSE24350, GSE3889, GSE5332, GSE6689, GSE7219, GSE8513, GSE8710, GSE9012, GSE9013, GSE9018
Sema6d	20	GSE10290, GSE11291, GSE13143, GSE15741, GSE15891, GSE17513, GSE18211, GSE18460, GSE18551, GSE19729, GSE23002, GSE2372, GSE23782, GSE3889, GSE5037, GSE7020, GSE7155, GSE7605, GSE9725, GSE9913
Caprin1~4	20	GSE11221, GSE12078, GSE12454, GSE12498, GSE12730, GSE14088, GSE14395, GSE15232, GSE17256, GSE17478, GSE17513, GSE20100, GSE23182, GSE4034, GSE6210, GSE7196, GSE8024, GSE8044, GSE8156, GSE9441
Chchd3~2	20	GSE10011, GSE11664, GSE11990, GSE12001, GSE12730, GSE14395, GSE14481, GSE15303, GSE15640, GSE16114, GSE17478, GSE17985, GSE18224, GSE20696, GSE21583, GSE4034, GSE6210, GSE7309, GSE8790, GSE9629
Chchd4	20	GSE11557, GSE13032, GSE13245, GSE13335, GSE14270, GSE15379, GSE16002, GSE16475, GSE18064, GSE18771, GSE21927, GSE2250, GSE23755, GSE3100, GSE5128, GSE5338, GSE7155, GSE8564, GSE9629, GSE9743
Raver1~2	20	GSE12003, GSE12454, GSE12948, GSE13120, GSE13223, GSE14929, GSE15633, GSE17511, GSE17869, GSE1871, GSE18801, GSE19076, GSE19194, GSE21368, GSE21546, GSE21606, GSE3203, GSE6815, GSE7342, GSE8034
Pdss2	20	GSE11287, GSE13335, GSE13409, GSE13611, GSE13693, GSE14458, GSE15121, GSE16691, GSE20335, GSE21749, GSE22925, GSE5128, GSE5338, GSE7342, GSE7705, GSE7707, GSE8771, GSE8949, GSE9804, GSE9892
Rcc2	20	GSE10262, GSE10776, GSE10806, GSE11667, GSE11796, GSE13245, GSE13490, GSE13590, GSE15173, GSE16114, GSE17806, GSE17886, GSE19403, GSE21137, GSE21525, GSE22009, GSE7302, GSE7309, GSE8679, GSE9294
Mkln1~2	20	GSE10011, GSE11982, GSE12599, GSE13071, GSE13302, GSE14431, GSE14929, GSE15741, GSE19139, GSE21137, GSE21836, GSE23114, GSE6623, GSE7705, GSE8150, GSE8312, GSE8503, GSE9316, GSE9629, GSE9975
Iqsec2	20	GSE10202, GSE10904, GSE11040, GSE11291, GSE11496, GSE11899, GSE13071, GSE13590, GSE17404, GSE19403, GSE3621, GSE4034, GSE6514, GSE7357, GSE7707, GSE8199, GSE9131, GSE9247, GSE9803, GSE9804
Ncaph2~3	20	GSE10082, GSE10556, GSE10740, GSE10769, GSE10776, GSE12073, GSE12599, GSE13106, GSE14366, GSE15760, GSE17513, GSE17647, GSE19534, GSE23002, GSE4260, GSE6934, GSE7141, GSE7196, GSE8396, GSE9804
Tsc1	20	GSE10011, GSE10273, GSE10627, GSE10740, GSE12432, GSE13333, GSE13409, GSE14350, GSE15767, GSE16114, GSE17076, GSE18567, GSE18853, GSE20645, GSE21822, GSE23119, GSE6196, GSE7050, GSE7694, GSE8868
Otud7b	20	GSE12333, GSE12499, GSE12694, GSE12950, GSE13335, GSE13873, GSE14007, GSE14222, GSE15121, GSE15620, GSE20636, GSE20645, GSE21255, GSE21515, GSE23724, GSE7764, GSE7774, GSE8322, GSE8503, GSE9400
Armc8~4	20	GSE10776, GSE11990, GSE12432, GSE12454, GSE14753, GSE15894, GSE21711, GSE21716, GSE21841, GSE23114, GSE23725, GSE3621, GSE6623, GSE7069, GSE7487, GSE7596, GSE7852, GSE9735, GSE9760, GSE9804
Eif2ak1~6	20	GSE10011, GSE10587, GSE10904, GSE11141, GSE14431, GSE15379, GSE15610, GSE16104, GSE16703, GSE19282, GSE21137, GSE4308, GSE6903, GSE7348, GSE7694, GSE7705, GSE8034, GSE9563, GSE9735, GSE9975
Hook3~2	20	GSE11898, GSE12599, GSE13306, GSE14007, GSE14753, GSE15121, GSE16073, GSE16207, GSE16475, GSE16751, GSE17404, GSE18853, GSE20636, GSE21255, GSE6196, GSE7020, GSE7705, GSE7774, GSE7784, GSE9913
Ccnt2	20	GSE10347, GSE10970, GSE11253, GSE11434, GSE11898, GSE12499, GSE13283, GSE14222, GSE14458, GSE15121, GSE16751, GSE17886, GSE20100, GSE20523, GSE22009, GSE7605, GSE8488, GSE8771, GSE9013, GSE9892
Ubfd1	20	GSE11291, GSE11796, GSE11898, GSE12430, GSE12599, GSE17263, GSE17886, GSE18224, GSE1871, GSE18891, GSE19403, GSE19408, GSE19875, GSE3463, GSE5037, GSE5763, GSE6291, GSE7596, GSE7685, GSE9711
Serbp1~5	20	GSE10525, GSE11496, GSE11796, GSE12421, GSE12599, GSE13547, GSE13590, GSE13873, GSE14431, GSE18430, GSE18534, GSE1871, GSE21041, GSE3203, GSE7069, GSE7196, GSE7774, GSE8150, GSE8690, GSE9131
Urb1	20	GSE10970, GSE13512, GSE13693, GSE14481, GSE16210, GSE16377, GSE16454, GSE16644, GSE17322, GSE17513, GSE18551, GSE18891, GSE19448, GSE21137, GSE22313, GSE3822, GSE5763, GSE7275, GSE8966, GSE9563
Luc7l~2	20	GSE11358, GSE11723, GSE14101, GSE14686, GSE16703, GSE17316, GSE17910, GSE19369, GSE4230, GSE4866, GSE6882, GSE7020, GSE7348, GSE7762, GSE8044, GSE8156, GSE8790, GSE9202, GSE9471, GSE9975
Rufy3~2	20	GSE10908, GSE12454, GSE12956, GSE1435, GSE16564, GSE18211, GSE19286, GSE21546, GSE23002, GSE23182, GSE23738, GSE6540, GSE7676, GSE7762, GSE7764, GSE7774, GSE8034, GSE8091, GSE8503, GSE9441
Gng2	20	GSE12078, GSE12881, GSE13245, GSE13611, GSE13730, GSE14004, GSE14350, GSE15541, GSE16623, GSE16691, GSE16925, GSE1871, GSE20987, GSE21515, GSE21841, GSE23178, GSE5202, GSE6934, GSE8065, GSE9465
Fam59a~2	20	GSE10796, GSE12003, GSE14004, GSE15325, GSE17553, GSE17797, GSE17994, GSE19076, GSE19517, GSE19729, GSE20987, GSE2161, GSE21738, GSE23002, GSE5128, GSE6255, GSE7302, GSE7605, GSE7676, GSE7759
Sept6~3	20	GSE10202, GSE11258, GSE11859, GSE12430, GSE12454, GSE13033, GSE15232, GSE16475, GSE17511, GSE18567, GSE19534, GSE20645, GSE2161, GSE21842, GSE5037, GSE6255, GSE7309, GSE7831, GSE9441, GSE9760
Tubgcp4~2	20	GSE10011, GSE10226, GSE11687, GSE12421, GSE13302, GSE14088, GSE14270, GSE16377, GSE16390, GSE16703, GSE19825, GSE21137, GSE21716, GSE23002, GSE23738, GSE3203, GSE5582, GSE6134, GSE8065, GSE8966
Tlk2~3	20	GSE10273, GSE10728, GSE11777, GSE12337, GSE13225, GSE13302, GSE13796, GSE14525, GSE14888, GSE15379, GSE15872, GSE15894, GSE16390, GSE18216, GSE18551, GSE18617, GSE5338, GSE7342, GSE8312, GSE8678
Cpsf6~7	20	GSE10011, GSE10273, GSE11194, GSE11287, GSE12454, GSE12730, GSE14308, GSE16475, GSE16661, GSE17184, GSE20987, GSE21836, GSE22125, GSE4786, GSE4936, GSE7141, GSE7705, GSE7875, GSE9316, GSE9913
5031439G07Rik	20	GSE10082, GSE10776, GSE11796, GSE12599, GSE13033, GSE13120, GSE13223, GSE14350, GSE15894, GSE16564, GSE17256, GSE19286, GSE19732, GSE20390, GSE20645, GSE22317, GSE7875, GSE8431, GSE8503, GSE9913
Gna13~4	20	GSE10011, GSE10776, GSE12078, GSE12454, GSE13302, GSE13432, GSE15121, GSE15894, GSE15901, GSE16454, GSE16974, GSE21749, GSE21842, GSE23700, GSE23725, GSE4193, GSE4288, GSE5324, GSE7342, GSE9316
Helz	20	GSE12421, GSE13223, GSE13335, GSE14222, GSE15640, GSE17553, GSE17825, GSE18042, GSE20391, GSE21137, GSE21749, GSE4786, GSE7333, GSE7342, GSE7348, GSE7676, GSE7764, GSE8156, GSE9247, GSE9400
Sc5d~3	20	GSE10094, GSE10813, GSE13579, GSE14004, GSE14888, GSE14929, GSE16533, GSE17404, GSE17478, GSE17817, GSE18551, GSE18704, GSE21189, GSE22773, GSE5298, GSE6196, GSE6674, GSE7219, GSE8322, GSE9760
Tspan32	20	GSE11628, GSE12421, GSE12599, GSE13432, GSE14004, GSE14270, GSE15610, GSE17478, GSE18351, GSE18396, GSE19076, GSE20987, GSE21515, GSE21546, GSE23782, GSE7596, GSE8044, GSE8621, GSE8949, GSE9130
Bri3bp~2	20	GSE10239, GSE10904, GSE10965, GSE11662, GSE12001, GSE12454, GSE12985, GSE15902, GSE17076, GSE17478, GSE17886, GSE19403, GSE22046, GSE4051, GSE4193, GSE6084, GSE6196, GSE7275, GSE8034, GSE9189
Gle1~3	20	GSE10011, GSE10273, GSE11662, GSE13106, GSE13443, GSE14101, GSE14350, GSE16210, GSE18551, GSE19073, GSE19286, GSE20335, GSE21137, GSE23755, GSE3463, GSE3822, GSE4142, GSE6623, GSE7050, GSE7705
Creb3	20	GSE10796, GSE11400, GSE11664, GSE16067, GSE16644, GSE17825, GSE18430, GSE18551, GSE19073, GSE3889, GSE4142, GSE7020, GSE7275, GSE7707, GSE7774, GSE7781, GSE8513, GSE9013, GSE9287, GSE9443
Mrpl41	20	GSE11667, GSE12003, GSE12432, GSE15121, GSE15894, GSE15901, GSE16390, GSE16751, GSE17886, GSE19640, GSE4002, GSE5128, GSE5245, GSE6255, GSE6632, GSE7831, GSE8295, GSE8407, GSE9316, GSE9563
Vti1a~3	20	GSE10082, GSE10769, GSE10813, GSE10970, GSE11973, GSE13143, GSE13335, GSE15770, GSE15891, GSE16210, GSE19286, GSE20514, GSE23114, GSE3583, GSE4786, GSE8150, GSE8621, GSE8771, GSE8790, GSE9018
Mtdh	20	GSE11664, GSE11796, GSE11982, GSE13222, GSE14525, GSE15729, GSE17825, GSE17886, GSE18551, GSE19403, GSE22506, GSE22527, GSE5202, GSE6909, GSE7196, GSE7225, GSE7705, GSE8044, GSE9316, GSE9804
Bace1	20	GSE10239, GSE10740, GSE11687, GSE13223, GSE13227, GSE15610, GSE16067, GSE17869, GSE20335, GSE20390, GSE20636, GSE21841, GSE4786, GSE4866, GSE6046, GSE7309, GSE7676, GSE7831, GSE7875, GSE8679
Ranbp3	20	GSE10193, GSE11667, GSE12518, GSE13071, GSE13227, GSE15155, GSE16475, GSE18551, GSE18800, GSE18801, GSE19142, GSE20684, GSE21546, GSE23738, GSE3203, GSE3822, GSE5332, GSE7310, GSE9441, GSE9563
Ivns1abp	20	GSE10908, GSE11990, GSE12333, GSE12454, GSE14243, GSE15121, GSE16623, GSE17647, GSE18326, GSE18853, GSE19875, GSE20100, GSE20645, GSE22009, GSE3583, GSE5202, GSE7020, GSE7196, GSE7596, GSE9549
Bola3	20	GSE10226, GSE10227, GSE10239, GSE11664, GSE12333, GSE13512, GSE14222, GSE14242, GSE14753, GSE16210, GSE17910, GSE18800, GSE19729, GSE1999, GSE20513, GSE4260, GSE6540, GSE7275, GSE9247, GSE9443
2610002M06Rik	20	GSE10806, GSE12599, GSE15379, GSE15894, GSE15901, GSE16073, GSE16377, GSE16751, GSE17886, GSE20645, GSE21361, GSE21515, GSE21716, GSE21841, GSE4786, GSE7348, GSE7596, GSE7875, GSE9244, GSE9743
Tgoln2	20	GSE10011, GSE10273, GSE10627, GSE11667, GSE12599, GSE13223, GSE14499, GSE15541, GSE16210, GSE17076, GSE17985, GSE20987, GSE21368, GSE24210, GSE5921, GSE6196, GSE6623, GSE7875, GSE8034, GSE8322
Mtpn	20	GSE10908, GSE11796, GSE12950, GSE13306, GSE13432, GSE15901, GSE16564, GSE17553, GSE1835, GSE20735, GSE21546, GSE22313, GSE23725, GSE2372, GSE3889, GSE4786, GSE7196, GSE7764, GSE8771, GSE9202
Stam	20	GSE11804, GSE12730, GSE13227, GSE14350, GSE15401, GSE15872, GSE16585, GSE17478, GSE17825, GSE17886, GSE18551, GSE19534, GSE20636, GSE5338, GSE5921, GSE7275, GSE7676, GSE7831, GSE8044, GSE8150
Cdh13	20	GSE10806, GSE10908, GSE10965, GSE11862, GSE12730, GSE14004, GSE14270, GSE18534, GSE19517, GSE20620, GSE20636, GSE21549, GSE2372, GSE6591, GSE7767, GSE7774, GSE8312, GSE8710, GSE8790, GSE9471
Atg4b~3	20	GSE10113, GSE10796, GSE10965, GSE11796, GSE11859, GSE13245, GSE13283, GSE13302, GSE14222, GSE14415, GSE15121, GSE16994, GSE17256, GSE17886, GSE18460, GSE18607, GSE20100, GSE5921, GSE6196, GSE7424
Mul1	20	GSE12078, GSE12599, GSE13032, GSE13103, GSE14222, GSE14395, GSE14415, GSE16114, GSE16623, GSE18224, GSE18460, GSE19073, GSE20335, GSE20390, GSE21515, GSE6291, GSE7694, GSE7762, GSE9131, GSE9760
Mga;mKIAA4252	20	GSE12421, GSE12498, GSE13032, GSE14270, GSE15894, GSE16110, GSE17076, GSE17473, GSE18064, GSE21224, GSE22317, GSE4288, GSE4308, GSE6046, GSE6591, GSE7309, GSE7605, GSE8969, GSE9563, GSE9629
Tmem41b~3	20	GSE10954, GSE10965, GSE11796, GSE13490, GSE15379, GSE15770, GSE17886, GSE18551, GSE19517, GSE1999, GSE20645, GSE4411, GSE5037, GSE6813, GSE7430, GSE7852, GSE8034, GSE8513, GSE9400, GSE9441
Smarcc1	20	GSE10239, GSE10740, GSE10813, GSE13071, GSE13120, GSE17266, GSE17794, GSE17796, GSE1835, GSE19004, GSE1999, GSE20645, GSE21716, GSE21749, GSE23755, GSE3889, GSE5128, GSE7050, GSE8322, GSE9249
Ube3c	20	GSE10011, GSE10587, GSE10970, GSE11759, GSE13120, GSE13227, GSE17184, GSE18551, GSE21137, GSE2250, GSE23002, GSE3414, GSE3583, GSE6210, GSE7705, GSE8150, GSE9441, GSE9760, GSE9913, GSE9975
Klhdc2	20	GSE12333, GSE12454, GSE12599, GSE13143, GSE14366, GSE14415, GSE14499, GSE17478, GSE17886, GSE18224, GSE20100, GSE20918, GSE21137, GSE21224, GSE21716, GSE3203, GSE5037, GSE8322, GSE8710, GSE9760
Zfp697	20	GSE10202, GSE10227, GSE10556, GSE10796, GSE11796, GSE12499, GSE13033, GSE13120, GSE13335, GSE13512, GSE13873, GSE14088, GSE16067, GSE16364, GSE16705, GSE17383, GSE20570, GSE22506, GSE8044, GSE8431
Il6st	20	GSE10965, GSE11667, GSE11982, GSE12432, GSE12599, GSE12609, GSE14270, GSE14395, GSE14525, GSE15733, GSE16377, GSE16475, GSE19286, GSE21716, GSE23738, GSE4230, GSE5202, GSE6813, GSE9294, GSE9297
Epm2aip1	20	GSE10726, GSE11796, GSE11898, GSE13526, GSE15808, GSE16682, GSE18853, GSE19534, GSE21749, GSE4034, GSE4230, GSE5763, GSE6196, GSE6623, GSE7707, GSE7852, GSE8156, GSE9037, GSE9735, GSE9810
Ssbp2	20	GSE10011, GSE10262, GSE11040, GSE11291, GSE11982, GSE13032, GSE13224, GSE13225, GSE13335, GSE15901, GSE16377, GSE16703, GSE18551, GSE20513, GSE21137, GSE21842, GSE22317, GSE4695, GSE7605, GSE7705
Rrp12	20	GSE10965, GSE11161, GSE11253, GSE11434, GSE12454, GSE13409, GSE15401, GSE15733, GSE17509, GSE17985, GSE18064, GSE18460, GSE20390, GSE20645, GSE22046, GSE3889, GSE7831, GSE8295, GSE8312, GSE9189
Zmym5	20	GSE11258, GSE11684, GSE11898, GSE13227, GSE16454, GSE17404, GSE19875, GSE20100, GSE20645, GSE21525, GSE5921, GSE6196, GSE7141, GSE7219, GSE7705, GSE7764, GSE7852, GSE7958, GSE8150, GSE9012
Kctd15	20	GSE11194, GSE11796, GSE12073, GSE15078, GSE15173, GSE15303, GSE16364, GSE18430, GSE3463, GSE6255, GSE6934, GSE7141, GSE7196, GSE7342, GSE7430, GSE8312, GSE8513, GSE9130, GSE9131, GSE9735
Txnl1~2	20	GSE10556, GSE10965, GSE11040, GSE11258, GSE12078, GSE12415, GSE12599, GSE14366, GSE16925, GSE17647, GSE18281, GSE20100, GSE21361, GSE3583, GSE4034, GSE6255, GSE8949, GSE9124, GSE9202, GSE9443
Pgpep1	20	GSE10167, GSE10285, GSE11796, GSE13033, GSE13283, GSE13335, GSE15318, GSE16486, GSE17404, GSE17647, GSE17886, GSE17910, GSE20335, GSE20390, GSE20570, GSE21836, GSE6046, GSE6765, GSE7155, GSE9629
Cul3	20	GSE11258, GSE12078, GSE12454, GSE13032, GSE14004, GSE14222, GSE16661, GSE17647, GSE17886, GSE18042, GSE1871, GSE18771, GSE18801, GSE19282, GSE20696, GSE21525, GSE23700, GSE4260, GSE7309, GSE9202
AK211079;BC017647	20	GSE10239, GSE10954, GSE11667, GSE11687, GSE11804, GSE14499, GSE16564, GSE16974, GSE16994, GSE18348, GSE18551, GSE18800, GSE19448, GSE20523, GSE23780, GSE4786, GSE7705, GSE8313, GSE9878, GSE9913
Exosc1	20	GSE11662, GSE13032, GSE14270, GSE14481, GSE14561, GSE15078, GSE15379, GSE15767, GSE16002, GSE16682, GSE20316, GSE20335, GSE20513, GSE2250, GSE3100, GSE6046, GSE6591, GSE7155, GSE8564, GSE9743
Lnp~2	20	GSE10776, GSE10908, GSE10954, GSE12001, GSE12599, GSE13283, GSE14088, GSE14308, GSE15871, GSE17316, GSE17647, GSE17994, GSE20645, GSE21143, GSE2372, GSE6196, GSE7694, GSE7774, GSE8771, GSE9131
Plekhg3	19	GSE10769, GSE10970, GSE11161, GSE11667, GSE15610, GSE15620, GSE15794, GSE16002, GSE16679, GSE17112, GSE17553, GSE4041, GSE4230, GSE5332, GSE7020, GSE7657, GSE7774, GSE8322, GSE9123
Prepl~2	19	GSE10587, GSE10806, GSE11258, GSE11898, GSE12499, GSE12599, GSE12609, GSE12985, GSE13129, GSE14980, GSE15303, GSE16533, GSE17647, GSE21255, GSE23755, GSE5037, GSE6196, GSE6689, GSE9760
Tia1~5	19	GSE10262, GSE11382, GSE11990, GSE12248, GSE13143, GSE13223, GSE13224, GSE13227, GSE16364, GSE16390, GSE18348, GSE18853, GSE21749, GSE23738, GSE6591, GSE6934, GSE7767, GSE9013, GSE9400
Tmem167~5	19	GSE10202, GSE11687, GSE12950, GSE13302, GSE14431, GSE15624, GSE16114, GSE18004, GSE18348, GSE18395, GSE20621, GSE21836, GSE5338, GSE6934, GSE7275, GSE7705, GSE7764, GSE7809, GSE9519
Stard7	19	GSE10740, GSE11684, GSE11687, GSE11973, GSE12707, GSE13796, GSE17806, GSE18460, GSE18801, GSE19076, GSE21041, GSE4002, GSE6046, GSE6591, GSE6595, GSE6689, GSE7275, GSE7831, GSE8790
Hsd17b11~2	19	GSE11356, GSE11887, GSE11898, GSE12498, GSE14024, GSE14366, GSE15901, GSE16210, GSE20696, GSE21515, GSE22125, GSE4786, GSE5037, GSE6813, GSE7150, GSE7774, GSE7958, GSE8150, GSE8790
Ankrd33b	19	GSE10904, GSE10970, GSE11291, GSE11434, GSE1435, GSE15379, GSE18551, GSE18853, GSE19110, GSE20054, GSE20513, GSE20575, GSE21018, GSE21137, GSE21515, GSE5298, GSE6210, GSE6291, GSE6770
Mrpl1	19	GSE10954, GSE12001, GSE12078, GSE13333, GSE13611, GSE14270, GSE15232, GSE15541, GSE17825, GSE20390, GSE21927, GSE23002, GSE23925, GSE5128, GSE5921, GSE6770, GSE7705, GSE7852, GSE9037
mKIAA2030;Ubn2~2	19	GSE10728, GSE10904, GSE12078, GSE12388, GSE13224, GSE13611, GSE14222, GSE14431, GSE15808, GSE17076, GSE17511, GSE17886, GSE18800, GSE20316, GSE4051, GSE6291, GSE6540, GSE8024, GSE8044
Fam178a~2	19	GSE13283, GSE13512, GSE14481, GSE15580, GSE15610, GSE15733, GSE15894, GSE16475, GSE17404, GSE17886, GSE19004, GSE21515, GSE23738, GSE3463, GSE3653, GSE6046, GSE6291, GSE8044, GSE9013
D19Ertd386e	19	GSE10528, GSE10908, GSE12454, GSE12948, GSE13225, GSE14350, GSE14415, GSE18216, GSE19073, GSE21033, GSE4035, GSE4866, GSE4926, GSE5959, GSE7781, GSE8790, GSE9244, GSE9249, GSE9804
Rps6kb1~2	19	GSE11343, GSE11664, GSE11684, GSE11796, GSE12073, GSE13032, GSE13590, GSE15121, GSE15379, GSE18341, GSE19732, GSE2250, GSE4034, GSE4695, GSE7275, GSE7705, GSE7762, GSE7781, GSE9443
Fbxw2~4	19	GSE10011, GSE10113, GSE10226, GSE10273, GSE11796, GSE11887, GSE12518, GSE13120, GSE14431, GSE16682, GSE17076, GSE18607, GSE20570, GSE20954, GSE21137, GSE22317, GSE22434, GSE3203, GSE8150
Cdc37	19	GSE10776, GSE10904, GSE10965, GSE12881, GSE13120, GSE14366, GSE17553, GSE17869, GSE18064, GSE20621, GSE20645, GSE20918, GSE4926, GSE5140, GSE6681, GSE7424, GSE7774, GSE8150, GSE9760
Ptpn2	19	GSE10912, GSE11557, GSE12505, GSE15541, GSE16751, GSE18551, GSE19448, GSE20390, GSE21902, GSE24210, GSE5324, GSE5582, GSE6259, GSE6485, GSE8065, GSE9202, GSE9247, GSE9443, GSE9804
Fbln1	19	GSE12454, GSE12618, GSE12985, GSE13512, GSE14004, GSE15741, GSE17511, GSE17825, GSE18135, GSE18430, GSE19073, GSE23782, GSE5921, GSE6770, GSE6875, GSE7342, GSE7596, GSE8034, GSE9123
Dusp3~2	19	GSE11343, GSE11494, GSE11796, GSE12498, GSE13032, GSE15121, GSE15620, GSE16377, GSE18460, GSE18800, GSE18801, GSE23002, GSE3203, GSE5921, GSE6285, GSE7275, GSE7759, GSE7831, GSE8868
Ubr3	19	GSE10908, GSE11667, GSE12248, GSE12432, GSE12748, GSE12772, GSE13443, GSE14525, GSE1479, GSE15770, GSE15901, GSE17869, GSE20390, GSE21041, GSE21927, GSE23782, GSE7275, GSE8292, GSE8790
Angptl2	19	GSE11898, GSE12454, GSE13259, GSE14004, GSE14350, GSE17316, GSE17825, GSE18430, GSE18801, GSE19517, GSE21267, GSE21546, GSE22935, GSE4230, GSE4866, GSE7342, GSE7396, GSE8790, GSE9244
Ccr2	19	GSE10904, GSE13223, GSE13227, GSE13946, GSE14753, GSE15872, GSE17478, GSE18430, GSE18853, GSE19825, GSE21189, GSE3889, GSE4288, GSE6196, GSE7784, GSE8044, GSE8322, GSE8621, GSE8949
Wdr33~6	19	GSE11680, GSE11887, GSE13409, GSE14525, GSE15401, GSE16533, GSE16994, GSE17062, GSE17840, GSE18224, GSE18551, GSE18567, GSE19403, GSE19517, GSE21368, GSE22009, GSE7141, GSE8488, GSE9743
Nsd1	19	GSE10011, GSE11120, GSE11194, GSE11667, GSE11775, GSE13432, GSE13443, GSE16475, GSE17478, GSE20523, GSE5128, GSE6046, GSE6210, GSE6540, GSE6934, GSE7275, GSE7302, GSE7831, GSE9975
Ywhaz	19	GSE11358, GSE12432, GSE13106, GSE13223, GSE13227, GSE13245, GSE14308, GSE15902, GSE16377, GSE16751, GSE19286, GSE20335, GSE22009, GSE6196, GSE6591, GSE6858, GSE6957, GSE7069, GSE8044
Me2	19	GSE10011, GSE10226, GSE11141, GSE13306, GSE13493, GSE14499, GSE15379, GSE16210, GSE17509, GSE18358, GSE18551, GSE21137, GSE22317, GSE2250, GSE3100, GSE4035, GSE7050, GSE7676, GSE7705
Qtrtd1	19	GSE10162, GSE10970, GSE11796, GSE12881, GSE13432, GSE13493, GSE1435, GSE14431, GSE15901, GSE17553, GSE18430, GSE18460, GSE20244, GSE23725, GSE5587, GSE6285, GSE7309, GSE7596, GSE9037
Magi1	19	GSE10011, GSE11258, GSE11973, GSE12454, GSE13443, GSE14366, GSE14481, GSE15232, GSE18326, GSE19403, GSE20645, GSE2161, GSE22073, GSE23725, GSE23738, GSE7605, GSE8790, GSE9244, GSE9330
Frmd4b	19	GSE11343, GSE12248, GSE12421, GSE13227, GSE14365, GSE15640, GSE16002, GSE17511, GSE18341, GSE19282, GSE21137, GSE4926, GSE6285, GSE7767, GSE7831, GSE8150, GSE8503, GSE9013, GSE9294
Kpnb1	19	GSE10202, GSE10262, GSE11291, GSE11667, GSE11898, GSE12599, GSE13563, GSE15121, GSE16100, GSE16114, GSE16475, GSE17806, GSE19403, GSE20335, GSE20390, GSE8024, GSE9400, GSE9441, GSE9465
Tmem201~3	19	GSE10202, GSE10273, GSE10813, GSE11287, GSE11664, GSE12694, GSE15580, GSE15633, GSE16475, GSE17806, GSE5128, GSE6291, GSE6595, GSE7141, GSE7225, GSE7958, GSE8044, GSE8503, GSE8771
Naa30	19	GSE10273, GSE11161, GSE11667, GSE11723, GSE11796, GSE11898, GSE12950, GSE13033, GSE15121, GSE20100, GSE21525, GSE21749, GSE21841, GSE22925, GSE23002, GSE4193, GSE6196, GSE8503, GSE9519
5930434B04Rik~7	19	GSE11291, GSE12454, GSE13590, GSE13692, GSE13873, GSE15121, GSE15610, GSE15894, GSE16533, GSE17316, GSE20684, GSE21189, GSE21255, GSE22935, GSE4034, GSE4288, GSE5202, GSE5338, GSE7020
Eif2s2~3	19	GSE10262, GSE11141, GSE11796, GSE15121, GSE15541, GSE16390, GSE16475, GSE17383, GSE17796, GSE17886, GSE19403, GSE21224, GSE22935, GSE7875, GSE9012, GSE9247, GSE9400, GSE9465, GSE9743
Tmem33~2	19	GSE11221, GSE11258, GSE11667, GSE11899, GSE12421, GSE12694, GSE14686, GSE15902, GSE17886, GSE18224, GSE21033, GSE2161, GSE21841, GSE4193, GSE7141, GSE7275, GSE9012, GSE9202, GSE9441
Stam2~2	19	GSE10011, GSE10113, GSE10226, GSE10954, GSE10965, GSE12505, GSE13335, GSE13553, GSE15303, GSE18551, GSE18800, GSE20636, GSE20645, GSE21137, GSE2372, GSE3203, GSE6046, GSE9400, GSE9975
Aff1~2	19	GSE10273, GSE10912, GSE11680, GSE11859, GSE13302, GSE13611, GSE14222, GSE1435, GSE16564, GSE17806, GSE1835, GSE18800, GSE19793, GSE20513, GSE21546, GSE3203, GSE4051, GSE6196, GSE6867
Eps15l1~3	19	GSE10011, GSE11253, GSE12078, GSE12421, GSE13071, GSE13148, GSE13611, GSE15541, GSE15894, GSE16703, GSE18348, GSE1871, GSE18800, GSE21716, GSE2250, GSE6046, GSE9563, GSE9735, GSE9913
H13~5	19	GSE10740, GSE12810, GSE1435, GSE15741, GSE15902, GSE16002, GSE17796, GSE18358, GSE18669, GSE20302, GSE20391, GSE22094, GSE23725, GSE6980, GSE8621, GSE8710, GSE8966, GSE9371, GSE9629
H13~6	19	GSE11775, GSE12333, GSE12985, GSE13590, GSE13873, GSE14024, GSE15871, GSE16210, GSE16438, GSE19729, GSE21842, GSE21927, GSE22125, GSE23495, GSE6134, GSE7396, GSE7784, GSE8621, GSE9297
Them4	19	GSE11680, GSE11687, GSE11870, GSE12694, GSE13409, GSE13493, GSE14415, GSE14431, GSE15303, GSE16660, GSE17869, GSE19073, GSE19369, GSE21137, GSE21583, GSE23495, GSE7150, GSE7705, GSE9711
Mettl6	19	GSE11777, GSE12078, GSE12454, GSE12599, GSE13873, GSE14415, GSE15541, GSE16703, GSE16705, GSE18135, GSE23925, GSE3414, GSE4926, GSE6084, GSE6591, GSE6850, GSE7596, GSE7767, GSE8313
M-rdgB beta;Pitpnc1~2	19	GSE10908, GSE11687, GSE12073, GSE13223, GSE13796, GSE14308, GSE14929, GSE15121, GSE15768, GSE15770, GSE15894, GSE15901, GSE18348, GSE19282, GSE23724, GSE4288, GSE5128, GSE8034, GSE8407
Lpcat2	19	GSE12248, GSE13032, GSE13245, GSE14270, GSE14906, GSE15318, GSE1835, GSE18607, GSE21018, GSE21944, GSE22094, GSE3100, GSE6485, GSE7762, GSE7767, GSE9124, GSE9629, GSE9725, GSE9743
6030458C11Rik~2	19	GSE10796, GSE11496, GSE11680, GSE15894, GSE15901, GSE16377, GSE16751, GSE17478, GSE18551, GSE21137, GSE23002, GSE5128, GSE5582, GSE6595, GSE7141, GSE8044, GSE8065, GSE8503, GSE9913
Cdc37l1~3	19	GSE12388, GSE12430, GSE13224, GSE13225, GSE13547, GSE14525, GSE15121, GSE15894, GSE15902, GSE17076, GSE17316, GSE17383, GSE18348, GSE19875, GSE21822, GSE21842, GSE6084, GSE7219, GSE8790
Wapal	19	GSE11287, GSE11796, GSE13033, GSE13245, GSE14270, GSE14525, GSE15121, GSE15173, GSE15894, GSE15901, GSE17806, GSE17985, GSE20523, GSE21525, GSE21836, GSE7694, GSE7764, GSE8818, GSE8868
Ube2v2~3	19	GSE10965, GSE12078, GSE14222, GSE14270, GSE16751, GSE17184, GSE19073, GSE20054, GSE20100, GSE20645, GSE21224, GSE22009, GSE23114, GSE3889, GSE4260, GSE6196, GSE7141, GSE7694, GSE7875
Usp49	19	GSE10365, GSE10776, GSE10806, GSE11667, GSE11870, GSE12333, GSE12985, GSE13103, GSE13283, GSE14270, GSE14458, GSE14481, GSE15121, GSE15767, GSE17263, GSE19403, GSE21749, GSE5338, GSE6285
Rassf4	19	GSE10216, GSE11040, GSE11161, GSE12694, GSE15794, GSE16679, GSE17797, GSE18785, GSE19517, GSE20302, GSE20523, GSE21361, GSE21606, GSE22046, GSE24350, GSE4411, GSE8044, GSE9131, GSE9294
Ttpal~3	19	GSE10011, GSE11496, GSE11775, GSE11898, GSE12707, GSE14308, GSE15303, GSE15541, GSE1835, GSE18800, GSE21137, GSE2372, GSE24210, GSE4260, GSE6867, GSE7381, GSE8771, GSE8790, GSE9012
Ttpal~4	19	GSE11775, GSE11818, GSE12499, GSE13409, GSE13611, GSE14308, GSE15580, GSE15894, GSE16454, GSE1835, GSE19374, GSE20987, GSE21189, GSE21842, GSE22046, GSE5587, GSE6255, GSE8678, GSE8684
Spc25	19	GSE10011, GSE10113, GSE11221, GSE12694, GSE13071, GSE13259, GSE13946, GSE15640, GSE17383, GSE18853, GSE19448, GSE19825, GSE20302, GSE21749, GSE4002, GSE7275, GSE7605, GSE7809, GSE8621
Ddx49	19	GSE11777, GSE12337, GSE13693, GSE17825, GSE17886, GSE18551, GSE19073, GSE19299, GSE3889, GSE4411, GSE5332, GSE6291, GSE6765, GSE6770, GSE7357, GSE7759, GSE7831, GSE9294, GSE9563
Ddx49~2	19	GSE10011, GSE11628, GSE11667, GSE11687, GSE12003, GSE12948, GSE14585, GSE15808, GSE17886, GSE18740, GSE21189, GSE3889, GSE4658, GSE5202, GSE5332, GSE6765, GSE7759, GSE9294, GSE9471
Zdhhc8	19	GSE10216, GSE11258, GSE13071, GSE13409, GSE15379, GSE15872, GSE16110, GSE17266, GSE17478, GSE17497, GSE18326, GSE18348, GSE19004, GSE19534, GSE20645, GSE4034, GSE4193, GSE6591, GSE7759
Pdss2~2	19	GSE10904, GSE11667, GSE13335, GSE13611, GSE13693, GSE14458, GSE15121, GSE15770, GSE16661, GSE16691, GSE17184, GSE21749, GSE23782, GSE5338, GSE7596, GSE7707, GSE8513, GSE8771, GSE9400
Pcmt1	19	GSE10202, GSE11557, GSE11796, GSE12333, GSE13143, GSE13283, GSE14222, GSE15541, GSE16703, GSE17886, GSE18064, GSE1871, GSE19502, GSE21749, GSE4142, GSE7694, GSE7774, GSE9202, GSE9400
Sec63~2	19	GSE11796, GSE11898, GSE12536, GSE12599, GSE13245, GSE14004, GSE14222, GSE14270, GSE17076, GSE17886, GSE20100, GSE23725, GSE3463, GSE3822, GSE4260, GSE6623, GSE7141, GSE7309, GSE9519
4933434E20Rik~2	19	GSE10011, GSE10262, GSE10813, GSE11870, GSE13071, GSE13443, GSE13693, GSE14270, GSE15770, GSE15894, GSE16390, GSE16475, GSE18551, GSE19073, GSE19403, GSE21361, GSE2161, GSE8503, GSE9760
Nfatc2	19	GSE10813, GSE11667, GSE12432, GSE13493, GSE14308, GSE15610, GSE15624, GSE15724, GSE16902, GSE18800, GSE21546, GSE6595, GSE6980, GSE7020, GSE7831, GSE8621, GSE9368, GSE9803, GSE9810
Mcm10	19	GSE11287, GSE12694, GSE13103, GSE13409, GSE13563, GSE14101, GSE15633, GSE15724, GSE16114, GSE17760, GSE17886, GSE19004, GSE20645, GSE23925, GSE3583, GSE4260, GSE8513, GSE9123, GSE9189
Casp3	19	GSE10796, GSE11899, GSE12499, GSE13222, GSE15894, GSE16207, GSE17263, GSE17478, GSE17825, GSE17886, GSE19282, GSE19640, GSE21137, GSE2372, GSE4035, GSE4193, GSE7275, GSE7685, GSE8488
C230096C10Rik	19	GSE10740, GSE10954, GSE11356, GSE12730, GSE13071, GSE14270, GSE14525, GSE17404, GSE19534, GSE20335, GSE21361, GSE2161, GSE22506, GSE4926, GSE5202, GSE6210, GSE6689, GSE7430, GSE9441
Usp19	19	GSE10202, GSE13033, GSE13071, GSE16751, GSE17316, GSE20100, GSE20390, GSE20645, GSE21841, GSE3583, GSE3621, GSE3889, GSE4142, GSE7605, GSE8313, GSE9244, GSE9287, GSE9400, GSE9549
Zfand3~3	19	GSE10776, GSE12421, GSE13526, GSE13579, GSE14024, GSE14415, GSE15121, GSE15155, GSE16475, GSE17886, GSE18551, GSE21749, GSE22125, GSE3463, GSE4193, GSE7424, GSE7694, GSE7831, GSE9400
Nfx1~2	19	GSE10011, GSE10776, GSE11796, GSE14088, GSE14525, GSE15121, GSE16104, GSE16555, GSE17062, GSE17553, GSE20100, GSE20684, GSE21041, GSE4035, GSE4411, GSE6957, GSE8488, GSE8966, GSE9975
Dgke	19	GSE10954, GSE13032, GSE13302, GSE13553, GSE13981, GSE15293, GSE15318, GSE18771, GSE20636, GSE22317, GSE22506, GSE23178, GSE3621, GSE7020, GSE7155, GSE7762, GSE8322, GSE9441, GSE9804
Ank3~2	19	GSE10728, GSE10796, GSE11684, GSE14222, GSE17322, GSE17383, GSE18430, GSE19073, GSE20335, GSE20645, GSE21368, GSE5921, GSE6196, GSE6765, GSE6867, GSE8431, GSE8563, GSE9123, GSE9629
Vma21	19	GSE10728, GSE11723, GSE13071, GSE13227, GSE13590, GSE14004, GSE18224, GSE19534, GSE20390, GSE20735, GSE21606, GSE22506, GSE23925, GSE4034, GSE6196, GSE6210, GSE7141, GSE7774, GSE8156
Nipal3	19	GSE10202, GSE10954, GSE12001, GSE12432, GSE13227, GSE13333, GSE13335, GSE17647, GSE17796, GSE17985, GSE17994, GSE19502, GSE20636, GSE20645, GSE7020, GSE7762, GSE7875, GSE9441, GSE9913
MTJ1;Dnajc1	19	GSE11796, GSE11859, GSE11898, GSE12467, GSE12599, GSE13225, GSE13948, GSE14350, GSE14415, GSE17263, GSE17404, GSE17647, GSE18064, GSE18551, GSE20100, GSE3414, GSE3583, GSE4002, GSE9400
Nup62	19	GSE10776, GSE12333, GSE12430, GSE12694, GSE13443, GSE13512, GSE14088, GSE14270, GSE15401, GSE17102, GSE19004, GSE19448, GSE22317, GSE3889, GSE6591, GSE7141, GSE7275, GSE7762, GSE9400
2900026A02Rik	19	GSE11358, GSE11382, GSE12003, GSE13227, GSE13799, GSE14350, GSE17473, GSE1871, GSE20735, GSE21137, GSE4786, GSE6196, GSE7069, GSE7357, GSE7875, GSE8044, GSE8322, GSE8621, GSE9330
Ube2d2b;Ube2d3~5	19	GSE11357, GSE11667, GSE11796, GSE12432, GSE13143, GSE13227, GSE14024, GSE14222, GSE1435, GSE15303, GSE16114, GSE17076, GSE17383, GSE21749, GSE4193, GSE5037, GSE7348, GSE9297, GSE9743
Serbp1~6	19	GSE10202, GSE10728, GSE11496, GSE11796, GSE12599, GSE13032, GSE13590, GSE13873, GSE13946, GSE14308, GSE17886, GSE18224, GSE1871, GSE21255, GSE22317, GSE3889, GSE4786, GSE7694, GSE9465
Pdlim5~6	19	GSE11723, GSE12001, GSE12730, GSE13071, GSE13306, GSE14395, GSE14906, GSE16012, GSE16682, GSE17511, GSE19374, GSE2161, GSE22317, GSE22506, GSE23182, GSE6210, GSE6858, GSE8156, GSE9878
Fam49a	19	GSE10347, GSE10908, GSE11775, GSE12073, GSE12421, GSE12712, GSE13409, GSE13432, GSE13873, GSE15894, GSE16207, GSE17825, GSE18351, GSE18801, GSE19233, GSE7342, GSE7596, GSE7784, GSE8156
Hausp;Usp7	19	GSE11898, GSE14415, GSE1479, GSE16974, GSE17184, GSE17985, GSE18430, GSE19282, GSE19448, GSE20100, GSE20244, GSE21515, GSE3889, GSE4002, GSE5037, GSE6196, GSE7275, GSE8150, GSE8396
Gm2a~3	19	GSE11161, GSE11343, GSE12730, GSE13106, GSE13224, GSE13259, GSE13579, GSE13981, GSE16114, GSE17910, GSE1871, GSE19517, GSE20513, GSE20696, GSE22925, GSE23182, GSE4230, GSE5582, GSE8396
Hjurp;A730008H23Rik	19	GSE10365, GSE10848, GSE11723, GSE12950, GSE13143, GSE13245, GSE14350, GSE16623, GSE16751, GSE17647, GSE18064, GSE19073, GSE19299, GSE20390, GSE20645, GSE7764, GSE8044, GSE8564, GSE9519
Rufy3~3	19	GSE11356, GSE11684, GSE12454, GSE13799, GSE15121, GSE16564, GSE17985, GSE18801, GSE19286, GSE2161, GSE23182, GSE3463, GSE5582, GSE6196, GSE6934, GSE7774, GSE8034, GSE8091, GSE9441
Ccnd3	19	GSE11194, GSE11982, GSE12693, GSE12694, GSE15401, GSE15580, GSE16104, GSE18430, GSE19408, GSE4260, GSE5500, GSE5921, GSE7196, GSE7225, GSE7707, GSE7831, GSE8156, GSE8488, GSE8790
Bmpr1a~2	19	GSE10011, GSE10216, GSE12536, GSE13493, GSE14222, GSE14366, GSE15078, GSE15121, GSE17062, GSE19004, GSE19299, GSE20390, GSE22009, GSE23724, GSE3889, GSE7141, GSE8488, GSE9400, GSE9975
Cyld	19	GSE10740, GSE10908, GSE12001, GSE12498, GSE12499, GSE14270, GSE14753, GSE14888, GSE15121, GSE16207, GSE16377, GSE17647, GSE17840, GSE1871, GSE20302, GSE4142, GSE7348, GSE7694, GSE7784
Asph~13	19	GSE10011, GSE10784, GSE11287, GSE11291, GSE12073, GSE12956, GSE13692, GSE14222, GSE15326, GSE15580, GSE18551, GSE21033, GSE3583, GSE5298, GSE7430, GSE7705, GSE7809, GSE9202, GSE9629
AK161900;Bnip2~2	19	GSE10011, GSE11258, GSE11291, GSE11687, GSE12073, GSE12078, GSE12454, GSE12694, GSE13106, GSE14350, GSE14366, GSE16751, GSE17062, GSE17383, GSE19076, GSE22094, GSE24210, GSE6196, GSE9760
Mthfd2l	19	GSE10796, GSE10848, GSE12694, GSE13306, GSE13333, GSE13335, GSE15121, GSE15379, GSE15580, GSE16751, GSE17076, GSE17263, GSE20513, GSE21749, GSE23495, GSE4193, GSE6046, GSE6196, GSE9735
Fut8	19	GSE10011, GSE11667, GSE11687, GSE11973, GSE11982, GSE12454, GSE15303, GSE18551, GSE23002, GSE3203, GSE6591, GSE7141, GSE7705, GSE7774, GSE9013, GSE9123, GSE9247, GSE9913, GSE9975
Srr~4	19	GSE10912, GSE11723, GSE11898, GSE13229, GSE15640, GSE15902, GSE16114, GSE16377, GSE16703, GSE17478, GSE17886, GSE18004, GSE18042, GSE19502, GSE19825, GSE6196, GSE6623, GSE7875, GSE8150
Calm1	19	GSE10202, GSE13143, GSE13590, GSE15121, GSE16377, GSE16564, GSE17383, GSE18135, GSE18348, GSE19369, GSE19732, GSE20100, GSE21361, GSE23738, GSE4926, GSE6196, GSE7676, GSE7694, GSE9735
Mapkap1	19	GSE10239, GSE10954, GSE11291, GSE12432, GSE13071, GSE13409, GSE13730, GSE14004, GSE14222, GSE15610, GSE16110, GSE18281, GSE21738, GSE22073, GSE22506, GSE23178, GSE6255, GSE7275, GSE8790
Traf3	19	GSE10904, GSE11343, GSE12499, GSE13283, GSE16564, GSE17473, GSE17994, GSE18326, GSE18430, GSE18853, GSE21583, GSE21711, GSE24210, GSE4288, GSE5500, GSE6383, GSE6595, GSE7764, GSE9804
Gtf3c4	19	GSE10202, GSE10728, GSE10776, GSE11723, GSE11796, GSE11870, GSE12499, GSE12707, GSE15303, GSE15901, GSE16104, GSE17910, GSE19073, GSE20100, GSE21143, GSE5338, GSE9443, GSE9803, GSE9804
Ost4	19	GSE10728, GSE11662, GSE11723, GSE12003, GSE13432, GSE14004, GSE15891, GSE16377, GSE17553, GSE18617, GSE20235, GSE20645, GSE21836, GSE23182, GSE3889, GSE7150, GSE7275, GSE8431, GSE9202
Seh1l~3	19	GSE10769, GSE10776, GSE11258, GSE11796, GSE13335, GSE1435, GSE15901, GSE16660, GSE16994, GSE17985, GSE21525, GSE22871, GSE23738, GSE5587, GSE7309, GSE7852, GSE8156, GSE8790, GSE9465
Il1rap~2	19	GSE10728, GSE11258, GSE13143, GSE13409, GSE14088, GSE14458, GSE14888, GSE15894, GSE17478, GSE17647, GSE19286, GSE19732, GSE20335, GSE3583, GSE4034, GSE6765, GSE8488, GSE8818, GSE9441
Rab8a	19	GSE11973, GSE14270, GSE14395, GSE14415, GSE1479, GSE15303, GSE16364, GSE16533, GSE16751, GSE17478, GSE17985, GSE18326, GSE18348, GSE21836, GSE7676, GSE7948, GSE8949, GSE9803, GSE9975
Grb2	19	GSE10908, GSE11667, GSE11796, GSE12078, GSE12599, GSE13333, GSE14525, GSE14753, GSE15541, GSE17553, GSE18704, GSE19403, GSE20244, GSE20645, GSE21836, GSE24210, GSE6196, GSE6689, GSE9913
Aplp2	19	GSE10740, GSE10954, GSE11723, GSE13071, GSE13432, GSE14525, GSE15733, GSE19286, GSE20620, GSE23724, GSE4926, GSE5817, GSE6689, GSE6770, GSE7309, GSE8091, GSE8199, GSE8949, GSE9330
Zbtb44~3	19	GSE10740, GSE12421, GSE12518, GSE12693, GSE12948, GSE13245, GSE15121, GSE17316, GSE18607, GSE19408, GSE21368, GSE21749, GSE23114, GSE23119, GSE6875, GSE6980, GSE7309, GSE7831, GSE9098
Nfe2l1	19	GSE10904, GSE11990, GSE13120, GSE14395, GSE15640, GSE16475, GSE17840, GSE17886, GSE17985, GSE18064, GSE18800, GSE18801, GSE20100, GSE21368, GSE21749, GSE4230, GSE8150, GSE9247, GSE9441
Trim25	19	GSE10202, GSE10904, GSE10912, GSE11018, GSE11356, GSE14222, GSE15155, GSE15325, GSE16002, GSE17478, GSE18348, GSE18648, GSE19282, GSE1999, GSE21836, GSE3463, GSE5202, GSE7275, GSE9913
Trim27~2	19	GSE10239, GSE10904, GSE12078, GSE13693, GSE14024, GSE14458, GSE17478, GSE18064, GSE19875, GSE20390, GSE20621, GSE20954, GSE23114, GSE4411, GSE6858, GSE8065, GSE8679, GSE8790, GSE9471
Zfp148	19	GSE10726, GSE11664, GSE11898, GSE12498, GSE12618, GSE14270, GSE15121, GSE16751, GSE17404, GSE18135, GSE18853, GSE20954, GSE21224, GSE6765, GSE7196, GSE7852, GSE8868, GSE9012, GSE9247
Ilvbl	19	GSE10011, GSE12001, GSE12499, GSE12956, GSE13306, GSE14222, GSE15401, GSE17825, GSE18551, GSE20696, GSE21361, GSE21749, GSE2372, GSE3889, GSE4034, GSE7275, GSE7831, GSE7852, GSE8488
Lrrc28	19	GSE11141, GSE12001, GSE12467, GSE13074, GSE13512, GSE14525, GSE15894, GSE16475, GSE19534, GSE19875, GSE21137, GSE21749, GSE21841, GSE22925, GSE6909, GSE7141, GSE7309, GSE7809, GSE9810
Msh3~2	19	GSE11687, GSE12454, GSE12610, GSE13512, GSE14888, GSE15640, GSE17985, GSE17994, GSE18648, GSE21670, GSE21841, GSE22009, GSE4260, GSE4866, GSE5921, GSE6957, GSE8199, GSE9287, GSE9465
Pofut1	19	GSE10776, GSE11796, GSE14350, GSE15078, GSE15121, GSE17806, GSE17840, GSE17994, GSE18326, GSE19282, GSE19875, GSE20645, GSE7155, GSE7762, GSE9131, GSE9297, GSE9629, GSE9725, GSE9803
2210018M11Rik;AK009395	19	GSE12948, GSE13227, GSE13796, GSE13873, GSE14481, GSE14686, GSE1479, GSE14906, GSE15155, GSE15891, GSE18224, GSE19282, GSE20620, GSE21716, GSE5128, GSE5140, GSE7430, GSE7762, GSE7781
Gpatch2	19	GSE10273, GSE13526, GSE13590, GSE14980, GSE15303, GSE16073, GSE16210, GSE16364, GSE16475, GSE17062, GSE20391, GSE21515, GSE6591, GSE7050, GSE7309, GSE7764, GSE8621, GSE9013, GSE9297
Polr3e	19	GSE10113, GSE10806, GSE11796, GSE12432, GSE12499, GSE14753, GSE16902, GSE17076, GSE17886, GSE18224, GSE18308, GSE19448, GSE21361, GSE24210, GSE4411, GSE5959, GSE6196, GSE6540, GSE9804
1110005A03Rik~2	19	GSE10904, GSE11557, GSE11628, GSE11723, GSE13611, GSE15155, GSE15733, GSE15760, GSE15767, GSE16703, GSE19502, GSE21749, GSE21927, GSE5332, GSE6980, GSE7020, GSE7831, GSE8407, GSE8818
Eprs	19	GSE10011, GSE11667, GSE12415, GSE12432, GSE16533, GSE16751, GSE17806, GSE17840, GSE18064, GSE24276, GSE5128, GSE6623, GSE7396, GSE7605, GSE7676, GSE7705, GSE8044, GSE8156, GSE9975
Nupl1	18	GSE11667, GSE1435, GSE17553, GSE19286, GSE19517, GSE19534, GSE20570, GSE20645, GSE23738, GSE4034, GSE4926, GSE5037, GSE6514, GSE7605, GSE7707, GSE7948, GSE9018, GSE9443
Fam13c	18	GSE11221, GSE11258, GSE11723, GSE13148, GSE13432, GSE14525, GSE15872, GSE17383, GSE17797, GSE19875, GSE20335, GSE21749, GSE4658, GSE6046, GSE6383, GSE8044, GSE8563, GSE9244
Lrrc14	18	GSE11258, GSE11796, GSE11898, GSE12694, GSE13259, GSE13335, GSE16751, GSE17647, GSE17760, GSE17985, GSE18064, GSE18341, GSE4411, GSE5202, GSE7764, GSE8156, GSE8790, GSE9804
Masp1	18	GSE10347, GSE11040, GSE11258, GSE11557, GSE12454, GSE12730, GSE12956, GSE14395, GSE14499, GSE15741, GSE16207, GSE17184, GSE19004, GSE19534, GSE23724, GSE4866, GSE7694, GSE9441
Hipk1	18	GSE10193, GSE12599, GSE13283, GSE13443, GSE13553, GSE13590, GSE14243, GSE16104, GSE16475, GSE18326, GSE18704, GSE21749, GSE22125, GSE23782, GSE4193, GSE6196, GSE6540, GSE7694
Tbce	18	GSE10011, GSE10216, GSE11258, GSE11287, GSE11859, GSE14270, GSE15640, GSE17647, GSE17825, GSE19517, GSE20735, GSE21711, GSE24210, GSE7219, GSE7759, GSE7764, GSE7875, GSE8513
Fbn1	18	GSE12415, GSE12956, GSE13143, GSE13227, GSE14678, GSE15640, GSE15891, GSE16555, GSE17266, GSE17404, GSE17794, GSE17796, GSE18064, GSE18891, GSE24031, GSE4193, GSE7342, GSE7357
Kif1b~3	18	GSE10904, GSE10970, GSE11161, GSE11775, GSE11982, GSE13443, GSE13579, GSE15121, GSE16114, GSE18551, GSE18801, GSE21546, GSE21822, GSE3463, GSE4288, GSE5921, GSE6882, GSE7275
Rgs2~2	18	GSE11667, GSE14024, GSE14395, GSE16390, GSE16475, GSE17105, GSE21224, GSE22434, GSE3653, GSE3889, GSE5298, GSE5959, GSE7275, GSE7357, GSE7831, GSE7875, GSE9400, GSE9441
Lck	18	GSE10776, GSE10796, GSE1435, GSE17184, GSE17886, GSE19534, GSE20054, GSE20390, GSE21841, GSE3463, GSE3653, GSE4695, GSE6255, GSE6514, GSE6813, GSE7430, GSE8966, GSE9563
Mapk1~3	18	GSE10776, GSE11496, GSE11680, GSE12498, GSE12985, GSE14525, GSE15078, GSE15121, GSE15541, GSE16114, GSE20513, GSE21041, GSE2161, GSE6084, GSE7852, GSE9400, GSE9441, GSE9975
Smek1	18	GSE10273, GSE10954, GSE11291, GSE11684, GSE12073, GSE12421, GSE12599, GSE13579, GSE14366, GSE16564, GSE16691, GSE16902, GSE18785, GSE18800, GSE20244, GSE21927, GSE9629, GSE9735
Yap1	18	GSE10954, GSE11796, GSE11898, GSE13432, GSE14222, GSE20636, GSE21749, GSE23556, GSE4051, GSE4260, GSE6196, GSE6291, GSE6765, GSE6934, GSE7605, GSE7948, GSE8065, GSE8513
Hps3	18	GSE10347, GSE12421, GSE12693, GSE12730, GSE15121, GSE16661, GSE18551, GSE18648, GSE19517, GSE1999, GSE21224, GSE23002, GSE7225, GSE7275, GSE7707, GSE7764, GSE7774, GSE9760
Sppl3	18	GSE13227, GSE13526, GSE13563, GSE13796, GSE1435, GSE15121, GSE15155, GSE15541, GSE15770, GSE15894, GSE15901, GSE17553, GSE4193, GSE6689, GSE7875, GSE8034, GSE9247, GSE9913
AK139182;Rnf11	18	GSE10627, GSE11291, GSE16380, GSE17886, GSE17994, GSE20513, GSE20620, GSE3203, GSE5124, GSE5128, GSE6259, GSE6765, GSE7050, GSE7275, GSE7784, GSE8322, GSE9443, GSE9878
Rictor	18	GSE10113, GSE11291, GSE11419, GSE18800, GSE18801, GSE20620, GSE21525, GSE21822, GSE4034, GSE4866, GSE5921, GSE6046, GSE6196, GSE6540, GSE7141, GSE7809, GSE8150, GSE9443
Wdr37~4	18	GSE13227, GSE13335, GSE14415, GSE14525, GSE15121, GSE15325, GSE17985, GSE19534, GSE21255, GSE23724, GSE4034, GSE5763, GSE6084, GSE6196, GSE6514, GSE7141, GSE7707, GSE8269
Wdr33~7	18	GSE10162, GSE13283, GSE15902, GSE16902, GSE18567, GSE18853, GSE2161, GSE21749, GSE21842, GSE4288, GSE6623, GSE7676, GSE8868, GSE9297, GSE9316, GSE9563, GSE9735, GSE9975
Ankrd12~2	18	GSE11291, GSE11818, GSE13283, GSE13335, GSE14088, GSE15155, GSE15326, GSE16751, GSE17497, GSE17985, GSE19403, GSE21041, GSE23178, GSE4034, GSE4866, GSE7605, GSE7694, GSE7809
Ywhag	18	GSE10908, GSE11796, GSE12078, GSE13443, GSE14366, GSE15894, GSE15901, GSE16994, GSE19282, GSE19875, GSE21749, GSE2250, GSE23725, GSE23782, GSE5037, GSE5202, GSE6681, GSE8322
Edem1~2	18	GSE10273, GSE10726, GSE10970, GSE11258, GSE12078, GSE13143, GSE14350, GSE17886, GSE19073, GSE19689, GSE4288, GSE7141, GSE7348, GSE8034, GSE8503, GSE8868, GSE8949, GSE8966
Ppp4r1l-ps	18	GSE10011, GSE11141, GSE12599, GSE14350, GSE14431, GSE14980, GSE15741, GSE15901, GSE17478, GSE17896, GSE17910, GSE17923, GSE21033, GSE21749, GSE21842, GSE23437, GSE23738, GSE6196
Asah2	18	GSE10806, GSE11804, GSE11862, GSE12003, GSE12499, GSE12599, GSE12948, GSE15871, GSE16623, GSE17184, GSE17825, GSE21525, GSE24210, GSE5582, GSE6046, GSE6540, GSE7596, GSE7676
Cdk12	18	GSE10082, GSE10176, GSE11557, GSE11684, GSE12881, GSE13120, GSE14222, GSE15580, GSE17840, GSE1835, GSE4288, GSE7141, GSE8150, GSE8790, GSE9012, GSE9013, GSE9131, GSE9804
Taf9~2	18	GSE10347, GSE10776, GSE12421, GSE13590, GSE14361, GSE14525, GSE14929, GSE15173, GSE17076, GSE18064, GSE18801, GSE20645, GSE4288, GSE6540, GSE8044, GSE8065, GSE8966, GSE9400
Txndc9	18	GSE12001, GSE12498, GSE12948, GSE14525, GSE15303, GSE15767, GSE18326, GSE18348, GSE20513, GSE20954, GSE2161, GSE21711, GSE23178, GSE3621, GSE6540, GSE6623, GSE6957, GSE9124
Mkrn2	18	GSE10970, GSE11667, GSE12003, GSE12337, GSE12748, GSE14101, GSE14906, GSE16380, GSE17886, GSE17985, GSE24210, GSE3822, GSE5338, GSE6514, GSE8199, GSE8621, GSE8679, GSE9316
Mkrn2~2	18	GSE11343, GSE11434, GSE11628, GSE11723, GSE12985, GSE13693, GSE15733, GSE17886, GSE17985, GSE23556, GSE3822, GSE4308, GSE6689, GSE6858, GSE8621, GSE9123, GSE9130, GSE9760
Sdc4~2	18	GSE10273, GSE10285, GSE12950, GSE13143, GSE13224, GSE13512, GSE14270, GSE1435, GSE14678, GSE17102, GSE17553, GSE20054, GSE21515, GSE6858, GSE6934, GSE7762, GSE8621, GSE9629
Fam20b~2	18	GSE11557, GSE12078, GSE12467, GSE13032, GSE14431, GSE15894, GSE17322, GSE18430, GSE18551, GSE18607, GSE20244, GSE21137, GSE23114, GSE3100, GSE5202, GSE6591, GSE7764, GSE9519
A930004D18Rik	18	GSE10392, GSE11887, GSE12498, GSE12499, GSE15580, GSE17825, GSE17910, GSE17925, GSE18042, GSE19875, GSE20302, GSE2161, GSE5332, GSE5921, GSE7141, GSE7605, GSE8949, GSE9803
Hnrnpa2b1~2	18	GSE10262, GSE12599, GSE12694, GSE13032, GSE13245, GSE13335, GSE14222, GSE14395, GSE16390, GSE18551, GSE18853, GSE21836, GSE22009, GSE23738, GSE3583, GSE5332, GSE6210, GSE9441
Angel2~2	18	GSE10239, GSE10290, GSE10954, GSE12134, GSE12430, GSE13796, GSE14415, GSE14431, GSE16377, GSE16703, GSE18042, GSE21018, GSE21822, GSE23700, GSE23724, GSE23782, GSE5202, GSE9443
M-rdgB beta;Pitpnc1~3	18	GSE10728, GSE10970, GSE11775, GSE11777, GSE12421, GSE13553, GSE14222, GSE16533, GSE16564, GSE17478, GSE19282, GSE19448, GSE19517, GSE4002, GSE4288, GSE8503, GSE8621, GSE9913
Ankrd27	18	GSE10904, GSE10965, GSE11796, GSE12609, GSE12707, GSE13283, GSE17404, GSE17647, GSE18042, GSE18064, GSE18551, GSE21255, GSE21822, GSE7676, GSE8044, GSE8407, GSE9244, GSE9287
msi2;Msi2~2	18	GSE10011, GSE11120, GSE12003, GSE13227, GSE1435, GSE15733, GSE17553, GSE21927, GSE23002, GSE23178, GSE6210, GSE7310, GSE7831, GSE8150, GSE9330, GSE9735, GSE9743, GSE9892
Rprd2~7	18	GSE11357, GSE12881, GSE13335, GSE14222, GSE14929, GSE15902, GSE16110, GSE17256, GSE18567, GSE18853, GSE19374, GSE1999, GSE22094, GSE4288, GSE4786, GSE6591, GSE6623, GSE7605
Med13~3	18	GSE11357, GSE11898, GSE11990, GSE13283, GSE13526, GSE14222, GSE15121, GSE16114, GSE16751, GSE17316, GSE17886, GSE18800, GSE18853, GSE19875, GSE21836, GSE8771, GSE9330, GSE9400
Med14~3	18	GSE11664, GSE12748, GSE13033, GSE13590, GSE14088, GSE17509, GSE17985, GSE18430, GSE20335, GSE20645, GSE22094, GSE4034, GSE6210, GSE6514, GSE7707, GSE9202, GSE9441, GSE9975
Cdc40~2	18	GSE10011, GSE11258, GSE12003, GSE15894, GSE15901, GSE16475, GSE16564, GSE17263, GSE17923, GSE18853, GSE22935, GSE23782, GSE6595, GSE6934, GSE7705, GSE9443, GSE9519, GSE9760
Ntrk2	18	GSE10784, GSE10796, GSE12618, GSE12956, GSE13432, GSE17806, GSE17886, GSE18004, GSE19403, GSE19448, GSE23182, GSE4034, GSE4041, GSE6514, GSE6540, GSE7707, GSE8034, GSE8156
Usp48~2	18	GSE10525, GSE11898, GSE13590, GSE13730, GSE15121, GSE15872, GSE17256, GSE17404, GSE18064, GSE18341, GSE18853, GSE21749, GSE4695, GSE5582, GSE6850, GSE9202, GSE9441, GSE9743
Usp48~3	18	GSE10525, GSE11357, GSE11664, GSE11898, GSE13302, GSE13335, GSE13590, GSE14222, GSE14395, GSE16104, GSE17256, GSE19004, GSE21749, GSE3100, GSE7357, GSE7694, GSE9202, GSE9441
Vav2;VAV2	18	GSE10285, GSE10740, GSE12073, GSE13693, GSE1435, GSE15894, GSE17553, GSE18042, GSE18648, GSE19668, GSE21842, GSE23782, GSE4051, GSE6689, GSE7257, GSE7596, GSE7784, GSE8710
0610037L13Rik	18	GSE10556, GSE10776, GSE13071, GSE13143, GSE13223, GSE13306, GSE14888, GSE16067, GSE1871, GSE18853, GSE19073, GSE20636, GSE20684, GSE20954, GSE21515, GSE2161, GSE23755, GSE6909
Agps	18	GSE10113, GSE10806, GSE12454, GSE12499, GSE13120, GSE14024, GSE14088, GSE14366, GSE14525, GSE15121, GSE15620, GSE16073, GSE18617, GSE19403, GSE20100, GSE21606, GSE6196, GSE6813
Tcf25;mKIAA1049~2	18	GSE10011, GSE10796, GSE11667, GSE12248, GSE13143, GSE14561, GSE16377, GSE17886, GSE18211, GSE18551, GSE1999, GSE21137, GSE21606, GSE5587, GSE7050, GSE9441, GSE9519, GSE9878
Ctso	18	GSE10162, GSE11291, GSE11419, GSE11680, GSE13120, GSE15770, GSE17825, GSE18211, GSE18430, GSE18551, GSE3100, GSE3583, GSE6813, GSE7275, GSE7707, GSE7767, GSE8150, GSE8790
Ttc14~3	18	GSE10726, GSE12518, GSE15901, GSE16564, GSE17840, GSE17896, GSE18064, GSE21749, GSE22009, GSE23724, GSE23738, GSE5128, GSE6540, GSE7396, GSE7707, GSE8156, GSE8313, GSE8690
2810002N01Rik	18	GSE10011, GSE10167, GSE10627, GSE13071, GSE13302, GSE13873, GSE14308, GSE14431, GSE15770, GSE15955, GSE16377, GSE18853, GSE21361, GSE22140, GSE5582, GSE7050, GSE7705, GSE8710
Klhdc10~3	18	GSE12001, GSE12432, GSE12518, GSE13074, GSE13796, GSE14088, GSE16390, GSE16751, GSE17825, GSE18801, GSE19825, GSE22313, GSE3889, GSE5202, GSE5298, GSE9037, GSE9123, GSE9297
Wdr18	18	GSE10082, GSE10535, GSE10776, GSE10965, GSE11120, GSE11667, GSE12432, GSE12599, GSE12748, GSE12985, GSE14024, GSE17383, GSE17647, GSE18800, GSE4866, GSE6196, GSE7707, GSE8771
Foxj3	18	GSE10216, GSE11557, GSE13071, GSE13302, GSE15733, GSE15894, GSE18551, GSE21137, GSE21255, GSE21902, GSE7141, GSE7275, GSE7605, GSE7831, GSE8513, GSE8679, GSE9735, GSE9743
Cnpy2~2	18	GSE10726, GSE10895, GSE10965, GSE11040, GSE14366, GSE15318, GSE16533, GSE17542, GSE18064, GSE18281, GSE18348, GSE21137, GSE2250, GSE3889, GSE4658, GSE6540, GSE6623, GSE7694
Cd3eap~2	18	GSE11628, GSE12003, GSE12518, GSE13120, GSE13692, GSE13693, GSE15580, GSE16210, GSE17322, GSE17886, GSE18771, GSE19004, GSE19448, GSE20390, GSE21606, GSE7020, GSE7342, GSE7948
Ccdc50~3	18	GSE10848, GSE10970, GSE11687, GSE12432, GSE12609, GSE15173, GSE16475, GSE17896, GSE20390, GSE20636, GSE21842, GSE23725, GSE4002, GSE6046, GSE6196, GSE7219, GSE7309, GSE7596
Myo5b	18	GSE10347, GSE11040, GSE11291, GSE11382, GSE11667, GSE11684, GSE13106, GSE14499, GSE18430, GSE18648, GSE18771, GSE19369, GSE21836, GSE22125, GSE4786, GSE8091, GSE8790, GSE8868
Rcor3	18	GSE10239, GSE11357, GSE11434, GSE11796, GSE12948, GSE12950, GSE13033, GSE14366, GSE15901, GSE16377, GSE16994, GSE17553, GSE21749, GSE7196, GSE7225, GSE8065, GSE8513, GSE8771
Actr1b	18	GSE10202, GSE10776, GSE11796, GSE12430, GSE12609, GSE13074, GSE13306, GSE13796, GSE15724, GSE16377, GSE17256, GSE20645, GSE21368, GSE23724, GSE5037, GSE5128, GSE7141, GSE7596
Cherp	18	GSE10175, GSE10227, GSE10644, GSE12505, GSE12693, GSE12950, GSE16475, GSE17553, GSE18551, GSE21515, GSE21716, GSE23738, GSE3203, GSE4411, GSE7275, GSE8828, GSE9400, GSE9735
L3mbtl3	18	GSE12421, GSE15760, GSE16104, GSE17076, GSE17985, GSE19517, GSE21902, GSE23724, GSE4035, GSE4260, GSE4413, GSE4658, GSE6882, GSE7141, GSE7605, GSE7958, GSE8949, GSE9012
Armc9	18	GSE10226, GSE10227, GSE11557, GSE13402, GSE14222, GSE14431, GSE15303, GSE15624, GSE16564, GSE18135, GSE18534, GSE1871, GSE19408, GSE20645, GSE20954, GSE23925, GSE8966, GSE9913
Zfp467	18	GSE12073, GSE12421, GSE13103, GSE13143, GSE15610, GSE15640, GSE16364, GSE19534, GSE4034, GSE4413, GSE5140, GSE6770, GSE7020, GSE7225, GSE7342, GSE8503, GSE8513, GSE9294
Prkrip1	18	GSE10895, GSE11667, GSE12432, GSE13796, GSE14007, GSE15121, GSE15894, GSE16533, GSE17511, GSE17985, GSE18740, GSE18853, GSE4695, GSE6591, GSE7020, GSE7705, GSE9652, GSE9735
Synj2bp;Arip2~6	18	GSE10273, GSE12498, GSE13033, GSE13143, GSE14270, GSE16377, GSE20954, GSE21749, GSE23700, GSE4288, GSE5202, GSE5763, GSE7705, GSE7948, GSE8091, GSE8790, GSE9202, GSE9443
Rnasel	18	GSE10813, GSE10965, GSE12134, GSE12599, GSE13103, GSE13245, GSE14007, GSE17256, GSE17383, GSE17478, GSE17797, GSE18348, GSE23002, GSE4230, GSE5921, GSE7275, GSE8044, GSE9130
Trak1~4	18	GSE10202, GSE10776, GSE10970, GSE11684, GSE14350, GSE15121, GSE15733, GSE16691, GSE19403, GSE21361, GSE3889, GSE5202, GSE7050, GSE7657, GSE7759, GSE7774, GSE9563, GSE9803
Trak1~5	18	GSE11258, GSE11898, GSE13071, GSE14415, GSE15894, GSE16564, GSE17542, GSE18326, GSE20335, GSE21033, GSE21749, GSE23495, GSE5298, GSE7605, GSE8690, GSE8868, GSE9465, GSE9878
Cstf2	18	GSE10806, GSE11775, GSE11796, GSE12078, GSE12421, GSE12499, GSE12609, GSE13143, GSE13227, GSE15121, GSE15401, GSE17647, GSE18551, GSE21525, GSE21841, GSE23002, GSE3203, GSE3463
Frrs1	18	GSE11859, GSE12073, GSE13493, GSE14007, GSE14365, GSE16002, GSE16210, GSE17322, GSE17478, GSE18801, GSE19825, GSE21224, GSE21515, GSE6540, GSE7764, GSE7774, GSE7809, GSE9892
Pot1a	18	GSE10769, GSE12003, GSE12712, GSE13245, GSE13796, GSE14088, GSE14222, GSE17985, GSE19299, GSE21137, GSE21224, GSE21836, GSE21842, GSE4002, GSE4193, GSE4288, GSE6591, GSE8292
9630033F20Rik	18	GSE10776, GSE11161, GSE11356, GSE11667, GSE12432, GSE12950, GSE13245, GSE14270, GSE18064, GSE18136, GSE20335, GSE20954, GSE6046, GSE6591, GSE6813, GSE8503, GSE9629, GSE9743
Atxn1	18	GSE11120, GSE11759, GSE13553, GSE13590, GSE14222, GSE15303, GSE15640, GSE16691, GSE17404, GSE17797, GSE20696, GSE23782, GSE5156, GSE7657, GSE7676, GSE7705, GSE8790, GSE9400
Xpo1	18	GSE10954, GSE12078, GSE12908, GSE13432, GSE14365, GSE17513, GSE17869, GSE19286, GSE20100, GSE21041, GSE21836, GSE3889, GSE5128, GSE5202, GSE6850, GSE7831, GSE9400, GSE9743
Tmem57~2	18	GSE11253, GSE11667, GSE11870, GSE12432, GSE12707, GSE13106, GSE14431, GSE15541, GSE15767, GSE17383, GSE19502, GSE20620, GSE21137, GSE21822, GSE3203, GSE3463, GSE7705, GSE9443
Pvt1	18	GSE11796, GSE12467, GSE13796, GSE15121, GSE15379, GSE17985, GSE18004, GSE18042, GSE18801, GSE19076, GSE2250, GSE23755, GSE3583, GSE3889, GSE6875, GSE7759, GSE8969, GSE9563
Slc38a10	18	GSE10202, GSE10728, GSE10813, GSE13120, GSE14088, GSE15078, GSE15894, GSE16002, GSE16533, GSE17825, GSE19004, GSE21546, GSE23724, GSE3889, GSE5202, GSE7069, GSE7357, GSE8150
Itgb1	18	GSE12421, GSE13693, GSE14678, GSE14929, GSE15121, GSE15891, GSE15901, GSE16751, GSE18348, GSE19732, GSE21368, GSE4040, GSE4288, GSE6540, GSE7275, GSE8431, GSE9189, GSE9878
Pigt	18	GSE10011, GSE10644, GSE13259, GSE13526, GSE13873, GSE14024, GSE15724, GSE15872, GSE17184, GSE17383, GSE18042, GSE19689, GSE2161, GSE4230, GSE6514, GSE7050, GSE7705, GSE8678
Mlec	18	GSE10239, GSE11667, GSE11796, GSE12078, GSE12333, GSE13283, GSE13302, GSE13306, GSE17404, GSE17994, GSE18853, GSE19403, GSE20735, GSE20918, GSE5202, GSE7784, GSE7875, GSE8503
Traf6	18	GSE11684, GSE13335, GSE13873, GSE14101, GSE14350, GSE14929, GSE15303, GSE16751, GSE17316, GSE18326, GSE18358, GSE18607, GSE1871, GSE20645, GSE6046, GSE7050, GSE7774, GSE7948
Pcyox1	18	GSE10727, GSE11291, GSE11667, GSE11775, GSE11982, GSE17825, GSE18351, GSE18551, GSE20390, GSE4040, GSE4051, GSE6882, GSE6934, GSE7396, GSE8065, GSE8678, GSE9012, GSE9735
Ppp1r7	18	GSE10776, GSE10965, GSE12421, GSE12536, GSE13033, GSE14350, GSE14458, GSE19403, GSE20244, GSE20645, GSE21749, GSE22125, GSE23738, GSE4193, GSE6540, GSE7875, GSE8503, GSE9400
TRAD/RAD51L3;Rad51l3	18	GSE10273, GSE10627, GSE10912, GSE11859, GSE11870, GSE12003, GSE12078, GSE14222, GSE16210, GSE17910, GSE19825, GSE20390, GSE24210, GSE3203, GSE6689, GSE7759, GSE8710, GSE9287
Nsf~2	18	GSE10011, GSE10216, GSE10273, GSE10740, GSE10908, GSE11687, GSE11723, GSE11804, GSE13306, GSE14308, GSE14431, GSE15580, GSE17994, GSE18800, GSE21189, GSE7705, GSE7774, GSE9124
Podxl	18	GSE10162, GSE10365, GSE10954, GSE12609, GSE14007, GSE1435, GSE15401, GSE17553, GSE18551, GSE18669, GSE18801, GSE4926, GSE6210, GSE6291, GSE6540, GSE7302, GSE7596, GSE8563
Slc38a2	18	GSE11680, GSE11887, GSE12421, GSE12430, GSE14415, GSE17553, GSE17869, GSE18551, GSE21515, GSE22871, GSE23782, GSE6383, GSE7275, GSE7310, GSE7764, GSE8790, GSE9465, GSE9743
Nub1	18	GSE10813, GSE11898, GSE12599, GSE13071, GSE15379, GSE16364, GSE16691, GSE17806, GSE18341, GSE18551, GSE18801, GSE19076, GSE20352, GSE7875, GSE8488, GSE8503, GSE8790, GSE9465
Ppcdc	18	GSE11358, GSE12609, GSE15303, GSE15610, GSE18326, GSE18551, GSE18567, GSE19004, GSE20335, GSE23738, GSE5124, GSE6934, GSE7141, GSE7396, GSE7762, GSE8949, GSE9441, GSE9913
Csnk2a1~2	18	GSE10011, GSE10273, GSE10728, GSE10913, GSE13227, GSE14222, GSE15724, GSE16475, GSE18800, GSE20244, GSE21137, GSE2250, GSE23114, GSE6196, GSE6770, GSE8091, GSE8966, GSE9400
Ivns1abp~2	18	GSE10908, GSE12078, GSE12454, GSE12956, GSE14243, GSE16475, GSE16623, GSE17647, GSE18853, GSE19875, GSE20100, GSE20645, GSE3583, GSE5202, GSE7020, GSE7141, GSE7596, GSE9443
Airn	18	GSE10740, GSE11804, GSE14350, GSE16516, GSE16691, GSE18430, GSE20570, GSE21224, GSE21606, GSE23782, GSE3463, GSE4260, GSE7196, GSE7605, GSE8044, GSE8710, GSE8949, GSE9353
Trip4~4	18	GSE10167, GSE11667, GSE12073, GSE12432, GSE13033, GSE13873, GSE14525, GSE15955, GSE16533, GSE17102, GSE17647, GSE18800, GSE19825, GSE20100, GSE23738, GSE5338, GSE6623, GSE6765
Luc7l2~2	18	GSE11684, GSE11796, GSE12421, GSE12599, GSE13071, GSE13245, GSE15121, GSE16751, GSE16902, GSE17263, GSE17985, GSE18567, GSE21546, GSE21822, GSE23738, GSE4230, GSE9124, GSE9131
Ttl~2	18	GSE10011, GSE10227, GSE10796, GSE13033, GSE13306, GSE14026, GSE14431, GSE15121, GSE15155, GSE15733, GSE16623, GSE16751, GSE18308, GSE18383, GSE18891, GSE5763, GSE6046, GSE9975
Ttll12	18	GSE10776, GSE13224, GSE13227, GSE14101, GSE14270, GSE16564, GSE16751, GSE20335, GSE20390, GSE23119, GSE3889, GSE4002, GSE4193, GSE4411, GSE6046, GSE6285, GSE6858, GSE9804
mKIAA0348;Synj2	18	GSE10262, GSE10290, GSE12518, GSE13033, GSE14350, GSE14525, GSE15610, GSE15872, GSE16390, GSE16454, GSE17817, GSE18308, GSE19004, GSE21041, GSE6255, GSE6291, GSE8621, GSE8949
Tcerg1~2	18	GSE10094, GSE10895, GSE10965, GSE12421, GSE12693, GSE13432, GSE13946, GSE14499, GSE15901, GSE17994, GSE20523, GSE2250, GSE23738, GSE24210, GSE3463, GSE3653, GSE6540, GSE7605
Paqr7	18	GSE12950, GSE13032, GSE13225, GSE13409, GSE14270, GSE15121, GSE17105, GSE18607, GSE19110, GSE21842, GSE2250, GSE3100, GSE6196, GSE6591, GSE8313, GSE8564, GSE8949, GSE9294
Sntb1	18	GSE10904, GSE12078, GSE12421, GSE13432, GSE15733, GSE16114, GSE16751, GSE17263, GSE18211, GSE19073, GSE21041, GSE4034, GSE5500, GSE7809, GSE7875, GSE8044, GSE8156, GSE8678
Atf2	18	GSE10162, GSE10239, GSE10796, GSE11258, GSE11291, GSE11680, GSE11982, GSE13071, GSE13611, GSE13799, GSE15894, GSE15902, GSE20621, GSE23114, GSE7424, GSE7605, GSE7762, GSE8312
Fads1	18	GSE10011, GSE10202, GSE13032, GSE15624, GSE15767, GSE15891, GSE16377, GSE16454, GSE16585, GSE16629, GSE17994, GSE18064, GSE21749, GSE2250, GSE6591, GSE7676, GSE8790, GSE9743
Mga;mKIAA4252~2	18	GSE10740, GSE10970, GSE12694, GSE13032, GSE14222, GSE14270, GSE15318, GSE17994, GSE19502, GSE22317, GSE2250, GSE3100, GSE5202, GSE6591, GSE7219, GSE8156, GSE9629, GSE9743
Adck3	18	GSE10796, GSE10806, GSE10954, GSE11165, GSE11419, GSE12985, GSE13563, GSE15724, GSE15871, GSE16364, GSE16925, GSE18551, GSE18801, GSE19403, GSE20575, GSE21368, GSE4051, GSE8024
Ppm1b~2	18	GSE10776, GSE11258, GSE12694, GSE13335, GSE14395, GSE14499, GSE15894, GSE16377, GSE17404, GSE18648, GSE18771, GSE3463, GSE3653, GSE5202, GSE6291, GSE6957, GSE7141, GSE9400
Slc25a4	18	GSE10113, GSE11040, GSE11494, GSE11898, GSE12618, GSE12693, GSE13223, GSE14004, GSE15624, GSE15733, GSE15891, GSE15901, GSE19282, GSE21749, GSE22094, GSE23119, GSE7275, GSE8503
Ube3c~2	18	GSE10011, GSE11759, GSE13120, GSE13227, GSE13409, GSE1435, GSE15872, GSE17184, GSE18551, GSE18800, GSE20244, GSE21749, GSE2250, GSE23738, GSE7705, GSE8150, GSE8498, GSE9975
Wasf3	18	GSE12618, GSE14525, GSE16114, GSE17553, GSE17797, GSE18430, GSE20054, GSE21749, GSE22434, GSE22925, GSE4051, GSE4786, GSE6134, GSE6255, GSE6934, GSE7381, GSE8868, GSE9443
Dnajb4	18	GSE11982, GSE12950, GSE13222, GSE13512, GSE13693, GSE15624, GSE15894, GSE17383, GSE18064, GSE1835, GSE5338, GSE6383, GSE7196, GSE7275, GSE7694, GSE7759, GSE8044, GSE8868
5730437N04Rik~3	18	GSE10740, GSE11291, GSE11628, GSE12003, GSE13693, GSE13796, GSE14350, GSE15155, GSE16110, GSE16564, GSE16974, GSE17806, GSE2250, GSE3583, GSE5128, GSE6398, GSE7831, GSE9803
Slk	18	GSE11434, GSE11796, GSE12499, GSE12599, GSE13245, GSE13283, GSE14481, GSE17404, GSE17647, GSE18669, GSE18785, GSE18800, GSE20390, GSE21525, GSE22434, GSE7694, GSE7774, GSE9519
Eif4ebp2	18	GSE10728, GSE12337, GSE12599, GSE16377, GSE18348, GSE18800, GSE19825, GSE21546, GSE21842, GSE2250, GSE4411, GSE6540, GSE6909, GSE7310, GSE7694, GSE7707, GSE9400, GSE9878
Epm2aip1~2	18	GSE11796, GSE12499, GSE14024, GSE15770, GSE16661, GSE19534, GSE19875, GSE21255, GSE4034, GSE4230, GSE4786, GSE5763, GSE6399, GSE6514, GSE6934, GSE7707, GSE8156, GSE9037
Dnajc11	18	GSE11258, GSE12003, GSE12432, GSE12694, GSE13033, GSE13693, GSE16210, GSE17985, GSE18460, GSE18551, GSE20954, GSE21749, GSE23925, GSE4411, GSE6765, GSE7309, GSE7596, GSE9314
Rab43;Rab41	18	GSE10011, GSE10226, GSE12712, GSE12948, GSE13579, GSE14350, GSE14458, GSE15330, GSE15955, GSE16902, GSE17266, GSE17478, GSE17923, GSE17994, GSE19282, GSE23724, GSE7809, GSE9629
Nmt2	18	GSE10813, GSE11356, GSE13302, GSE13335, GSE14222, GSE14431, GSE15155, GSE16114, GSE1871, GSE20523, GSE20735, GSE21137, GSE23738, GSE24350, GSE7694, GSE7705, GSE7774, GSE8966
Elmo2	18	GSE10796, GSE11357, GSE11898, GSE12454, GSE12609, GSE12748, GSE13432, GSE14088, GSE17256, GSE17994, GSE18801, GSE19004, GSE19448, GSE21749, GSE2372, GSE23925, GSE8322, GSE8407
Bcl7a~2	18	GSE12499, GSE13148, GSE1479, GSE15121, GSE15155, GSE16454, GSE16564, GSE18771, GSE20684, GSE21018, GSE21927, GSE4786, GSE5202, GSE5332, GSE7831, GSE8503, GSE9130, GSE9441
Ccdc93~3	18	GSE10528, GSE11120, GSE12415, GSE12421, GSE13245, GSE13283, GSE13443, GSE13796, GSE16994, GSE17886, GSE18704, GSE18800, GSE19825, GSE20918, GSE21546, GSE23495, GSE7357, GSE9012
Sfrs7;Srsf7	18	GSE10202, GSE10965, GSE12078, GSE12333, GSE12599, GSE12694, GSE13033, GSE13106, GSE19875, GSE20645, GSE23002, GSE23738, GSE3583, GSE3889, GSE6196, GSE7852, GSE9131, GSE9892
Vezf1	18	GSE10113, GSE10954, GSE11796, GSE11859, GSE13227, GSE14350, GSE15121, GSE17404, GSE18801, GSE19286, GSE20335, GSE20390, GSE20645, GSE22009, GSE3889, GSE7310, GSE8034, GSE9013
Tmem167~6	17	GSE11161, GSE11687, GSE12003, GSE12454, GSE12498, GSE12712, GSE13409, GSE14395, GSE1479, GSE18326, GSE19448, GSE21255, GSE23002, GSE3889, GSE6255, GSE8313, GSE9465
Mrpl3~3	17	GSE10516, GSE10556, GSE11040, GSE12430, GSE12950, GSE14270, GSE15293, GSE16002, GSE16555, GSE20335, GSE2161, GSE2250, GSE3100, GSE7396, GSE8949, GSE9353, GSE9629
Kdm6b	17	GSE10226, GSE13033, GSE13224, GSE1435, GSE15541, GSE15894, GSE15901, GSE18326, GSE18430, GSE21361, GSE21902, GSE6591, GSE6770, GSE6909, GSE7357, GSE7767, GSE9400
Ankib1;mKIAA1386~2	17	GSE11419, GSE11777, GSE13225, GSE13805, GSE1435, GSE18042, GSE18383, GSE19139, GSE22009, GSE24210, GSE4786, GSE5128, GSE5763, GSE7831, GSE9013, GSE9098, GSE9443
Dhx36	17	GSE10954, GSE11723, GSE11898, GSE13302, GSE13526, GSE13590, GSE15121, GSE17473, GSE17647, GSE17985, GSE19534, GSE20100, GSE21525, GSE7309, GSE7774, GSE8679, GSE9521
Nol12	17	GSE10227, GSE11496, GSE11859, GSE11899, GSE12694, GSE12985, GSE13120, GSE16454, GSE16751, GSE1999, GSE21546, GSE22434, GSE4936, GSE5500, GSE6398, GSE7141, GSE8150
Zfp622	17	GSE10728, GSE10904, GSE14888, GSE14929, GSE15121, GSE15624, GSE15894, GSE17886, GSE18669, GSE4866, GSE5128, GSE6770, GSE7275, GSE7707, GSE8034, GSE8292, GSE8407
Cyfip2~2	17	GSE12454, GSE13432, GSE14350, GSE14415, GSE15541, GSE16751, GSE17806, GSE18551, GSE19448, GSE22313, GSE4786, GSE6514, GSE6909, GSE7875, GSE8044, GSE8949, GSE9509
Kif1c	17	GSE10813, GSE11687, GSE14004, GSE15173, GSE17076, GSE17102, GSE17886, GSE18064, GSE18326, GSE19299, GSE21749, GSE4936, GSE5140, GSE6046, GSE7225, GSE8044, GSE8790
Birc6	17	GSE10167, GSE10776, GSE10848, GSE11141, GSE11723, GSE12518, GSE12581, GSE15894, GSE17383, GSE18430, GSE18617, GSE22046, GSE23002, GSE4288, GSE7310, GSE7694, GSE7764
Inadl~2	17	GSE10162, GSE10954, GSE12421, GSE12454, GSE12599, GSE13227, GSE14431, GSE15293, GSE16100, GSE16104, GSE18551, GSE20645, GSE4034, GSE5124, GSE6591, GSE7762, GSE9294
Mapk1~4	17	GSE10226, GSE10776, GSE11496, GSE11680, GSE12498, GSE12499, GSE12985, GSE14525, GSE15121, GSE15541, GSE16533, GSE17076, GSE22506, GSE7852, GSE8679, GSE9400, GSE9441
Ppp3cb~5	17	GSE10202, GSE11291, GSE12730, GSE13071, GSE14222, GSE15808, GSE22317, GSE23724, GSE3621, GSE4034, GSE4926, GSE5298, GSE5763, GSE7707, GSE8034, GSE9202, GSE9803
Afg3l2	17	GSE10726, GSE10728, GSE10904, GSE11494, GSE13227, GSE15610, GSE17869, GSE18430, GSE18567, GSE19282, GSE4786, GSE5582, GSE6514, GSE7275, GSE7831, GSE8949, GSE9804
Ccdc77	17	GSE10347, GSE10644, GSE10740, GSE10913, GSE12518, GSE12610, GSE15303, GSE17886, GSE18460, GSE20054, GSE23782, GSE6514, GSE7852, GSE8407, GSE9189, GSE9803, GSE9804
Dido1~4	17	GSE11258, GSE12498, GSE12694, GSE1435, GSE15379, GSE16475, GSE16751, GSE17553, GSE18551, GSE18853, GSE21137, GSE7050, GSE7141, GSE7676, GSE7705, GSE7809, GSE9443
Frmd4b~2	17	GSE11253, GSE11343, GSE11687, GSE11759, GSE13805, GSE14365, GSE17497, GSE17511, GSE18551, GSE18800, GSE21137, GSE4866, GSE5332, GSE5587, GSE7767, GSE7831, GSE9294
Trappc6a	17	GSE10094, GSE10525, GSE10776, GSE13120, GSE13283, GSE13306, GSE15293, GSE15303, GSE15872, GSE16377, GSE16533, GSE17256, GSE19282, GSE21749, GSE2372, GSE7141, GSE7784
Crebzf;BC051589~2	17	GSE11680, GSE11796, GSE11818, GSE12498, GSE13335, GSE1435, GSE14888, GSE15121, GSE15232, GSE16364, GSE17404, GSE18042, GSE19076, GSE21515, GSE23182, GSE23782, GSE4926
Crebzf;BC051589~3	17	GSE12001, GSE12498, GSE13335, GSE14222, GSE14458, GSE14888, GSE15121, GSE15146, GSE15232, GSE16364, GSE16925, GSE18042, GSE19076, GSE20513, GSE6882, GSE7141, GSE8503
Eef1d	17	GSE10965, GSE13227, GSE16475, GSE19073, GSE19403, GSE21041, GSE22434, GSE23178, GSE4260, GSE5202, GSE6770, GSE7275, GSE7774, GSE7875, GSE8312, GSE8513, GSE9441
Ube2z	17	GSE11898, GSE12001, GSE13223, GSE14222, GSE15121, GSE15379, GSE17184, GSE18281, GSE21716, GSE4193, GSE6540, GSE6632, GSE8065, GSE8322, GSE8790, GSE9443, GSE9743
H13~7	17	GSE10347, GSE11887, GSE11973, GSE12956, GSE14270, GSE15121, GSE15768, GSE16438, GSE17478, GSE17797, GSE21842, GSE4051, GSE4786, GSE6770, GSE7762, GSE8199, GSE9443
Foxo3	17	GSE10113, GSE10776, GSE11496, GSE11662, GSE11862, GSE12430, GSE14088, GSE14753, GSE16751, GSE18607, GSE20645, GSE20918, GSE21515, GSE6540, GSE7141, GSE7309, GSE7781
Map3k9	17	GSE10113, GSE11291, GSE14561, GSE15580, GSE15894, GSE17322, GSE17994, GSE19729, GSE19875, GSE23495, GSE24350, GSE4041, GSE4142, GSE4695, GSE7020, GSE8621, GSE9441
Ube2v2~4	17	GSE11687, GSE12003, GSE12581, GSE12712, GSE13143, GSE13796, GSE16390, GSE17263, GSE17825, GSE18771, GSE18891, GSE21143, GSE4035, GSE5959, GSE7596, GSE8322, GSE8949
Mef2a	17	GSE10167, GSE10193, GSE12333, GSE13432, GSE15121, GSE16114, GSE19282, GSE20054, GSE21749, GSE4002, GSE4786, GSE6084, GSE6770, GSE7309, GSE8150, GSE8503, GSE9316
Ccpg1	17	GSE13071, GSE13223, GSE13526, GSE13579, GSE14222, GSE15146, GSE16925, GSE17985, GSE20054, GSE20645, GSE4193, GSE4926, GSE6210, GSE6540, GSE6689, GSE7596, GSE9400
Stx17~3	17	GSE11796, GSE12950, GSE12985, GSE13245, GSE13611, GSE14004, GSE14270, GSE16114, GSE16210, GSE16682, GSE17497, GSE17511, GSE19825, GSE24210, GSE6540, GSE7764, GSE9711
Med28	17	GSE10290, GSE10728, GSE10740, GSE10895, GSE10970, GSE12078, GSE12388, GSE12693, GSE12881, GSE14024, GSE15891, GSE17994, GSE18617, GSE20335, GSE21749, GSE7705, GSE8065
Zfp606	17	GSE10954, GSE10970, GSE13796, GSE13805, GSE17076, GSE17316, GSE17404, GSE17825, GSE18551, GSE23002, GSE3100, GSE4002, GSE4193, GSE5921, GSE7705, GSE9123, GSE9202
Tmpo~5	17	GSE10011, GSE10728, GSE12078, GSE12599, GSE13071, GSE13222, GSE13335, GSE16974, GSE17647, GSE17886, GSE1999, GSE20390, GSE22009, GSE22317, GSE4411, GSE6540, GSE8024
Dclk2	17	GSE10227, GSE10525, GSE11120, GSE12609, GSE14007, GSE16104, GSE16533, GSE17797, GSE17994, GSE18326, GSE18551, GSE21224, GSE3822, GSE6867, GSE9130, GSE9202, GSE9441
Lsm11	17	GSE12078, GSE14308, GSE14980, GSE15541, GSE15768, GSE16210, GSE16390, GSE16703, GSE17322, GSE17509, GSE17825, GSE18395, GSE20954, GSE21749, GSE7694, GSE8733, GSE9202
Taf1d	17	GSE10113, GSE10226, GSE10913, GSE11667, GSE14270, GSE14686, GSE17256, GSE17647, GSE19732, GSE20684, GSE21711, GSE22935, GSE5202, GSE5332, GSE7141, GSE8488, GSE9131
Zfp106~5	17	GSE12985, GSE13032, GSE13409, GSE13796, GSE13873, GSE14481, GSE16925, GSE17509, GSE18281, GSE18460, GSE18567, GSE19825, GSE21738, GSE22125, GSE6689, GSE7430, GSE8503
Cep68	17	GSE11040, GSE12078, GSE12881, GSE14431, GSE15541, GSE15633, GSE15894, GSE16110, GSE16454, GSE18042, GSE18800, GSE18801, GSE19732, GSE20645, GSE21515, GSE2250, GSE4230
Caprin1~5	17	GSE11358, GSE12078, GSE12609, GSE13071, GSE16994, GSE17794, GSE19517, GSE20100, GSE21361, GSE23724, GSE4926, GSE6196, GSE6934, GSE7694, GSE8790, GSE9294, GSE9441
Cxcl12	17	GSE10528, GSE13227, GSE13432, GSE13512, GSE16104, GSE18341, GSE19403, GSE19534, GSE2161, GSE23178, GSE4034, GSE6858, GSE7707, GSE9130, GSE9131, GSE9443, GSE9465
Nfatc2~2	17	GSE10516, GSE10813, GSE11664, GSE13229, GSE14415, GSE16902, GSE17383, GSE19502, GSE19528, GSE21033, GSE23114, GSE2372, GSE6980, GSE7831, GSE8868, GSE9131, GSE9711
Cux1	17	GSE10011, GSE10347, GSE11818, GSE12498, GSE12609, GSE13333, GSE13873, GSE16564, GSE16661, GSE17184, GSE17553, GSE22009, GSE4411, GSE6291, GSE6980, GSE7705, GSE8065
Riok2	17	GSE10913, GSE12421, GSE14270, GSE15121, GSE15580, GSE15640, GSE15733, GSE15872, GSE16707, GSE17553, GSE17647, GSE18064, GSE21749, GSE6674, GSE7275, GSE7333, GSE7348
Rcor1	17	GSE13120, GSE15894, GSE16377, GSE18211, GSE18567, GSE18801, GSE19286, GSE21822, GSE23725, GSE23782, GSE3463, GSE4230, GSE7141, GSE7219, GSE7705, GSE7762, GSE8322
Cfl2	17	GSE10011, GSE11253, GSE11667, GSE11684, GSE12432, GSE12454, GSE14270, GSE16364, GSE16623, GSE19403, GSE20302, GSE20513, GSE20954, GSE7225, GSE7762, GSE9400, GSE9443
Sf3b1	17	GSE11141, GSE12333, GSE12599, GSE12694, GSE14222, GSE18348, GSE18551, GSE18669, GSE20100, GSE20918, GSE3583, GSE4260, GSE4308, GSE7225, GSE8034, GSE8679, GSE9202
Rbx1~2	17	GSE10627, GSE11258, GSE12078, GSE13283, GSE14686, GSE16377, GSE17076, GSE18211, GSE21515, GSE23114, GSE3653, GSE5587, GSE6255, GSE7694, GSE8044, GSE9316, GSE9441
Uros	17	GSE10347, GSE10740, GSE10776, GSE12078, GSE13526, GSE14350, GSE15379, GSE15610, GSE15640, GSE21361, GSE24210, GSE6398, GSE6875, GSE7875, GSE8621, GSE8678, GSE9316
C230096C10Rik~2	17	GSE12730, GSE13071, GSE14395, GSE17076, GSE17266, GSE17404, GSE17478, GSE17553, GSE19534, GSE21361, GSE2161, GSE4034, GSE4926, GSE6689, GSE7707, GSE9443, GSE9760
Ncoa3	17	GSE11258, GSE11759, GSE11796, GSE12908, GSE1435, GSE17383, GSE17553, GSE17806, GSE1871, GSE21361, GSE23724, GSE24210, GSE4142, GSE7069, GSE7141, GSE8868, GSE9400
Nfx1~3	17	GSE11796, GSE11898, GSE12333, GSE13409, GSE1435, GSE14525, GSE15121, GSE17511, GSE17553, GSE17647, GSE18135, GSE21515, GSE21583, GSE23725, GSE7141, GSE8503, GSE9400
Eif2ak1~7	17	GSE10011, GSE10273, GSE12337, GSE12707, GSE12810, GSE15155, GSE15902, GSE17062, GSE17322, GSE20244, GSE21137, GSE21267, GSE6084, GSE6909, GSE8034, GSE8790, GSE9975
Ank3~3	17	GSE12956, GSE13120, GSE13590, GSE16691, GSE19073, GSE19687, GSE19875, GSE20645, GSE21137, GSE23738, GSE4051, GSE4786, GSE5298, GSE7774, GSE8150, GSE9441, GSE9803
Diablo	17	GSE10011, GSE10556, GSE11040, GSE11687, GSE12810, GSE14431, GSE15303, GSE16380, GSE17478, GSE18281, GSE18430, GSE19286, GSE2161, GSE22009, GSE23724, GSE7219, GSE7948
Etnk1	17	GSE10908, GSE11496, GSE11796, GSE12073, GSE14308, GSE15871, GSE16104, GSE19004, GSE19299, GSE21749, GSE22925, GSE3822, GSE5332, GSE6934, GSE8034, GSE8966, GSE9913
Tmcc1	17	GSE10202, GSE12599, GSE13227, GSE14007, GSE15733, GSE16475, GSE18064, GSE18430, GSE21749, GSE2250, GSE3463, GSE4411, GSE7764, GSE7774, GSE8034, GSE8790, GSE9400
4930402H24Rik~4	17	GSE10347, GSE13302, GSE15349, GSE16067, GSE16114, GSE16210, GSE16623, GSE17647, GSE17825, GSE17840, GSE20620, GSE21822, GSE2372, GSE4786, GSE7705, GSE8044, GSE9441
ORF19	17	GSE10776, GSE11667, GSE12432, GSE12693, GSE13493, GSE13590, GSE17404, GSE17473, GSE17825, GSE18322, GSE3463, GSE3889, GSE5202, GSE5332, GSE7141, GSE7275, GSE9247
Rmnd5a	17	GSE10239, GSE11687, GSE11796, GSE11818, GSE11898, GSE13443, GSE15121, GSE18148, GSE1871, GSE19073, GSE4002, GSE5202, GSE6196, GSE6689, GSE7774, GSE8312, GSE9202
Tm9sf3~3	17	GSE11221, GSE11258, GSE11898, GSE12078, GSE13032, GSE15121, GSE16661, GSE17184, GSE1871, GSE20100, GSE21361, GSE6196, GSE7141, GSE7324, GSE7784, GSE9123, GSE9400
Pdlim7	17	GSE10202, GSE12950, GSE12956, GSE13071, GSE13143, GSE14024, GSE15155, GSE16110, GSE17511, GSE18853, GSE5333, GSE8044, GSE8498, GSE9202, GSE9441, GSE9803, GSE9804
C1d~2	17	GSE10113, GSE10776, GSE12421, GSE12810, GSE13409, GSE16454, GSE17869, GSE17886, GSE19534, GSE3100, GSE3822, GSE4035, GSE4193, GSE7275, GSE7831, GSE9563, GSE9803
C1d~3	17	GSE10113, GSE11723, GSE11796, GSE13409, GSE13796, GSE14222, GSE15541, GSE15955, GSE17553, GSE19534, GSE21836, GSE23755, GSE4866, GSE5763, GSE7219, GSE7596, GSE9629
Mapk8;Mapk10	17	GSE11777, GSE12599, GSE13526, GSE16564, GSE17806, GSE20100, GSE21361, GSE21606, GSE21836, GSE22009, GSE23738, GSE3889, GSE6196, GSE7141, GSE7784, GSE7875, GSE9400
Mapk8;Mapk10~2	17	GSE10162, GSE10516, GSE10728, GSE10904, GSE15330, GSE18064, GSE20335, GSE20514, GSE23308, GSE2372, GSE5037, GSE6196, GSE7020, GSE7357, GSE7831, GSE9400, GSE9629
Pum2~2	17	GSE10239, GSE10728, GSE10908, GSE10954, GSE11258, GSE13547, GSE13796, GSE15379, GSE16377, GSE18551, GSE20621, GSE21368, GSE21749, GSE23724, GSE3203, GSE3822, GSE9297
Trak1~6	17	GSE10776, GSE10954, GSE11990, GSE13033, GSE13493, GSE15155, GSE16691, GSE18326, GSE19517, GSE19616, GSE20054, GSE20391, GSE21361, GSE6196, GSE7050, GSE7342, GSE9804
Stx6~2	17	GSE10740, GSE10954, GSE11419, GSE12730, GSE17796, GSE19729, GSE19875, GSE21143, GSE21255, GSE22506, GSE2372, GSE5332, GSE6770, GSE7141, GSE7767, GSE8156, GSE8949
Atp6v1e1	17	GSE10726, GSE12950, GSE13223, GSE13873, GSE14458, GSE16682, GSE17263, GSE17553, GSE17886, GSE18135, GSE19282, GSE20335, GSE20645, GSE21224, GSE6875, GSE9441, GSE9711
Tubb5	17	GSE10162, GSE10908, GSE10954, GSE13224, GSE13245, GSE13799, GSE15901, GSE16104, GSE17383, GSE17886, GSE18326, GSE4308, GSE6980, GSE7141, GSE8312, GSE9202, GSE9760
Ncbp2	17	GSE10162, GSE11796, GSE12421, GSE12694, GSE14431, GSE15121, GSE15901, GSE17473, GSE20100, GSE21749, GSE23780, GSE23782, GSE5338, GSE6196, GSE7309, GSE7605, GSE9189
Crem~5	17	GSE10806, GSE12499, GSE12881, GSE13335, GSE15303, GSE16661, GSE16925, GSE18136, GSE20513, GSE20570, GSE20645, GSE6623, GSE6689, GSE7605, GSE8269, GSE8621, GSE9037
Psmc4	17	GSE12003, GSE12581, GSE12599, GSE13796, GSE13873, GSE16207, GSE16902, GSE18430, GSE19825, GSE22506, GSE2250, GSE3889, GSE4193, GSE5128, GSE5202, GSE6689, GSE7275
Cpsf6~8	17	GSE10273, GSE11287, GSE11496, GSE12078, GSE12498, GSE13948, GSE15541, GSE16002, GSE16104, GSE17102, GSE21836, GSE7257, GSE7705, GSE7809, GSE7875, GSE9316, GSE9913
St13	17	GSE11291, GSE12001, GSE12078, GSE12454, GSE14222, GSE15121, GSE15901, GSE18326, GSE19073, GSE19732, GSE19793, GSE21525, GSE22935, GSE6850, GSE6934, GSE7694, GSE9629
Cnnm3;Acdp3	17	GSE11796, GSE12073, GSE12948, GSE15580, GSE15894, GSE16110, GSE18460, GSE18551, GSE20302, GSE21749, GSE3203, GSE5298, GSE7596, GSE7831, GSE8044, GSE8322, GSE9037
Enpp3	17	GSE11723, GSE13143, GSE13512, GSE14004, GSE16691, GSE16703, GSE17797, GSE17825, GSE19233, GSE19286, GSE21515, GSE23495, GSE4002, GSE7069, GSE8044, GSE8564, GSE9629
Enpp3~2	17	GSE10728, GSE10913, GSE11040, GSE11723, GSE11898, GSE14004, GSE16207, GSE16691, GSE17825, GSE19233, GSE19299, GSE20513, GSE21606, GSE4411, GSE6591, GSE6689, GSE8044
Dctn4~3	17	GSE10011, GSE10162, GSE12881, GSE13143, GSE16390, GSE17404, GSE18551, GSE20335, GSE21137, GSE21841, GSE21902, GSE4786, GSE6813, GSE7396, GSE8313, GSE9189, GSE9760
Rab14	17	GSE10011, GSE10273, GSE11343, GSE11796, GSE14686, GSE17263, GSE17994, GSE18326, GSE19403, GSE23700, GSE23782, GSE3463, GSE6196, GSE7784, GSE7875, GSE8828, GSE9018
Rab14~2	17	GSE10011, GSE10273, GSE10627, GSE11258, GSE11796, GSE13143, GSE15232, GSE15760, GSE18326, GSE19286, GSE19403, GSE19793, GSE23738, GSE3463, GSE6046, GSE8044, GSE8513
Ndufab1	17	GSE10113, GSE10740, GSE10776, GSE10904, GSE13443, GSE15121, GSE17316, GSE17647, GSE18042, GSE18326, GSE18348, GSE21606, GSE5582, GSE6689, GSE7275, GSE7774, GSE9878
Ccny~5	17	GSE10094, GSE11194, GSE12001, GSE14024, GSE14753, GSE15433, GSE16377, GSE20696, GSE21041, GSE6875, GSE6882, GSE7141, GSE7694, GSE9131, GSE9297, GSE9892, GSE9913
Tdrd3~2	17	GSE11253, GSE12432, GSE12881, GSE13873, GSE14270, GSE14753, GSE15121, GSE15620, GSE16751, GSE17806, GSE17910, GSE18801, GSE20636, GSE20645, GSE3463, GSE7309, GSE7596
Zfp64~2	17	GSE14004, GSE14366, GSE15894, GSE16389, GSE17076, GSE18551, GSE18853, GSE19616, GSE19689, GSE20391, GSE4193, GSE5338, GSE7605, GSE7774, GSE7784, GSE7875, GSE9804
Dnajc6	17	GSE11419, GSE13579, GSE13693, GSE14350, GSE18326, GSE19448, GSE19517, GSE20735, GSE21738, GSE5037, GSE6134, GSE6196, GSE6815, GSE7069, GSE8966, GSE9189, GSE9443
Srprb	17	GSE10262, GSE11343, GSE11796, GSE13873, GSE14222, GSE16390, GSE16629, GSE18064, GSE18800, GSE20390, GSE20684, GSE21836, GSE23724, GSE4411, GSE9202, GSE9629, GSE9725
Slc38a2~2	17	GSE10528, GSE10965, GSE11680, GSE12003, GSE13143, GSE13283, GSE14888, GSE16475, GSE17553, GSE21749, GSE6383, GSE7275, GSE7774, GSE8312, GSE8790, GSE9443, GSE9465
Rnf220	17	GSE10740, GSE10769, GSE10796, GSE12748, GSE14243, GSE14270, GSE15580, GSE15610, GSE17256, GSE17985, GSE19004, GSE21033, GSE4034, GSE4035, GSE5338, GSE7141, GSE8621
Setx	17	GSE11667, GSE11680, GSE12498, GSE12609, GSE13333, GSE14088, GSE14366, GSE17316, GSE19073, GSE4288, GSE5338, GSE6875, GSE7141, GSE7676, GSE8150, GSE8503, GSE9330
Csnk2a2	17	GSE10011, GSE10347, GSE11343, GSE11496, GSE11723, GSE12693, GSE15379, GSE15733, GSE17647, GSE18853, GSE21267, GSE21842, GSE23725, GSE23738, GSE6867, GSE7225, GSE9330
Eif4g2~4	17	GSE11796, GSE11982, GSE12078, GSE13143, GSE15541, GSE15894, GSE16475, GSE16564, GSE16660, GSE17553, GSE18551, GSE18617, GSE19668, GSE23182, GSE7424, GSE8091, GSE8790
Zfp318	17	GSE10202, GSE11664, GSE12003, GSE12599, GSE15155, GSE16207, GSE18211, GSE19004, GSE20391, GSE20645, GSE20987, GSE21224, GSE21841, GSE5582, GSE7275, GSE7707, GSE8503
Luc7l2~3	17	GSE10273, GSE11434, GSE11684, GSE11796, GSE12499, GSE12599, GSE13071, GSE14222, GSE15121, GSE15303, GSE16751, GSE16902, GSE19875, GSE20684, GSE6196, GSE7309, GSE8503
Slc45a4	17	GSE10776, GSE10806, GSE10965, GSE11291, GSE14525, GSE15729, GSE16994, GSE19448, GSE21137, GSE23738, GSE3889, GSE6255, GSE6540, GSE6765, GSE9202, GSE9297, GSE9314
Arf3	17	GSE10784, GSE10813, GSE11759, GSE13245, GSE13306, GSE15303, GSE16377, GSE16389, GSE16925, GSE17886, GSE22125, GSE5124, GSE5332, GSE6689, GSE7141, GSE8771, GSE9123
Arf6	17	GSE10262, GSE11667, GSE11796, GSE12599, GSE12609, GSE13143, GSE13224, GSE13227, GSE13245, GSE13805, GSE14222, GSE15902, GSE17647, GSE17886, GSE23002, GSE7225, GSE7676
Slc25a32	17	GSE10239, GSE10806, GSE10954, GSE12078, GSE12499, GSE12599, GSE13223, GSE15733, GSE15902, GSE17647, GSE18771, GSE20954, GSE22094, GSE6689, GSE7309, GSE7774, GSE8503
Rpap2	17	GSE10011, GSE12950, GSE13120, GSE14270, GSE14525, GSE14888, GSE15121, GSE15901, GSE17985, GSE18669, GSE19729, GSE20335, GSE21711, GSE23725, GSE4926, GSE6399, GSE9804
Stam~2	17	GSE10365, GSE14350, GSE1479, GSE14888, GSE15580, GSE15872, GSE16002, GSE16390, GSE17825, GSE21143, GSE21189, GSE21361, GSE24350, GSE6591, GSE7196, GSE7596, GSE7831
Prrg1	17	GSE10727, GSE10908, GSE11818, GSE12499, GSE13225, GSE14929, GSE16994, GSE17825, GSE18135, GSE18430, GSE18551, GSE5037, GSE5921, GSE7342, GSE8949, GSE9012, GSE9711
Prosc~2	17	GSE10347, GSE12454, GSE12985, GSE13443, GSE13590, GSE17263, GSE18004, GSE23925, GSE6540, GSE7342, GSE7831, GSE8156, GSE8513, GSE9098, GSE9441, GSE9743, GSE9804
Slc35a3~2	17	GSE10239, GSE11723, GSE13590, GSE14088, GSE14222, GSE14270, GSE15121, GSE15303, GSE16660, GSE19403, GSE20390, GSE21749, GSE21905, GSE4193, GSE4288, GSE5202, GSE6689
Map3k12	17	GSE12748, GSE12985, GSE13032, GSE14222, GSE14270, GSE14499, GSE15303, GSE17797, GSE17910, GSE18800, GSE2250, GSE4230, GSE4866, GSE6813, GSE7141, GSE7707, GSE9314
Adk	17	GSE10011, GSE11680, GSE12618, GSE12707, GSE13224, GSE13611, GSE14350, GSE15902, GSE20645, GSE22009, GSE23114, GSE4308, GSE7705, GSE8034, GSE8710, GSE9533, GSE9975
Zfp84~2	17	GSE10202, GSE11291, GSE12499, GSE13032, GSE14270, GSE16555, GSE17794, GSE17985, GSE19369, GSE21224, GSE21361, GSE21716, GSE2250, GSE3583, GSE8024, GSE9202, GSE9743
Nrxn3	17	GSE10290, GSE11662, GSE12430, GSE13071, GSE1435, GSE14431, GSE15580, GSE15872, GSE16454, GSE17869, GSE19825, GSE20235, GSE21137, GSE23182, GSE5140, GSE7705, GSE9711
Gatad2a~2	17	GSE10954, GSE12078, GSE13106, GSE13245, GSE14024, GSE14222, GSE14350, GSE15902, GSE16751, GSE16925, GSE17316, GSE17513, GSE19073, GSE3100, GSE5202, GSE8024, GSE9400
Zfp142	17	GSE10895, GSE10908, GSE11291, GSE1479, GSE15155, GSE15733, GSE16390, GSE17886, GSE18430, GSE19793, GSE21224, GSE22313, GSE7275, GSE7596, GSE7831, GSE8790, GSE9441
Zfp142~2	17	GSE10769, GSE11258, GSE11291, GSE11343, GSE11667, GSE15724, GSE17473, GSE19073, GSE19517, GSE21546, GSE22313, GSE23002, GSE6084, GSE6285, GSE6398, GSE7694, GSE7831
Zbed3	17	GSE11253, GSE13409, GSE13946, GSE18224, GSE21368, GSE21583, GSE23724, GSE4786, GSE6689, GSE6867, GSE7605, GSE7831, GSE8065, GSE9371, GSE9443, GSE9471, GSE9878
Zrsr2~2	17	GSE11291, GSE11419, GSE11818, GSE13799, GSE15872, GSE16110, GSE16691, GSE17404, GSE18551, GSE19073, GSE20100, GSE20335, GSE6934, GSE7219, GSE7342, GSE7707, GSE9012
Zrsr2~3	17	GSE10806, GSE10813, GSE12454, GSE12499, GSE12694, GSE12712, GSE13033, GSE14222, GSE14308, GSE17256, GSE18351, GSE19408, GSE20100, GSE21361, GSE21525, GSE3100, GSE3889
Araf~5	17	GSE10848, GSE10970, GSE11343, GSE11684, GSE13120, GSE13302, GSE14222, GSE14395, GSE15741, GSE16377, GSE16902, GSE18064, GSE23738, GSE23755, GSE4926, GSE8065, GSE8150
Pik3ca~2	17	GSE10627, GSE11804, GSE13120, GSE13229, GSE13796, GSE14004, GSE15901, GSE18348, GSE19110, GSE21749, GSE23724, GSE4193, GSE5128, GSE5202, GSE7831, GSE8044, GSE9131
Zfp697~2	17	GSE10175, GSE12078, GSE12499, GSE13033, GSE13335, GSE13512, GSE15741, GSE16067, GSE16390, GSE16705, GSE17383, GSE17896, GSE19732, GSE20570, GSE22506, GSE3414, GSE8044
Snord15b;Rps3~4	17	GSE11358, GSE11775, GSE12454, GSE13223, GSE13224, GSE13225, GSE13245, GSE13259, GSE13335, GSE15318, GSE18064, GSE18281, GSE19732, GSE2250, GSE5332, GSE6934, GSE8034
Dnajc18	17	GSE10970, GSE11796, GSE16114, GSE17647, GSE17886, GSE17994, GSE1835, GSE18551, GSE18740, GSE18801, GSE20636, GSE21822, GSE2250, GSE5338, GSE6210, GSE6980, GSE8065
Nmt2~2	17	GSE10776, GSE11356, GSE11684, GSE12618, GSE13693, GSE17404, GSE17473, GSE18211, GSE19875, GSE20621, GSE21749, GSE2250, GSE6674, GSE6770, GSE7762, GSE9400, GSE9443
Pgpep1~2	17	GSE10162, GSE10895, GSE11796, GSE14270, GSE15318, GSE15541, GSE17647, GSE17910, GSE18348, GSE19286, GSE20390, GSE20513, GSE21836, GSE6196, GSE6591, GSE7155, GSE9629
Slc25a39	17	GSE10813, GSE10954, GSE11973, GSE12421, GSE15232, GSE15633, GSE16585, GSE18064, GSE18148, GSE18648, GSE19732, GSE4034, GSE7676, GSE7707, GSE9202, GSE9330, GSE9443
Tpd52l2	17	GSE10806, GSE11557, GSE12499, GSE12948, GSE13306, GSE14004, GSE16564, GSE17473, GSE17886, GSE18669, GSE19875, GSE20100, GSE21842, GSE22094, GSE3463, GSE7605, GSE8313
Samhd1	17	GSE10011, GSE12421, GSE13333, GSE13490, GSE14980, GSE16475, GSE16691, GSE17404, GSE17513, GSE21361, GSE3822, GSE5202, GSE5921, GSE7302, GSE8431, GSE9037, GSE9519
Ammecr1l~2	16	GSE13563, GSE14308, GSE14350, GSE14499, GSE17994, GSE18326, GSE18348, GSE18551, GSE18800, GSE20244, GSE21546, GSE23738, GSE3463, GSE4230, GSE7430, GSE8091
Tia1~6	16	GSE10239, GSE10365, GSE12003, GSE15894, GSE18326, GSE18669, GSE20570, GSE23780, GSE4002, GSE4411, GSE5202, GSE6681, GSE6934, GSE7764, GSE8966, GSE9013
Tmem167~7	16	GSE10239, GSE11687, GSE12078, GSE12432, GSE12950, GSE14415, GSE15624, GSE15894, GSE19076, GSE21836, GSE4002, GSE4786, GSE7275, GSE8790, GSE9316, GSE9519
Cmah;CMAH	16	GSE10273, GSE10740, GSE10904, GSE11382, GSE11899, GSE12421, GSE12432, GSE13730, GSE15955, GSE16661, GSE17184, GSE19825, GSE2161, GSE24350, GSE7767, GSE9249
Ankrd33b~2	16	GSE13302, GSE13692, GSE15379, GSE1871, GSE18800, GSE20352, GSE21018, GSE21137, GSE21515, GSE5587, GSE5921, GSE6850, GSE7767, GSE7784, GSE8828, GSE9013
Prpf6	16	GSE10904, GSE13103, GSE13796, GSE15894, GSE15902, GSE21902, GSE22125, GSE22313, GSE23738, GSE4288, GSE6591, GSE7219, GSE7809, GSE8091, GSE8790, GSE9804
Rem1;AK078772	16	GSE13148, GSE13224, GSE13227, GSE13302, GSE15794, GSE16073, GSE17322, GSE18135, GSE18740, GSE19408, GSE4260, GSE6046, GSE6134, GSE7605, GSE8488, GSE9202
Htatsf1	16	GSE11258, GSE11419, GSE11898, GSE13245, GSE16454, GSE18396, GSE20575, GSE21836, GSE22317, GSE22871, GSE22925, GSE3463, GSE4288, GSE6210, GSE8065, GSE8322
Ufm1	16	GSE13283, GSE13335, GSE14024, GSE14088, GSE15121, GSE16705, GSE18351, GSE18567, GSE20645, GSE21255, GSE23738, GSE3889, GSE4411, GSE9012, GSE9297, GSE9725
Papola~2	16	GSE10011, GSE10273, GSE13106, GSE17263, GSE18348, GSE19502, GSE20335, GSE21711, GSE3583, GSE5921, GSE6255, GSE6291, GSE7676, GSE7694, GSE7958, GSE9913
Wwp1	16	GSE10965, GSE11667, GSE11796, GSE12078, GSE12432, GSE13033, GSE14004, GSE14242, GSE14270, GSE15121, GSE16623, GSE20987, GSE7596, GSE7774, GSE8044, GSE9400
Fbxw2~5	16	GSE10226, GSE10273, GSE10525, GSE11664, GSE11680, GSE12599, GSE13033, GSE13120, GSE13227, GSE14431, GSE15146, GSE19687, GSE4260, GSE5338, GSE7705, GSE9371
Mapk1~5	16	GSE11253, GSE14004, GSE14525, GSE15121, GSE16533, GSE17076, GSE17266, GSE17513, GSE19403, GSE2161, GSE21716, GSE6591, GSE7141, GSE7225, GSE7852, GSE9441
Ubr3~2	16	GSE13106, GSE13563, GSE14350, GSE15640, GSE15902, GSE16002, GSE17509, GSE19282, GSE21041, GSE21927, GSE4786, GSE7275, GSE8065, GSE8312, GSE8790, GSE9441
2410002O22Rik~2	16	GSE10784, GSE12078, GSE13129, GSE13302, GSE13335, GSE14525, GSE15121, GSE16114, GSE17263, GSE19403, GSE20645, GSE22094, GSE5202, GSE6196, GSE8790, GSE9743
Myl12b	16	GSE10239, GSE10516, GSE12467, GSE13143, GSE13432, GSE15379, GSE17553, GSE18281, GSE19194, GSE19282, GSE20575, GSE21842, GSE22046, GSE3100, GSE4193, GSE9563
Gemin5	16	GSE10556, GSE10776, GSE11777, GSE12950, GSE13402, GSE14270, GSE15770, GSE16644, GSE19528, GSE21606, GSE2250, GSE6591, GSE7333, GSE9202, GSE9316, GSE9629
Wdr37~5	16	GSE10113, GSE10556, GSE12454, GSE15326, GSE15901, GSE17062, GSE19073, GSE19076, GSE19194, GSE21255, GSE21749, GSE4034, GSE7141, GSE7705, GSE7707, GSE9314
Rpl7l1	16	GSE11667, GSE13071, GSE13981, GSE14270, GSE14525, GSE15121, GSE17647, GSE18348, GSE19502, GSE3583, GSE6770, GSE6813, GSE7596, GSE7852, GSE8322, GSE8564
Ywhaz~2	16	GSE10954, GSE11358, GSE13223, GSE13227, GSE14222, GSE14308, GSE21018, GSE21822, GSE3653, GSE6196, GSE6591, GSE6957, GSE7069, GSE7196, GSE8044, GSE9443
Dido1~5	16	GSE10202, GSE11258, GSE12467, GSE13283, GSE16390, GSE16475, GSE16751, GSE17184, GSE18224, GSE18551, GSE23738, GSE23755, GSE3583, GSE7676, GSE8790, GSE9563
Dido1~6	16	GSE11258, GSE12505, GSE12518, GSE12694, GSE14561, GSE14906, GSE16475, GSE16623, GSE16751, GSE17553, GSE18551, GSE21137, GSE7050, GSE7141, GSE7781, GSE9975
Actr2	16	GSE10011, GSE10262, GSE10273, GSE11898, GSE13981, GSE15303, GSE15379, GSE16390, GSE18064, GSE20645, GSE22935, GSE23002, GSE23738, GSE6046, GSE7605, GSE8322
Cbx4	16	GSE11796, GSE13120, GSE14088, GSE14366, GSE14499, GSE15901, GSE16691, GSE19286, GSE21515, GSE21749, GSE23738, GSE6046, GSE6591, GSE7275, GSE8503, GSE8790
Med1	16	GSE11990, GSE13224, GSE13547, GSE17102, GSE17994, GSE18800, GSE2250, GSE23725, GSE6398, GSE6591, GSE6934, GSE7774, GSE8503, GSE9400, GSE9629, GSE9913
Get4	16	GSE11898, GSE12599, GSE13302, GSE13547, GSE14004, GSE14007, GSE15173, GSE15620, GSE16210, GSE17263, GSE21189, GSE21361, GSE3463, GSE6196, GSE9124, GSE9400
Gnao1	16	GSE11141, GSE11859, GSE12454, GSE13563, GSE13590, GSE15872, GSE16564, GSE18567, GSE1871, GSE19403, GSE4034, GSE6196, GSE7487, GSE8065, GSE9330, GSE9913
Ggps1	16	GSE10226, GSE11419, GSE11687, GSE12599, GSE12985, GSE14222, GSE15121, GSE17886, GSE17985, GSE19825, GSE20636, GSE23738, GSE5763, GSE6196, GSE9400, GSE9913
Ap3s2~3	16	GSE11194, GSE11796, GSE12078, GSE13512, GSE14024, GSE14415, GSE17076, GSE17910, GSE19073, GSE19076, GSE19403, GSE20684, GSE6134, GSE6210, GSE6540, GSE6875
Fxr1	16	GSE10776, GSE10965, GSE11258, GSE11667, GSE12421, GSE12432, GSE14222, GSE15541, GSE16533, GSE20696, GSE20987, GSE21749, GSE23738, GSE3583, GSE4193, GSE6291
Slc39a3	16	GSE10813, GSE10908, GSE10965, GSE12599, GSE12730, GSE13302, GSE13335, GSE13590, GSE14308, GSE18348, GSE20514, GSE24031, GSE3889, GSE6196, GSE8621, GSE9441
Tsga14	16	GSE10202, GSE10556, GSE11684, GSE11775, GSE12078, GSE12432, GSE12881, GSE13335, GSE13946, GSE14350, GSE4288, GSE5140, GSE6383, GSE7257, GSE8044, GSE9892
Ube2f	16	GSE10895, GSE11494, GSE12078, GSE12454, GSE12467, GSE14270, GSE15902, GSE17383, GSE20100, GSE21361, GSE21606, GSE23178, GSE4041, GSE7275, GSE7694, GSE7762
Treml2	16	GSE10273, GSE10769, GSE11434, GSE12073, GSE12421, GSE12536, GSE13302, GSE15580, GSE15770, GSE15894, GSE16661, GSE1871, GSE19528, GSE5333, GSE6134, GSE8678
Sclt1	16	GSE10011, GSE11680, GSE13409, GSE13611, GSE13693, GSE14101, GSE16454, GSE18551, GSE21583, GSE23782, GSE6196, GSE7275, GSE7396, GSE7705, GSE9443, GSE9913
Napa	16	GSE10913, GSE13335, GSE13873, GSE14088, GSE14222, GSE14242, GSE17553, GSE17647, GSE17886, GSE18322, GSE20335, GSE21137, GSE21255, GSE21749, GSE7605, GSE7764
Igfbp5	16	GSE10806, GSE11494, GSE12073, GSE13120, GSE13443, GSE14024, GSE14365, GSE15729, GSE20696, GSE7275, GSE8044, GSE8091, GSE8150, GSE8563, GSE8564, GSE9330
Mon2	16	GSE10728, GSE10806, GSE10904, GSE11667, GSE12421, GSE12432, GSE13071, GSE13611, GSE15121, GSE15624, GSE20100, GSE20390, GSE20514, GSE20523, GSE5582, GSE9202
Otub1	16	GSE10011, GSE12518, GSE14024, GSE14088, GSE14350, GSE14415, GSE15901, GSE16002, GSE16012, GSE18281, GSE19687, GSE3889, GSE4230, GSE5202, GSE6595, GSE9892
Plp1	16	GSE10970, GSE11684, GSE13143, GSE13225, GSE14350, GSE14929, GSE17404, GSE18430, GSE18785, GSE19076, GSE19517, GSE20244, GSE6084, GSE7875, GSE8407, GSE8868
Phip	16	GSE11818, GSE13223, GSE13227, GSE18042, GSE18891, GSE23738, GSE5202, GSE6540, GSE6623, GSE6850, GSE6934, GSE7596, GSE7774, GSE8034, GSE8044, GSE9353
Cdc37l1~4	16	GSE10113, GSE13224, GSE14431, GSE14481, GSE16682, GSE17647, GSE17794, GSE18281, GSE18348, GSE18801, GSE19282, GSE19408, GSE21711, GSE7141, GSE7219, GSE9443
Epb4.1l1	16	GSE10285, GSE10908, GSE11680, GSE11796, GSE12985, GSE13143, GSE14270, GSE14499, GSE15741, GSE16475, GSE16994, GSE21137, GSE5124, GSE8710, GSE8949, GSE9913
Numb	16	GSE10162, GSE10954, GSE10970, GSE11796, GSE11982, GSE13229, GSE14222, GSE15121, GSE17806, GSE18348, GSE18704, GSE19436, GSE19448, GSE6770, GSE7685, GSE8044
Usp48~4	16	GSE10904, GSE11899, GSE13223, GSE13547, GSE13590, GSE14499, GSE15580, GSE20987, GSE21749, GSE22313, GSE2250, GSE23738, GSE3203, GSE7310, GSE9521, GSE9743
Sf3a1	16	GSE10970, GSE11018, GSE11667, GSE13333, GSE14350, GSE14525, GSE16100, GSE16564, GSE16751, GSE17383, GSE21267, GSE21525, GSE3203, GSE3583, GSE9549, GSE9743
Stx17~4	16	GSE11796, GSE12078, GSE12432, GSE13143, GSE14004, GSE14222, GSE17497, GSE1871, GSE18800, GSE24210, GSE6196, GSE6540, GSE6765, GSE7774, GSE8044, GSE9465
Tmpo~6	16	GSE10202, GSE10347, GSE10728, GSE11667, GSE12432, GSE13071, GSE14222, GSE17647, GSE20390, GSE4411, GSE4695, GSE5582, GSE6134, GSE6210, GSE7309, GSE9202
Hspa13~3	16	GSE10226, GSE10908, GSE11990, GSE13223, GSE13224, GSE13225, GSE14365, GSE15794, GSE16210, GSE18430, GSE19668, GSE19793, GSE21905, GSE6540, GSE8322, GSE8681
Nol7	16	GSE11253, GSE11557, GSE11796, GSE12599, GSE13259, GSE13693, GSE14499, GSE14888, GSE17076, GSE19502, GSE20235, GSE20621, GSE4411, GSE4786, GSE7225, GSE9400
Osbpl9	16	GSE10516, GSE12985, GSE13033, GSE13143, GSE15901, GSE16377, GSE17553, GSE18348, GSE18551, GSE19194, GSE19448, GSE1999, GSE23002, GSE7275, GSE8156, GSE8966
Pak1ip1	16	GSE10167, GSE10904, GSE12421, GSE12707, GSE13227, GSE13796, GSE14431, GSE14686, GSE18669, GSE19282, GSE21137, GSE7069, GSE7324, GSE7762, GSE7781, GSE9443
Mpg	16	GSE10776, GSE13032, GSE13245, GSE14222, GSE16751, GSE18326, GSE18348, GSE19282, GSE19997, GSE2250, GSE23725, GSE6591, GSE6934, GSE7762, GSE8156, GSE9743
Caprin1~6	16	GSE11358, GSE12078, GSE12609, GSE13071, GSE16994, GSE17794, GSE17825, GSE19517, GSE20100, GSE21361, GSE4936, GSE6196, GSE6934, GSE7694, GSE8679, GSE9441
Ptbp1	16	GSE13071, GSE13796, GSE15894, GSE15901, GSE15902, GSE16104, GSE18281, GSE18341, GSE20645, GSE4308, GSE5500, GSE6623, GSE7069, GSE7275, GSE7764, GSE8407
Metap2	16	GSE10011, GSE11667, GSE11796, GSE12078, GSE12248, GSE12454, GSE12694, GSE14350, GSE14525, GSE21606, GSE22935, GSE23114, GSE4926, GSE6540, GSE7694, GSE9975
Metap2~2	16	GSE10226, GSE10290, GSE12078, GSE12694, GSE13432, GSE14366, GSE14686, GSE19142, GSE19408, GSE21515, GSE21583, GSE23114, GSE4926, GSE7694, GSE8621, GSE9443
Arfgef2	16	GSE10776, GSE11796, GSE12499, GSE13103, GSE13143, GSE14088, GSE14481, GSE15894, GSE20645, GSE20696, GSE21836, GSE23002, GSE23755, GSE3463, GSE7219, GSE7605
Fam125b	16	GSE10796, GSE11253, GSE11434, GSE12730, GSE13799, GSE14350, GSE14458, GSE15155, GSE15541, GSE15640, GSE24210, GSE6291, GSE6540, GSE8065, GSE8678, GSE9400
Smg5	16	GSE11899, GSE13120, GSE13547, GSE14088, GSE1435, GSE15724, GSE15891, GSE16377, GSE18396, GSE21822, GSE3583, GSE4193, GSE6084, GSE7762, GSE7875, GSE8150
Riok2~2	16	GSE12421, GSE17985, GSE18607, GSE19517, GSE21749, GSE21836, GSE22313, GSE23114, GSE4193, GSE4288, GSE4926, GSE5202, GSE6674, GSE7275, GSE7694, GSE9443
Srpk1;SRPK1	16	GSE10262, GSE11496, GSE11667, GSE11684, GSE13143, GSE14004, GSE15121, GSE17383, GSE17806, GSE19073, GSE23755, GSE4288, GSE6291, GSE7694, GSE7774, GSE9244
Disp2	16	GSE10082, GSE10226, GSE10769, GSE11759, GSE12712, GSE13224, GSE17112, GSE18211, GSE18551, GSE18567, GSE20696, GSE6196, GSE7302, GSE9130, GSE9297, GSE9760
Otud7b~2	16	GSE11040, GSE12421, GSE12498, GSE13335, GSE13873, GSE14222, GSE15121, GSE16067, GSE20636, GSE20645, GSE21255, GSE23724, GSE8312, GSE8322, GSE9130, GSE9400
Commd8	16	GSE10908, GSE11796, GSE13223, GSE16623, GSE16661, GSE17910, GSE19299, GSE19403, GSE20645, GSE20954, GSE23724, GSE23725, GSE6134, GSE7141, GSE7694, GSE8690
Ncoa2	16	GSE11357, GSE11680, GSE13224, GSE14320, GSE15401, GSE17316, GSE1835, GSE18551, GSE19282, GSE21137, GSE21749, GSE22125, GSE23002, GSE23119, GSE6632, GSE7275
Snap91	16	GSE11291, GSE13730, GSE14481, GSE15121, GSE15770, GSE15794, GSE17511, GSE17994, GSE18853, GSE19997, GSE2161, GSE5298, GSE6689, GSE6867, GSE8065, GSE9441
Nfx1~4	16	GSE11777, GSE11796, GSE1435, GSE14525, GSE15121, GSE16377, GSE17553, GSE17647, GSE17896, GSE18135, GSE19403, GSE23002, GSE23119, GSE7596, GSE9314, GSE9975
Ogt~2	16	GSE11258, GSE13223, GSE13225, GSE13409, GSE13730, GSE18348, GSE21515, GSE23002, GSE23738, GSE4034, GSE6046, GSE6595, GSE7762, GSE8322, GSE8690, GSE9441
Ogt~3	16	GSE13223, GSE13225, GSE13409, GSE13730, GSE17473, GSE17806, GSE18551, GSE21515, GSE21836, GSE23002, GSE4034, GSE6046, GSE7762, GSE8312, GSE8322, GSE9441
Ogt~4	16	GSE10167, GSE12950, GSE13409, GSE13730, GSE17806, GSE21224, GSE21515, GSE23002, GSE23738, GSE4034, GSE6046, GSE7762, GSE8312, GSE8503, GSE9247, GSE9441
B4galt6	16	GSE10202, GSE11040, GSE11796, GSE12430, GSE13432, GSE14270, GSE15121, GSE17985, GSE20645, GSE23002, GSE4193, GSE4260, GSE7948, GSE8503, GSE9803, GSE9804
Ank3~4	16	GSE10728, GSE10796, GSE11680, GSE13227, GSE15121, GSE20645, GSE21137, GSE23002, GSE4308, GSE6196, GSE6399, GSE7357, GSE8679, GSE8790, GSE9012, GSE9443
Ank3~5	16	GSE10912, GSE13120, GSE16067, GSE16390, GSE16691, GSE19073, GSE19502, GSE19687, GSE20645, GSE23002, GSE23437, GSE4308, GSE6689, GSE7774, GSE8150, GSE9441
Neurl1a	16	GSE10285, GSE12078, GSE1435, GSE14431, GSE15610, GSE15872, GSE16533, GSE16703, GSE18211, GSE19534, GSE20954, GSE21224, GSE23495, GSE4002, GSE6689, GSE9892
Zcchc7	16	GSE10113, GSE12003, GSE13103, GSE13120, GSE13443, GSE14686, GSE18348, GSE18801, GSE20513, GSE23724, GSE23738, GSE3653, GSE4002, GSE7302, GSE7774, GSE9013
Zxdc~4	16	GSE12432, GSE12454, GSE13796, GSE15121, GSE15733, GSE18064, GSE18430, GSE18551, GSE18891, GSE20645, GSE23782, GSE6591, GSE7219, GSE7309, GSE7657, GSE9465
Snrnp48	16	GSE10290, GSE10728, GSE12073, GSE12707, GSE12772, GSE16377, GSE20513, GSE23738, GSE3822, GSE6084, GSE7155, GSE7357, GSE7676, GSE8690, GSE8966, GSE9199
Nudt5	16	GSE10806, GSE11796, GSE12078, GSE12499, GSE13143, GSE13283, GSE13946, GSE14270, GSE15901, GSE16751, GSE17985, GSE18551, GSE5763, GSE6196, GSE6591, GSE7150
Snord22;Snhg1;AK036616	16	GSE10262, GSE10776, GSE10913, GSE12430, GSE12772, GSE14350, GSE14929, GSE15232, GSE15541, GSE15894, GSE20390, GSE21841, GSE23002, GSE3583, GSE4041, GSE7705
Taok1	16	GSE10728, GSE10965, GSE16114, GSE1835, GSE19282, GSE19793, GSE20696, GSE21361, GSE24350, GSE5202, GSE6196, GSE6540, GSE7852, GSE8156, GSE8513, GSE9803
Taok1~2	16	GSE11796, GSE13563, GSE14499, GSE15379, GSE16104, GSE16114, GSE17553, GSE18224, GSE1871, GSE18800, GSE4035, GSE7141, GSE8065, GSE8710, GSE9247, GSE9913
Cspp1	16	GSE10273, GSE12499, GSE13283, GSE17647, GSE17825, GSE17910, GSE1835, GSE20987, GSE23782, GSE3463, GSE4936, GSE6681, GSE7676, GSE7875, GSE8790, GSE9804
Synj2bp;Arip2~7	16	GSE10954, GSE11040, GSE13033, GSE13143, GSE14270, GSE16002, GSE16377, GSE18853, GSE20954, GSE21749, GSE4288, GSE7774, GSE8156, GSE8498, GSE8679, GSE9202
Cmc1	16	GSE10965, GSE11291, GSE13579, GSE15121, GSE16902, GSE17513, GSE18281, GSE20645, GSE21033, GSE3463, GSE4051, GSE5582, GSE7141, GSE7275, GSE7309, GSE9441
Nf1	16	GSE11419, GSE11684, GSE13333, GSE15610, GSE16377, GSE16629, GSE17322, GSE18341, GSE19286, GSE20390, GSE23437, GSE4230, GSE7694, GSE8790, GSE8868, GSE9368
Serbp1~7	16	GSE10525, GSE10728, GSE10776, GSE11496, GSE11796, GSE13590, GSE1435, GSE17076, GSE17184, GSE17553, GSE18326, GSE22317, GSE3889, GSE7225, GSE7774, GSE8034
Serbp1~8	16	GSE10728, GSE11357, GSE11496, GSE11796, GSE12415, GSE13590, GSE14308, GSE16207, GSE17553, GSE17825, GSE18430, GSE19528, GSE3203, GSE4260, GSE7694, GSE8690
Fam49b	16	GSE12730, GSE13071, GSE13302, GSE13553, GSE15541, GSE16380, GSE17263, GSE17478, GSE18281, GSE18648, GSE18771, GSE20684, GSE3653, GSE4193, GSE6540, GSE9202
Hausp;Usp7~2	16	GSE12599, GSE13590, GSE13948, GSE14499, GSE1479, GSE16555, GSE17184, GSE17886, GSE18669, GSE19282, GSE20100, GSE23782, GSE7219, GSE7275, GSE8156, GSE9443
Napg	16	GSE10273, GSE11165, GSE12599, GSE12985, GSE14525, GSE14686, GSE16114, GSE19502, GSE19875, GSE20302, GSE21738, GSE23002, GSE6196, GSE7852, GSE7875, GSE9013
Psip1	16	GSE10113, GSE10202, GSE13071, GSE13333, GSE14088, GSE14678, GSE15894, GSE20335, GSE2161, GSE5124, GSE5921, GSE7342, GSE8044, GSE8503, GSE9803, GSE9804
Stx8	16	GSE10904, GSE11287, GSE11667, GSE11973, GSE12078, GSE13033, GSE15326, GSE16564, GSE17985, GSE18281, GSE1835, GSE19732, GSE4786, GSE6595, GSE7141, GSE8621
Mrpl15~3	16	GSE10011, GSE10167, GSE13873, GSE14431, GSE15624, GSE16389, GSE18348, GSE20645, GSE21836, GSE24210, GSE3203, GSE4051, GSE7141, GSE7705, GSE7784, GSE7875
Bmpr1a~3	16	GSE10216, GSE10347, GSE12430, GSE14222, GSE14366, GSE15121, GSE16533, GSE16902, GSE19299, GSE20390, GSE22009, GSE23724, GSE3889, GSE9400, GSE9803, GSE9975
Grasp	16	GSE10913, GSE12333, GSE12908, GSE13225, GSE13946, GSE16380, GSE18148, GSE18322, GSE19073, GSE20335, GSE20696, GSE22313, GSE22506, GSE6210, GSE6383, GSE8949
Sept6~4	16	GSE10202, GSE10796, GSE10806, GSE11291, GSE12454, GSE12499, GSE12956, GSE13223, GSE13409, GSE13611, GSE15620, GSE17404, GSE18281, GSE18551, GSE5037, GSE7605
Sept6~5	16	GSE11898, GSE13611, GSE14024, GSE15318, GSE15872, GSE16475, GSE17062, GSE17404, GSE18281, GSE18771, GSE19004, GSE20645, GSE21224, GSE21822, GSE23755, GSE7831
Kif21b	16	GSE11291, GSE12499, GSE13432, GSE1435, GSE15146, GSE16380, GSE17923, GSE20696, GSE23114, GSE3583, GSE4035, GSE5338, GSE7275, GSE7342, GSE8966, GSE9441
Ric8b	16	GSE10556, GSE10769, GSE10954, GSE11687, GSE13224, GSE14222, GSE14366, GSE14525, GSE16974, GSE17553, GSE18551, GSE20645, GSE4866, GSE6591, GSE8790, GSE9130
2610021K21Rik	16	GSE10728, GSE11120, GSE12499, GSE13335, GSE13590, GSE13796, GSE13873, GSE15580, GSE15872, GSE19004, GSE21515, GSE21749, GSE23002, GSE24350, GSE5959, GSE9735
Dctn4~4	16	GSE10202, GSE10740, GSE11990, GSE12467, GSE13333, GSE18853, GSE21902, GSE3583, GSE4926, GSE5124, GSE7348, GSE7694, GSE7705, GSE7781, GSE9803, GSE9810
Noc3l	16	GSE10347, GSE10954, GSE11258, GSE11664, GSE13245, GSE15121, GSE17478, GSE17806, GSE17994, GSE19875, GSE21525, GSE4786, GSE5763, GSE7309, GSE7852, GSE8313
Spice1	16	GSE11898, GSE12421, GSE12881, GSE13693, GSE14007, GSE14270, GSE17102, GSE17869, GSE18853, GSE22773, GSE6485, GSE7219, GSE7396, GSE8312, GSE9037, GSE9629
Sc5d~4	16	GSE10226, GSE11796, GSE12599, GSE12694, GSE15121, GSE17404, GSE18785, GSE19073, GSE21822, GSE2250, GSE2869, GSE6291, GSE6813, GSE7141, GSE7774, GSE7852
Ndufa11	16	GSE10113, GSE10813, GSE11496, GSE12505, GSE12610, GSE12618, GSE15541, GSE15767, GSE19282, GSE21749, GSE22506, GSE5921, GSE7275, GSE7309, GSE9247, GSE9563
Mocs2	16	GSE11990, GSE13032, GSE13223, GSE13227, GSE14270, GSE15624, GSE17825, GSE17910, GSE18064, GSE19517, GSE2250, GSE5338, GSE7762, GSE7831, GSE9044, GSE9287
Ccny~6	16	GSE11796, GSE11804, GSE12712, GSE13143, GSE16377, GSE16974, GSE17840, GSE18551, GSE21515, GSE7676, GSE7694, GSE7762, GSE8091, GSE9123, GSE9297, GSE9892
Lap1B;Tor1aip1	16	GSE11796, GSE12950, GSE13547, GSE14222, GSE14242, GSE14431, GSE14753, GSE15121, GSE15902, GSE16377, GSE18326, GSE21749, GSE3822, GSE4193, GSE6623, GSE7948
Pard3	16	GSE10954, GSE11287, GSE11664, GSE13032, GSE13302, GSE13333, GSE17985, GSE21738, GSE22506, GSE6210, GSE6383, GSE7141, GSE7774, GSE8949, GSE9013, GSE9975
Parp11	16	GSE10011, GSE10113, GSE10796, GSE12712, GSE13033, GSE14366, GSE14525, GSE15155, GSE16377, GSE16533, GSE18430, GSE18800, GSE20645, GSE20954, GSE2161, GSE5500
Rap1b	16	GSE10239, GSE11796, GSE13590, GSE14222, GSE14366, GSE15303, GSE15541, GSE17553, GSE17886, GSE23782, GSE4413, GSE5037, GSE6689, GSE7069, GSE7141, GSE9123
Pabpn1	16	GSE10904, GSE12421, GSE12948, GSE13563, GSE14395, GSE16994, GSE17553, GSE19286, GSE20244, GSE21267, GSE21749, GSE21822, GSE22773, GSE23738, GSE3463, GSE5037
Slc35d1	16	GSE13302, GSE13490, GSE13693, GSE15303, GSE15872, GSE16475, GSE17910, GSE19825, GSE21137, GSE21711, GSE4230, GSE7694, GSE7705, GSE8065, GSE8966, GSE9130
Vti1a~4	16	GSE10239, GSE10965, GSE12333, GSE12599, GSE13071, GSE14415, GSE15121, GSE15379, GSE15633, GSE17316, GSE17806, GSE19875, GSE20645, GSE22046, GSE4411, GSE9018
Bace1~2	16	GSE10239, GSE12810, GSE13227, GSE13693, GSE13873, GSE14024, GSE16067, GSE16682, GSE17497, GSE17869, GSE18669, GSE18801, GSE21546, GSE4786, GSE5140, GSE7875
Gnpnat1	16	GSE11796, GSE12467, GSE13071, GSE13143, GSE14350, GSE14361, GSE17184, GSE24078, GSE4142, GSE4411, GSE6196, GSE7774, GSE8156, GSE8488, GSE8503, GSE9400
Ggct	16	GSE12003, GSE12599, GSE13283, GSE13946, GSE15401, GSE15624, GSE15902, GSE17383, GSE20570, GSE21738, GSE24031, GSE4193, GSE5202, GSE6689, GSE7657, GSE9892
Txndc17	16	GSE10011, GSE10226, GSE10525, GSE10965, GSE11775, GSE12078, GSE12599, GSE13443, GSE15146, GSE19076, GSE23114, GSE4193, GSE7275, GSE8156, GSE8322, GSE8678
Txndc11	16	GSE10167, GSE11494, GSE13443, GSE13693, GSE14004, GSE14222, GSE15121, GSE15872, GSE16533, GSE18396, GSE18551, GSE19729, GSE1999, GSE22125, GSE3889, GSE9189
Dlat	16	GSE10162, GSE10776, GSE11796, GSE11887, GSE12078, GSE13143, GSE13302, GSE14222, GSE14350, GSE15121, GSE3583, GSE6934, GSE7141, GSE9018, GSE9202, GSE9743
9830001H06Rik	16	GSE12950, GSE13033, GSE14024, GSE14980, GSE15121, GSE18004, GSE18326, GSE19194, GSE20645, GSE20696, GSE6689, GSE7676, GSE7705, GSE8312, GSE9131, GSE9760
Csnk2a2~2	16	GSE10347, GSE10965, GSE11684, GSE12599, GSE12693, GSE12950, GSE13032, GSE13245, GSE14222, GSE15541, GSE16751, GSE17806, GSE19004, GSE20645, GSE22125, GSE5202
Csnk2a1~3	16	GSE10011, GSE11899, GSE12333, GSE13547, GSE14431, GSE14561, GSE15724, GSE16114, GSE21836, GSE23114, GSE4142, GSE6196, GSE7705, GSE7774, GSE7784, GSE8498
Optn	16	GSE11777, GSE11898, GSE13409, GSE14753, GSE16210, GSE17076, GSE19408, GSE20235, GSE23925, GSE4035, GSE4230, GSE6882, GSE7764, GSE8322, GSE9189, GSE9202
Luc7l2~4	16	GSE11796, GSE11898, GSE12599, GSE13245, GSE14088, GSE15121, GSE15871, GSE15901, GSE16751, GSE17263, GSE20335, GSE3889, GSE4926, GSE6291, GSE7348, GSE9124
Rnf146	16	GSE10848, GSE11777, GSE12693, GSE12881, GSE13611, GSE14004, GSE15901, GSE15902, GSE16207, GSE16703, GSE17794, GSE18853, GSE20645, GSE22925, GSE5333, GSE9441
Neo1	16	GSE10740, GSE11723, GSE12078, GSE12599, GSE12693, GSE17647, GSE19073, GSE19076, GSE19534, GSE5128, GSE6398, GSE6689, GSE7302, GSE8156, GSE9400, GSE9519
Cnot10	16	GSE10011, GSE10365, GSE10965, GSE11667, GSE12881, GSE13227, GSE14088, GSE14222, GSE15318, GSE15379, GSE16100, GSE16475, GSE18281, GSE21842, GSE23738, GSE7050
Aplp2~2	16	GSE10904, GSE11687, GSE11982, GSE12421, GSE14395, GSE16475, GSE17825, GSE18224, GSE19825, GSE20636, GSE4288, GSE6689, GSE7275, GSE7875, GSE8199, GSE9018
Tgoln2~2	16	GSE10011, GSE10273, GSE10627, GSE11664, GSE11667, GSE12599, GSE13223, GSE13306, GSE14499, GSE15750, GSE17985, GSE23700, GSE24210, GSE6196, GSE6623, GSE9443
Ttl~3	16	GSE10347, GSE11291, GSE12333, GSE12518, GSE13306, GSE14431, GSE16751, GSE19073, GSE19408, GSE20390, GSE5587, GSE5763, GSE6046, GSE9563, GSE9735, GSE9975
Rpsa	16	GSE10167, GSE11667, GSE12810, GSE13245, GSE13432, GSE18617, GSE18669, GSE19282, GSE21137, GSE4193, GSE4411, GSE5202, GSE5587, GSE7357, GSE7774, GSE8513
A930007I19Rik	16	GSE11557, GSE12498, GSE12712, GSE14366, GSE14525, GSE16751, GSE17404, GSE19534, GSE19793, GSE20391, GSE21549, GSE21842, GSE21905, GSE6765, GSE8681, GSE8966
Rdx	16	GSE10239, GSE11680, GSE12333, GSE14366, GSE14525, GSE15894, GSE16703, GSE17825, GSE17869, GSE20645, GSE4193, GSE6689, GSE7275, GSE7762, GSE8322, GSE9443
Plcb1~2	16	GSE15173, GSE15794, GSE15902, GSE16114, GSE17478, GSE19403, GSE4786, GSE6046, GSE6398, GSE6623, GSE6770, GSE7430, GSE8044, GSE8488, GSE9913, GSE9975
Trp53bp1	16	GSE10162, GSE10167, GSE10239, GSE12599, GSE14365, GSE15121, GSE17647, GSE18326, GSE19408, GSE19534, GSE20513, GSE21841, GSE21927, GSE4034, GSE6595, GSE8966
4933439F18Rik~2	16	GSE11796, GSE11870, GSE12499, GSE12950, GSE15155, GSE18148, GSE21255, GSE21749, GSE3463, GSE4193, GSE4288, GSE5338, GSE6196, GSE7141, GSE9202, GSE9711
4933439F18Rik~3	16	GSE11664, GSE12003, GSE13526, GSE15610, GSE16564, GSE17404, GSE19825, GSE20335, GSE21267, GSE22506, GSE4260, GSE6765, GSE7275, GSE7948, GSE8156, GSE8407
Atf2~2	16	GSE10290, GSE11194, GSE11258, GSE11291, GSE11494, GSE11982, GSE13071, GSE13432, GSE13611, GSE16390, GSE21143, GSE3414, GSE4002, GSE4786, GSE7424, GSE7948
Tcf12~3	16	GSE11775, GSE11870, GSE13032, GSE13432, GSE15293, GSE16691, GSE17263, GSE17825, GSE1871, GSE19073, GSE21842, GSE23724, GSE7875, GSE8065, GSE8818, GSE9803
Tcf12~4	16	GSE10011, GSE12881, GSE16114, GSE17263, GSE17553, GSE1835, GSE1871, GSE19073, GSE21842, GSE23724, GSE7069, GSE7875, GSE8322, GSE8503, GSE8690, GSE8818
Lrp6	16	GSE10216, GSE10776, GSE10904, GSE12421, GSE12505, GSE13223, GSE16114, GSE18348, GSE22073, GSE4051, GSE4288, GSE5128, GSE6291, GSE6934, GSE7275, GSE7764
Cct4~2	16	GSE10239, GSE11120, GSE11684, GSE12078, GSE12505, GSE12712, GSE14366, GSE15901, GSE17263, GSE17886, GSE19282, GSE20570, GSE20918, GSE9316, GSE9330, GSE9353
Foxn2	16	GSE11221, GSE12421, GSE13106, GSE14431, GSE15379, GSE15541, GSE18567, GSE18891, GSE19194, GSE19408, GSE20696, GSE3822, GSE4051, GSE5332, GSE7764, GSE9294
Ttc39b	16	GSE10011, GSE11018, GSE11796, GSE13143, GSE13611, GSE1435, GSE15750, GSE15901, GSE16210, GSE17062, GSE17404, GSE17647, GSE19073, GSE4142, GSE7694, GSE8150
Rnf157	16	GSE10011, GSE11291, GSE11777, GSE12333, GSE12454, GSE13611, GSE14320, GSE14525, GSE16703, GSE18551, GSE19286, GSE21749, GSE23182, GSE4288, GSE7852, GSE7875
MRP-S2;Mrps2	16	GSE10239, GSE11687, GSE1435, GSE14415, GSE14686, GSE15894, GSE16564, GSE17404, GSE19004, GSE21515, GSE23738, GSE5037, GSE5338, GSE7069, GSE7831, GSE9443
Scrn3	16	GSE10202, GSE10806, GSE11291, GSE12078, GSE12499, GSE18801, GSE20100, GSE21041, GSE23182, GSE3621, GSE6210, GSE6689, GSE7764, GSE7809, GSE9803, GSE9804
Zfp697~3	16	GSE10011, GSE11040, GSE11723, GSE13071, GSE13335, GSE13869, GSE16390, GSE16661, GSE17062, GSE6770, GSE7150, GSE7342, GSE8156, GSE8488, GSE9199, GSE9330
Zfp697~4	16	GSE10011, GSE10796, GSE11040, GSE11990, GSE13120, GSE13335, GSE17383, GSE21525, GSE21842, GSE6046, GSE7150, GSE7342, GSE7685, GSE8431, GSE8488, GSE9760
Eif4ebp1	16	GSE12454, GSE12956, GSE13222, GSE13409, GSE13443, GSE14024, GSE15173, GSE15741, GSE17886, GSE19282, GSE3889, GSE4193, GSE6259, GSE6674, GSE6689, GSE8790
Ube2l3~3	16	GSE10740, GSE10806, GSE11667, GSE12599, GSE13302, GSE16705, GSE17886, GSE18042, GSE19448, GSE20645, GSE23738, GSE4193, GSE6196, GSE8322, GSE9400, GSE9913
Epm2aip1~3	16	GSE11796, GSE15894, GSE15901, GSE17076, GSE19403, GSE19875, GSE4034, GSE5763, GSE6196, GSE7707, GSE7774, GSE7852, GSE8091, GSE9037, GSE9810, GSE9913
Dnajc11~2	16	GSE10776, GSE11258, GSE11291, GSE11982, GSE12518, GSE14525, GSE16210, GSE16533, GSE16629, GSE17985, GSE18460, GSE18551, GSE19875, GSE20054, GSE6765, GSE7141
Nmt2~3	16	GSE11723, GSE11796, GSE13143, GSE13590, GSE14888, GSE15121, GSE17383, GSE17404, GSE18460, GSE20100, GSE20302, GSE21033, GSE21525, GSE24210, GSE7050, GSE9400
2013-03-02	16	GSE10285, GSE11898, GSE12333, GSE13120, GSE13223, GSE13335, GSE15379, GSE17985, GSE22506, GSE23725, GSE3100, GSE4413, GSE5582, GSE6770, GSE7302, GSE9131
Wasl	16	GSE11684, GSE12693, GSE13796, GSE14024, GSE16533, GSE16994, GSE17886, GSE2873, GSE3463, GSE4034, GSE4035, GSE7196, GSE8621, GSE8966, GSE9443, GSE9735
Tctn3	16	GSE12421, GSE13224, GSE13693, GSE13946, GSE15121, GSE16994, GSE17647, GSE18853, GSE20684, GSE22317, GSE6399, GSE7342, GSE7762, GSE8868, GSE9244, GSE9711
Prkca	16	GSE10011, GSE10908, GSE10913, GSE11358, GSE12499, GSE13283, GSE13590, GSE14366, GSE15750, GSE20100, GSE5324, GSE6291, GSE8034, GSE8488, GSE8969, GSE9533
[truncated: 5,887 more rows]
