# Supplementary material for: Microarray Meta-Analysis of RNA-Binding Protein Functions in Alternative Polyadenylation
Source: PLoS One. 2014 Mar 12;9(3):e90774. doi: 10.1371/journal.pone.0090774 (PMC3951239; doi:10.1371/journal.pone.0090774)
Supplement: Table S6 — The list of biological conditions that most significantly perturb global APA usage (full list). (XLSX) [file pone.0090774.s006.xlsx]

## Sheet: gse_global_uli_shift_sig_annot
geo.lst	uli.range	uli.min	uli.max	uli.factors	uli.updown.annotations	uli.min.condition	uli.max.condition	gse.title
GSE9443	0.761892	-0.499617	0.262275		whole brain(-), homer1-expressing cells(+)	surnC ZT6	pull-downC ZT6	Gene expression in brain Homer1a-expressing cells after sleep deprivation [Mus musculus]
GSE17553	0.736496	-0.329263	0.407232	tissue	caput epididymidis(-), efferent duct(+)	Caput epididymis sham-castrated_#flagNO#_	Efferent duct castrated_#flagNO#_	Estradiol or Testosterone treated efferent duct and caput epididymis [Mus musculus]
GSE1435	0.721599	-0.466044	0.255555		oneRNA(-), RS(+)	mouse reference OneRA 10 ug_#flagNO#_	mouse Kidney RS 10 ng_#flagNO#_	Microarray Based Comparison of two Amplification Methods For Nanogram Amounts of Total RNA [Mus musculus]
GSE7069	0.494614	-0.228268	0.266346		ESC(-), HSC(+)	ESC_Zfx-flox_#flagNOREP_	HSC_Zfx-cko_#flagNOREP_	Zfx controls the self-renewal of embryonic and hematopoietic stem cells [Mus musculus]
GSE5037	0.34181	-0.197978	0.143833	tissue	spinal cord(-), brain(+)	spinal cord, ventral spinal cord: D60WTSP	brain, brainstem: D60SODFNMN	zhang-affy-mouse-217286 [Mus musculus]
GSE21749	0.333156	-0.159131	0.174025	differentiation	spermatid(-), spermatocyte(+)	Round Spermatid, HR6B Knockout,_#flagNOREP_	Late Spermatocyte, Wildtype,_#flagNOREP_	The ubiquitin-conjugating enzyme HR6B is required for maintenance of X chromosome silencing in mouse spermatocytes and spermatids [Mus musculus]
GSE14415	0.330479	-0.0819673	0.248512		T cell activation. Unclear	Failed induced regulatory T cells_#flagNO#_	Native (not activated) CD4+Foxp3deltaEGFP+ T cells_#flagNO#_	Gene expression profiling of natural and induced regulatory T cells [Mus musculus]
GSE11291	0.318298	-0.185971	0.132328	tissue	heart(-), neocortex(+)	heart-5 months of age-control diet-_#flagNOREP_	neocortex-30 months of age-resveratrol diet-_#flagNOREP_	Effect of age, calorie restriction and resveratrol on gene expression in mouse heart, brain, and skeletal muscle [Mus musculus]
GSE23782	0.316383	-0.150541	0.165842	tissue	epiermis(-), demis(+)	Epidermis from Transgenic skin_#flagNOREP_	Dermis from Transgenic skin_#flagNOREP_	Adult epidermal Notch activity induces dermal accumulation of stromal cells [Mus musculus]
GSE3653	0.306781	-0.139037	0.167744	development	embryoid bodies 3 days(-), 10 days(+)	Ainv15 EB3_#flagNOREP_	Ainv15 EB10_#flagNOREP_	Inducible Ngn3 Embryonic Stem Cells [Mus musculus]
GSE8034	0.287145	-0.153068	0.134076	development	E14 cortex(-), E18 cortex(+)	E14 cortex GFPhigh cells_#flagNOSAMP_	E18 cortex GFP+ Prominin+ sample S	Prospective isolation of functionally distinct radial glial subtypes - lineage and transcriptome analysis [Mus musculus]
GSE10011	0.284189	-0.148078	0.136111		total cellular RNA(-), newly transcribed RNA(+)	1h actinomycin D, tc-RNA_#flagNOREP_	15min mock, 0-15 min 500碌M 4sU nt-RNA_#flagNOREP_	Expression data from NIH-3T3 cells used for half-life determination [Mus musculus]
GSE9202	0.281079	-0.139003	0.142077	development	E18.5(-), 1 year(+)	Microvascular Fragments, Embryonic day 18.5, _#flagNOREP_	Microvascular Fragments, 1 year old, _#flagNOREP_	Expression data from mouse microvascular transcriptomes [Mus musculus]
GSE13796	0.277395	-0.0959613	0.181433		murine whole bone marrow(-), leukemic splenocytes(+)	BM_MLL-ENL_	MLL-AF10 LEUKEMIC SPLENOCYTES_CD117NEG_	Hierarchical maintenance of MLL myeloid leukemia stem cells [Mus musculus]
GSE13611	0.276028	-0.178419	0.0976094	immune response	control(-), induced B lymphoid blast crisis(+)	Aid-GFP negative LPS+IL4-stimulated splenic B cells	Aid-GFP positive LPS+IL4-stimulated splenic B cells	Affymetrix gene expression AID-GFP-positive vs AID-GFP-negative [Mus musculus]
GSE6196	0.273342	-0.112933	0.160409		0	KSUAP-DM mReissners Membrane I24hr	KSUAP-DM mReissners Membrane F0hr	Mouse Reissner's Membrane Gene Expression studies [Mus musculus]
GSE16390	0.268015	-0.161388	0.106627		0	Mouse gastric epithelial progenitor cells, infected with H.pylori strain 345_Kx2 (ChAG associated)_#flagNOREP_	Mouse gastric epithelial progenitor cells, infected with H.pylori strain HPAG (ChAG associated)_#flagNOREP_	Response of gastric epithelial progenitors to H. pylori isolates from Swedish patients with chronic atrophic gastritis 1 [Mus musculus]
GSE6046	0.262399	-0.12576	0.136639		tamoxifen treatmented MEF(-), MEF with Dicer KO non-treatments(+)	MEF_WT_5OHT_#flagNO#_	MEF_CDKO_#flagNO#_	Expression data from Dicer knockout MEF [Mus musculus]
GSE13873	0.257265	-0.167115	0.0901506	tissue	gastric epithelial cell(-), stomach epithelium(+)	IMPGE IFNG_#flagNO#_	stomach infected gastritis_#flagNO#_	Expression data from murine gastric epithelium [Mus musculus]
GSE17404	0.249897	-0.0979767	0.15192		adipocyte inflammatory response(-), control(+)	3T3-L1 adipocyte tissue culture, phenformin, _#flagNOREP_	3T3-L1 adipocyte tissue culture, LA, _#flagNOREP_	Activated AMPK and prostaglandins are involved in the response to conjugated linoleic acid and are sufficient to cause lipid reductions in adipocytes [Mus musculus]
GSE14222	0.249317	-0.124658	0.124658		Thy1+ testis cells(-), Thy1-(+)	Mouse Testis Thy1 Positive Fraction_#flagNOREP_	Mouse Testis Thy1 Negative Fraction_#flagNOREP_	Gene Expression Profiling of the SSC-Enriched Thy1+ and SSC-Depleted Thy1- Fractions of Prepubertal Mouse Testes [Mus musculus]
GSE12499	0.249308	-0.163686	0.0856215	differentiation	iPS cell(-), neural stem cell(+)	NSCs-derived iPS cells by one-factor (Oct4)_#flagNOSAMP_	Neural stem cell_#flagNOSAMP_	Oct4-Induced Pluripotency in Adult Neural Stem Cells [Mus musculus]
GSE18669	0.245367	-0.163133	0.0822342	differentiation	T cell(-), stem cell(+)	CD4+ T cell_#flagNOREP_	HSC_#flagNOREP_	Analysis of murine hematopoieitic stem cells, multipotent progenitors, PreMegE progenitors and mature CD4+ T cells [Mus musculus]
GSE11796	0.244741	-0.123777	0.120964		hepatoma mutant(-), hepatoma(+)	hepatoma_mutant_TCDD_#flagNOREP_	hepatoma_wt_BaP_#flagNOREP_	ligand-activated and -unactivated AHR in wiltype and mutant hepatoma cells [Mus musculus]
GSE15303	0.242987	-0.094493	0.148494		oligodendrocyte(-), oligodendrocyte progenitors(+)	MRF CKO Oligodendrocyte_#flagNOREP_	Cultured OPCs Control_#flagNOREP_	Identification of Myelin-gene Regulatory Factor as a Critical Transcriptional Regulator Required for CNS Myelination [Mus musculus]
GSE9441	0.23431	-0.101149	0.133161	tissue	liver(-), brain(+)	L_AK_Control_ZT 6_#flagNO#_	B_B6_Control_ZT 6_#flagNO#_	The effect of sleep deprivation on gene expression in the brain and the liver of three inbred mouse strains [Mus musculus]
GSE10970	0.222086	-0.132942	0.0891442		embryonic stem cell day 0(-), day4(+)	Day_0	Day_4	Efficient Array-based Identification of Novel Cardiac Genes through Differentiation of Mouse ESCs [Mus musculus]
GSE8322	0.221115	-0.0909533	0.130161	stress reponse	ATF6-induced ER Stress in heart(-), control(+)	ATF6-MER TG mouse_tamoxifen	NTG mouse vehicle	Identification of MCIP1 as an ATF6-inducible ER Stress Response Gene in the Heart by Gene Expression Profiling [Mus musculus]
GSE10806	0.218667	-0.0519953	0.166671	differentiation	iPS cell(-), neural stem cell(+)	Induced pluripotent stem (iPS) cells (Oct4, Sox2, c-Myc, Klf4)_#flagNOSAMP_	Neural Stem cells (NSC)_#flagNOSAMP_	Pluripotent stem cells induced from adult neural stem cells by reprogramming with two factors [Mus musculus]
GSE23725	0.209835	-0.141732	0.0681029		pre-antral ovotoxicity(-), normal(+)	4-Vinylcyclohexene Diepoxide (50uM)_#flagNOREP_	Control (0.1% DMSO)_#flagNOREP_	Expression data from mouse neonatal ovarian xenobiotic culture experiments [Mus musculus]
GSE1871	0.208163	-0.10818	0.0999829	immune response	LPS-induced lung vascular leak and inflammation(-), norma(+)	SimvaLPS	VehVeh	SCCOR_MouseLung_Simva_LPS [Mus musculus]
GSE24210	0.200702	-0.0609284	0.139774		0	control_treated_#flagNOREP_	T reg resting_#flagNOREP_	Interleukin-35-mediated induction of a novel regulatory T cell population [Mus musculus]
GSE7764	0.200061	-0.0918117	0.108249		0	Murine_Bulk_Splenocytes_resting_#flagNO#_	Murine_NK_Resting_#flagNO#_	mRNA expression profiles of resting and IL-15 activated murine NK cells [Mus musculus]
GSE16210	0.198075	-0.122768	0.0753064	differentiation	activated T reg(-), naiive T reg(+)	GVHD-activated Treg_biological_#flagNOREP_	Na茂ve Treg_biological_#flagNOREP_	Expression data of Naive Treg, allogeneic tumor-activated Treg, and GVHD-activated Treg cells [Mus musculus]
GSE10813	0.194674	-0.0603052	0.134369		0	Expanded CD8 Tcells with Suppression function_#flagNOREP_	Fresh CD8_#flagNOREP_	The in vitro expanded CD8+ T cells and its controls [Mus musculus]
GSE17478	0.192341	-0.07672	0.115621	tissue	heart(-), lung(+)	Heart left ventricle dnCREB-PM_#flagNOREP_	Lung dnCREB-PM_#flagNOREP_	Particulate Matter effect on Mouse Model of Cardiac Failure: Lung and Heart Left Ventricle [Mus musculus]
GSE14308	0.189296	-0.0843283	0.104968		0	Th2_#flagNO#_	Naive_#flagNO#_	Epigenetic Mechanisms Underlie T Cell Plasticity [Mus musculus]
GSE4193	0.185914	-0.125251	0.0606631	differentiation	spermatid(-), spermatogonia(+)	Round spermatids_#flagNOREP_	Type A spermatogonia_#flagNOREP_	Gene expression in murine germ cells [Mus musculus]
GSE20954	0.184081	-0.089145	0.0949357	development	lung-embryo(-), lung-postnatal(+)	Mouse lung-embryo day 14_#flagNOREP_	Mouse lung-postnatal day 30_#flagNOREP_	mRNA expression profile in mouse lung development [Mus musculus]
GSE10908	0.183215	-0.0723185	0.110897		0	male APP, _#flagNOREP_	FVB/N, _#flagNOREP_	Differential gene expression in ADAM10 over-expressing transgenic mice [Mus musculus]
GSE12432	0.175301	-0.115652	0.0596498		0	7-8 wk GV, Mmu	7-8 wk In Vitro, Mmu	Microarray data of prepubertal, peripubertal, and adult oocytes, and from GV and MII oocytes matured in vivo or in vitro [Mus musculus]
GSE13302	0.173417	-0.090456	0.0829613		0	10mg/kg/day PFOS, liver_#flagNOREP_	10mg/kg/day PFOS, lung_#flagNOREP_	Gene expression profiling in the lung and liver of Perfluorooctane sulfonate (PFOS) exposed mouse fetuses [Mus musculus]
GSE21515	0.172001	-0.0933269	0.0786742		0	ES and iPS cells R1_#flagNOREP_	ES and iPS cells IP20D-3_#flagNOREP_	Expression data from mouse ES and iPS cells [Mus musculus]
GSE20696	0.171179	-0.0787412	0.0924381		0	3T3-L1_t1_#flagNOREP_	3T3-L1_t2_#flagNOREP_	Expression profiling of 3T3-L1 adipogenesis [Mus musculus]
GSE14350	0.170965	-0.0873954	0.0835696		0	C57BL/6 CD4+ CD25+ T effector cells_#flagNO#_	C57BL/6 CD4+ CD25+ Treg cells_#flagNO#_	IL-2 dependent genes of T regulatory and T effector cells [Mus musculus]
GSE21836	0.169022	-0.0831556	0.0858669		0	Liver_Tob1KO_24hr_#flagNOREP_	Liver_Tob1KO_0hr_#flagNOREP_	Tob1 is a Constitutively Expressed Repressor of Liver Regeneration [Mus musculus]
GSE13443	0.165874	-0.0926176	0.0732569		0	melanoma mice model serum in tumor mice_#flagNO#_	melanoma mice model gland tissue in tumor mice_#flagNO#_	Induction of systemic disease-specific salivary biomarker profiles in mouse cancer models [Mus musculus]
GSE7309	0.165254	-0.0665404	0.0987138		0	embryo_at_day1.5_#flagNOREP_	embryo_released_at_day4.5_#flagNOREP_	Requirement for ERK MAP kinase in mouse preimplantation development [Mus musculus]
GSE11684	0.160888	-0.0836878	0.0772		0	Unfractionated, Perk wild-type liver, +tBuHQ, _#flagNOREP_	Polysome, Perk wild-type liver, +tBuHQ, _#flagNOREP_	Expression data from Perk wild-type and knockout mouse liver perfused without or with 2,5-di-tert-butylhydroquinone [Mus musculus]
GSE18800	0.15936	-0.0697188	0.0896413		0	WT mouse on Day 14, No_#flagNO#_	WT mouse on Day 0, No_#flagNO#_	Effect of PGF receptor FP on bleomycin-induced pulmonary fibrosis in mice [Mus musculus]
GSE16564	0.157402	-0.065984	0.091418		0	AtT20 cells treated with NSBP1 siRNA_#flagNOREP_	AtT20 cells overexpressing NSBP1WT protein_#flagNOREP_	Expression data from AtT20 mouse pituitary gland cells following overexpression or down regulation of NSBP1 [Mus musculus]
GSE16114	0.157263	-0.0565183	0.100745		0	wt_d26_#flagNOREP_	Kras_3m_#flagNOREP_	Cell-Specific Kras and Pten Mutations Document Proliferation Arrest in Granulosa Cells vs. Oncogenic Insult to OSE Cells [Mus musculus]
GSE14686	0.156021	-0.0661372	0.0898837		0	Gnotobiotic_proximal_colon_E_rectale_B_thetaiotaomicron_#flagNO#_	Gnotobiotic_proximal_colon_germ_free_#flagNO#_	Colonic transcriptional changes evoked by E. rectale-B. thetaiotaomicron co-colonization [Mus musculus]
GSE14431	0.155218	-0.0707029	0.0845154		0	Control_#flagNOREP_	SIMVA_#flagNOREP_	Simvastatin attenuates lung vascular leak and inflammation in a murine model of radiation-induced lung injury [Mus musculus]
GSE8065	0.153883	-0.0903708	0.0635119		0	32d	7d	Gene expression during early postnatal development of the small intestine [Mus musculus]
GSE10239	0.152682	-0.0877438	0.0649379		0	CD8 P14 Memory cells_#flagNO#_	CD8 P14 Naive cells_#flagNO#_	Functional and Genomic Profiling of Effector CD8 T Cell Subsets [Mus musculus]
GSE20636	0.151744	-0.063633	0.0881105		0	kidney of 4 month old, diabetic_#flagNO#_	kidney of 2 month old, control_#flagNO#_	Expression data from OVE26 diabetic mouse kidney [Mus musculus]
GSE7605	0.150723	-0.0512083	0.0995147		0	ControlHeart_LPS_30min_#flagNOREP_	MutantHeart_LPS_3h_#flagNOREP_	Expression in Kir6.1-deficient heart following LPS challenge [Mus musculus]
GSE7774	0.150244	-0.0901465	0.0600977		0	Newborn Mouse Ovary_C57/129 WT_#flagNO#_	Newborn Mouse Ovary_LHX8 Null_#flagNO#_	Transcriptional changes in Lhx8 Null newborn mouse ovaries [Mus musculus]
GSE19825	0.150173	-0.0488201	0.101353		0	CD25 Hi CD8 T cells, _#flagNOREP_	Na茂ve P14 CD8 T cells, _#flagNOREP_	Prolonged IL-2R alpha expression on virus-specific CD8+ T cells favors terminal effector differentiation in vivo [Mus musculus]
GSE15155	0.149525	-0.102798	0.0467271		0	activated satellite cell_cultured 3days_#flagNOREP_	activated satellite cell_1wk old growing muscle_#flagNOREP_	Gene profiling of quiescent and activated skeletal muscle satellite cells by an in vivo approach [Mus musculus]
GSE18607	0.146177	-0.0812958	0.0648813		0	IFN_d14	WT_d14	Type I IFN-signaling following Pneumocystis (PC)-infection and clearance in CD4 T cell-competent mice [Mus musculus]
GSE3203	0.144322	-0.0851072	0.0592153		0	FACS-purified B cells_wildtype_influenza-infected_#flagNOREP_	FACS-purified B cells_IFNAR1-/-_influenza-infected_#flagNOREP_	Influenza virus infection-induced gene expression changes of regional B cells are mediated in part through type I IFN [Mus musculus]
GSE21525	0.142905	-0.0861129	0.0567917		0	day-7 testis, wild type_#flagNO#_	day-7 testis, Sohlh2 KO_#flagNO#_	Expression data from testis of day-7 Sohlh1 knock-out mice [Mus musculus]
GSE15894	0.142797	-0.0713984	0.0713984	hypoxia	hypoxia(-), normoxia(+)	Whole Blood Chamber Hypoxia	Whole Blood Chamber Control	Comparison of gene expression in whole blood of mice subjected to normobaric hypoxia in vivo. [Mus musculus]
GSE23738	0.142649	-0.0799753	0.0626732		0	lung at D4, _#flagNOREP_	lung at D2, _#flagNOREP_	Global changes of expression patterns of vaccinia virus infected lungs of C57BL/6 mice. [Mus musculus]
GSE12421	0.142303	-0.0592582	0.0830447		0	WT-(Large PreB)	WT-(EPLM)	Analysis of OBF-1 overexpression in early B cells [Mus musculus]
GSE8790	0.14162	-0.0639264	0.0776937		0	A/J Air-1.5mos-exposed_#flagNO#_	A/J Air-5hr-exposed_#flagNO#_	Comparative analysis of gene expression in A/J CS vs Air lungs. [Mus musculus]
GSE22506	0.141067	-0.0804679	0.0605992		0	Liver, mouse injected ip. with saline_#flagNO#_	Muscle, mouse injected ip. with UAG_#flagNO#_	Unacylated Ghrelin Rapidly Modulates Lipogenic and Insulin Signaling Pathway Gene Expression in Metabolically Active Tissues of GHSR Deleted Mice [Mus musculus]
GSE20100	0.140966	-0.0486683	0.092298		0	MEF HDAC1 +/+ + Tamoxien_#flagNOREP_	MEF HDAC1 fl/fl + siRNA + Tamoxifen_#flagNOREP_	Expression data from primary MEF lacking either HDAC1, HDAC2 or both [Mus musculus]
GSE17910	0.137866	-0.0854406	0.0524258		0	P19_growth_rep	P19_differentiation_4day_rep	In vitro differentiation of P19CL6 cardiogenic embryonic carcinoma cells [Mus musculus]
GSE23724	0.135173	-0.0675862	0.0675863		0	skin.KO._#flagNOREP_	skin.wt._#flagNOREP_	Genes differentially regulated by the glucocorticoid receptor in developing skin of the GR knock out and wt embryos. [Mus musculus]
GSE9975	0.132592	-0.0564808	0.0761108		0	1h 100U/ml IFN gamma, 0-60 min 200碌M 4sU nt-RNA,_#flagNOREP_	1h 100U/ml IFNgamma, 30-60 min 500碌M 4sU nt-RNA_#flagNOREP_	newly transcribed RNA (nt-RNA) for IFN alpha and gamma time course [Mus musculus]
GSE7852	0.132017	-0.0617117	0.0703053		0	Fat CD4 Tconv cells, repl._#flagNO#_	TregLN,_#flagNOREP_	Fat Treg cells [Mus musculus]
GSE4926	0.131725	-0.0403075	0.0914179		0	Pancreas_P1_HNF6-Tg_#flagNOREP_	Pancreas_E18.5_HNF6-Tg_#flagNOREP_	Gene expression profiling of a mouse model of islet dysmorphogenesis [Mus musculus]
GSE19502	0.1294	-0.0647	0.0647		0	Myc Hi R	Myc Lo R	Hematopoietic Stem Cell Differentiation Regulated by a Single Ubiquitin Ligase: Substrate Complex [Mus musculus]
GSE6689	0.128015	-0.0532325	0.0747821		0	Timepoint2_CM_#flagNOREP_	Timepoint1_ES-LIF(-)_#flagNOREP_	Expression data during stem cell differentiation [Mus musculus]
GSE5202	0.124295	-0.0439504	0.080345		0	macrophages at 4 h post infection with B. melitensis strain 16M, _#flagNOREP_	macrophages at 48 h post infection with B. melitensis strain 16M, _#flagNOREP_	Expression data from B. melitensis infected mouse macrophages [Mus musculus]
GSE13409	0.124038	-0.0431906	0.0808478		0	Na茂ve Treg_biological_#flagNOREP_	Spleen-T Treg_biological_#flagNOREP_	Expression data of Na茂ve Treg and Tumor associated Treg cells [Mus musculus]
GSE14929	0.122776	-0.0603946	0.0623812		0	Mouse heart, GF 24h Fast,_#flagNOREP_	Mouse heart, GF Trained,_#flagNOREP_	Myocardial expression data from gnotobiotic wild-type and Ppara-/- mice [Mus musculus]
GSE4288	0.12255	-0.0472678	0.0752821		0	Polysome of J774-LPS 4hr_#flagNOREP_	Free mRNP of J774-intact_#flagNOREP_	Polysomal, free mRNP, and total cellular mRNA of J774.1 before and after LPS stimulation [Mus musculus]
GSE13306	0.120211	-0.049545	0.0706657		0	CD4+Memoryno	LPFoxp3+no	Retinoic Acid Enhances Foxp3 Induction Indirectly by Relieving Inhibition from CD4(+)CD44(hi) Cells. [Mus musculus]
GSE13432	0.11993	-0.0667929	0.0531375		0	1 week 4 degrees_#flagNOREP_	5 weeks 4 degrees_#flagNOREP_	Adipose tissue exposed to cold [Mus musculus]
GSE6623	0.118922	-0.0728592	0.0460629	differentiation	myeloid progenitors(-), bone marrow hematopoietic stem cells(+)	Wild type myeloid progenitors	Wild type LSK	FoxO are critical mediators of hematopoietic stem cell resistance to physiologic oxidative stress [Mus musculus]
GSE13143	0.118258	-0.0591288	0.0591288		0	Wild-type 3T3-MEFs, technical_#flagNOREP_	SMRTmRID 3T3-MEFs, technical_#flagNOREP_	Expression data from 3T3-MEFs derived from wild-type and SMRT RID mutant mice [Mus musculus]
GSE7875	0.116911	-0.0584556	0.0584556		0	bh20061128m430v2_A__preDP-PKBa-	bh20061128m430v2_A__pTN3-PKBa-	Deletion of PKBalpha/Akt1 affects thymic development [Mus musculus]
GSE23114	0.114888	-0.0576803	0.0572078		0	Sle2C1 B1a	Sle2C1 Bs	Cell cyclin kinase inhibitor Cdkn2c regulates B cell homeostasis and function in the NZM2410-derived murine lupus susceptibility locus Sle2c1 [Mus musculus]
GSE8966	0.113523	-0.0553183	0.058205		0	Wakulla-infected SCID mouse liver_#flagNOSAMP_	Liberty-infected SCID mouse liver_#flagNOSAMP_	Liver Transcriptome Profiles Associated with Strain-Specific Ehrlichia chaffeensis�induced Hepatitis [Mus musculus]
GSE16533	0.112361	-0.0562197	0.0561415		0	Cry-Cre E2F1-/- E2F2-/- E2F3f/f P0_#flagNO#_	E2F2-/- E17.5_#flagNO#_	Expression data from lenses triply deficient for E2F1, E2F2, and E2F3 transcription factors [Mus musculus]
GSE7784	0.111738	-0.0565217	0.0552167		0	thymocytes_DN4_#flagNO#_	thymocytes_DN2_#flagNO#_	Expression profiling of double negative thymocytes [Mus musculus]
GSE10273	0.110078	-0.0405739	0.0695044		0	IRF4,8 null_IL7hi_#flagNOREP_	IRF4,8 null_IL7lo_#flagNOREP_	Convergent molecular pathways that induce immunoglobulin light-chain recombination [Mus musculus]
GSE10776	0.110062	-0.0305018	0.0795597		0	embryonic stem cells derived from preantral follicle culture and oocyte parthenogenesis of B6CBAF1 hybrid mouse_#flagNO#_	R1 embryonic stem cells_#flagNO#_	Expression profiles of Embryonic stem cells derived from normal fertilization and parthenogenesis [Mus musculus]
GSE9913	0.108461	-0.0474239	0.0610367		0	Distal and Proximal Large Intestine, 8week old Eeyore mouse_#flagNO#_	Distal and Proximal Large Intestine, 8week old Wild-type mouse_#flagNO#_	Intestinal gene expression in ENU mutagenesis mouse strains with missense mutations in Muc2 mucin and ER stress [Mus musculus]
GSE10954	0.10795	-0.053975	0.053975		0	Mice_c-myc trans, _#flagNOREP_	Mice_non trans, _#flagNOREP_	Transcription Profiling of Lung Adenocarcinomas of c-Myc-Transgenic Mice [Mus musculus]
GSE17825	0.107416	-0.0430889	0.0643275		0	young murine 5 days post-fracture (_#flagNOREP_)	old murine 1 day post-fracture (_#flagNOREP_)	Murine fracture healing [Mus musculus]
GSE4051	0.106565	-0.0764552	0.0301098		0	Nrl-ko-Gfp P2_#flagNOREP_	wt-Gfp E16_#flagNOREP_	Targeting of GFP to new-born rods by Nrl promoter and temporal expression profiling of flow-sorted photoreceptors [Mus musculus]
GSE15580	0.105995	-0.0345696	0.0714252		0	Adult_Prostate_Sca-1Lo_#flagNOREP_	urogenital_sinus_epithelium_#flagNOREP_	Molecular Signatures of Fetal and Adult Prostate Stem Cells [Mus musculus]
GSE4411	0.105828	-0.0424171	0.0634114		0	skeletal muscle, tibialis anterior: Denervated 3-day Control _e1_le1	skeletal muscle, tibialis anterior: Innvervated Control _e1_le1	burde-affy-arabi-64764 [Mus musculus]
GSE7694	0.104899	-0.0492417	0.0556571		0	Cnr1-/-/Cnr2-/- female, DNFB-treated allergic ear	C57BL/6J female, untreated control ear	Cannabinoid receptor double knockout mice (Cnr1 -/- /Cnr2 -/-) in CHS model [Mus musculus]
GSE17316	0.103858	-0.0478183	0.0560392		0	C10 cell line with an inducible form of C/EBPa, treated with beta estradiol for 12 hours_#flagNOSAMP_	C10 cell line with an inducible form of C/EBPa, treated with ethanol_#flagNOSAMP_	Reprogramming of a B cell line into macrophages [Mus musculus]
GSE9012	0.103467	-0.0517335	0.0517335	cancer	hepatocellular carcinoma(-), normal liver(+)	HCC_KO_#flagNOREP_	Normal liver_WT_#flagNOREP_	Expression data from spontaneous liver tumors of Trim24/TIF1a-null mice. [Mus musculus]
GSE8156	0.10221	-0.051105	0.051105	tumor	normal(-), granulosa cell tumor from mutant mouse(+)	C57BL/6J;129S5/SvEvBrd granulosa cell_#flagNOREP_	Granulosa cell tumor from Smad1/5/8 mutant mouse_#flagNOSAMP_	Smad1/5/8 mutant granulosa cell tumor gene expression [Mus musculus]
GSE16703	0.10204	-0.054745	0.047295		0	Anti-PECAM beads purified adult Fz4-/- retinal endothelial cells_#flagNOREP_	anti-PECAM beads purified adult Norrin- retinal endothelial cells_#flagNOREP_	Long-term effect on the transcriptome of a decrement in Norrin/Frizzled4/Lrp signaling in retinal endothelial cells [Mus musculus]
GSE7831	0.101663	-0.0333579	0.0683046		0	pDC flu 4h, _#flagNOREP_	pDC medium 4h, _#flagNOREP_	Expression data from immature pDC and pDC activated with CpG 1826 and influenza virus PR8 [Mus musculus]
GSE14525	0.100448	-0.0451088	0.0553388		0	WT-SB_#flagNOREP_	nmMLCK-/- -VILI_#flagNOREP_	Non muscle myosin light chain kinase isoform is an attractive molecular target in acute inflammatory lung injury [Mus musculus]
GSE14270	0.100171	-0.0627494	0.0374217		0	SJL_cornea_#flagNOREP_	KS_cornea_#flagNOREP_	Central corneal thickness is a genetic dependent trait among inbred strains of mice [Mus musculus]
GSE11680	0.100067	-0.0500335	0.0500335		0	Low Exploration: Neuro_#flagNO#_	High Exploration: Neuro_#flagNO#_	Gene expression differences between high and low exploratory genetically identical mice [Mus musculus]
GSE12454	0.0994791	-0.0510987	0.0483804		0	E13.5 Atrx-null_#flagNO#_	P0.5 Atrx-null #2B	The SWI/SNF protein ATRX co-regulates pseudoautosomal genes that have translocated to autosomes in the mouse genome [Mus musculus]
GSE17184	0.0988004	-0.0583762	0.0404242		0	hepatic gene expression at 6 hr (_#flagNOREP_)	hepatic gene expression at 0 hr,_#flagNOREP_	ConA-induced fulminant hepatitis in a mouse model [Mus musculus]
GSE6210	0.0987408	-0.0623187	0.0364221		0	Liver Control_#flagNO#_	Muscle Experiment_#flagNO#_	Hypomorphic Mutation in PGC1beta causes mitochondrial dysfunction and liver insulin resistance [Mus musculus]
GSE13283	0.0983255	-0.0534985	0.044827		0	FBB1.7_#flagNO#_	MelBirA	Mouse Erythroleukemia (MEL) Cells Expressing Tagged Versions of BCL11A [Mus musculus]
GSE9013	0.098205	-0.0483542	0.0498508		0	CD45-negative SP cell fraction, _#flagNOREP_	Intact jejunum, _#flagNOREP_	Expression data from side-population sorted putative intestinal stem cells. [Mus musculus]
GSE11258	0.0963096	-0.0420865	0.0542231		0	Control_RNAi_6hr_#flagNO#_	Npas4_RNAi_0hr_#flagNO#_	Npas4-regulated genes in mouse hippocampal neurons [Mus musculus]
GSE21841	0.0952414	-0.0439503	0.0512911		0	4CS+LPS_#flagNOREP_	Fraction_#flagNOREP_	Expression data from LPS-stimulated RAW 264.7 mouse macrophages treated with Hypericum perforatum fraction and bioactive constituents [Mus musculus]
GSE19875	0.0944633	-0.056395	0.0380683		0	A2BAR -/- mouse heart IP120,_#flagNOREP_	BL6/C57 mouse heart, control,_#flagNOREP_	Expression data from murine hearts exposed to ischemic preconditioning comparing A2BAR null and wildtype BL6/C57 mice [Mus musculus]
GSE5338	0.0937633	-0.0425131	0.0512502		0	Crx-Nr2e3-Nrl-ko-Gfp4W_#flagNO#_	Nrl-ko-Gfp 4 weeks_#flagNOREP_	In vivo function of NR2E3 in establishing photoreceptor identity during mammalian retinal development [Mus musculus]
GSE6595	0.0936366	-0.05726	0.0363766		0	B6D2 1CELL PARTHENOGENIC EMBRYOS SAMPLE	B6D2 2CELL FERTILIZED EMBRYOS SAMPLE	Gene expression study in 1 and 2 cell cloned mice embryos [Mus musculus]
GSE6591	0.0933493	-0.0463377	0.0470117		0	D2 2months_#flagNO#_	B6 2months_#flagNO#_	Comparative analysis of gene expression in C57BL/6J and DBA/2J aging lungs. [Mus musculus]
GSE7762	0.0933185	-0.0347169	0.0586015		0	C57BL/6J CHR,_#flagNOREP_	C57BL/6J SAL,_#flagNOREP_	Morphine effects on striatal transcriptome in four inbred mouse strains [Mus musculus]
GSE12003	0.0931594	-0.0343169	0.0588425		0	8 days cultures from wild-type mouse bone marrow progenitors_#flagNOREP_	4 days cultures from wild-type mouse bone marrow progenitors_#flagNOREP_	4 days cultured progenitors and 8 days cultured mature neutrophils from WT vs miR-223 null neutrophils [Mus musculus]
GSE15901	0.0913337	-0.0456669	0.0456669	hypoxia	hypoxia(-), normoxia(+)	Whole Blood Everest Hypoxic	Whole Blood Everest Control	Comparison of gene expression in whole blood of mice subjected to hypobaric hypoxia at Mt. Everest in vivo. [Mus musculus]
GSE16377	0.0898667	-0.0449333	0.0449333		0	control_lung_	fat_diet_lung_	wild type mouse lung control vs. high fat diet [Mus musculus]
GSE4002	0.0895137	-0.0494925	0.0400212		0	mouse embryos transfer to mouse, day 7 of pregnancy_#flagNOREP_	rat embryos transfer to mouse, day 7 of pregnancy_#flagNOREP_	Global gene expression profile of interspecies pregnant implantation sites between rat and mouse [Mus musculus]
GSE8868	0.0893425	-0.0446712	0.0446713		0	Intestine CD11b(+)11c(-)_BP	Spleen CD11b(+)11c(-)_BP	Comparison of splenic and small intestine lamina propria macrophages [Mus musculus]
GSE17796	0.0890295	-0.0394949	0.0495346		0	bone marrow-vehicle-2hours_#flagNOREP_	spleen-vehicle-2hours_#flagNOREP_	Expression data from B6C3F1 mice treated with reduced oxygen [Mus musculus]
GSE8949	0.0871192	-0.0452693	0.0418498		0	Mouse Aorta, Wildtype_for_P465L_PPARG_KI_#flagNOALPHA_	Mouse Aorta, Rosiglitazone_dose10_time2_#flagNOALPHA_	Gene expression changes in mouse aorta during activation of or interference with PPAR gamma signaling. [Mus musculus]
GSE8621	0.0867938	-0.0371262	0.0496675		0	LPS_pre_LPS_restimulation_rep_#flagNOALPHA_	no_pre_no_restimulation_rep_#flagNOALPHA_	LPS tolerance in macrophages [Mus musculus]
GSE5128	0.0866967	-0.0348606	0.0518361		0	LiverTissue_GavageTreatment_CornOil_Control_Animal	LiverTissue_FeedTreatment_N-(1-naphthyl)ethylenediamineDihydrochloride_Animal	Gene Expression Biomarkers for Predicting Liver Tumors in Two-Year Rodent Bioassays [Mus musculus]
GSE15541	0.0847375	-0.0363863	0.0483512		0	NUP98-HOXD13+MEIS1-deltaHD_#flagNOREP_	NUP98-HOXD13+MIY-ctrl_#flagNOREP_	Linkage of Meis1 leukemogenic activity to multiple downstream effectors including Trib2 and Ccl3 [Mus musculus]
GSE7141	0.0846733	-0.0423367	0.0423367		0	Undifferentiated Dicer +/- (D4) ES cell line_#flagNOREP_	Undifferentiated Dicer -/- (27H) ES cell line_#flagNOREP_	mRNA expression analysis of undifferentiated Dicer +/- (D4) and Dicer -/- (27H10) embryonic cell lines [Mus musculus]
GSE18348	0.0839996	-0.0480305	0.035969		0	JAXCoh	GF	Induction of intestinal Th17 cells by segmented filamentous bacteria [Mus musculus]
GSE19534	0.083962	-0.043026	0.040936		0	striatum wild type 21 month_#flagNOREP_	cerebellum wild type 21 month_#flagNOREP_	Alpha-synuclein deficiency affects brain Foxp1 expression and ultrasonic vocalization [Mus musculus]
GSE11723	0.0834944	-0.0401511	0.0433433		0	LSK_OP9-DL1+CompoundE_#flagNOREP_	LSK_OP9-DL1_#flagNOREP_	Role of Notch signaling on hematopoietic stem cell differentiation [Mus musculus]
GSE19286	0.0826433	-0.0424492	0.0401942		0	Aorta_APOE-deficient with atherosclerosis_#flagNO#_	Aorta_non-transgenic C57BL/6J control_#flagNO#_	Microarray gene expression profiling of aorta genes of APOE-deficient mice receiving the ACE inhibitor captopril [Mus musculus]
GSE9743	0.0822146	-0.0423317	0.0398829		0	Dstncorn1_#flagNOREP_	B6 WT_#flagNOREP_	The in vivo effect of actin cytoskeletal abnormalities on gene expression [Mus musculus]
GSE14004	0.0814994	-0.0417494	0.03975		0	control siRNA_#flagNOREP_	PPAR gamma siRNA_#flagNOREP_	Re-expression of GATA2 Cooperates with PPAR gamma Depletion to Revert the Adipocyte Phenotype [Mus musculus]
GSE21224	0.0779019	-0.0274387	0.0504631		0	Mouse liver_PND32_#flagNO#_	Mouse liver_PND67_#flagNO#_	Transcriptional ontogeny of the developing liver [Mus musculus]
GSE9760	0.0774112	-0.0460133	0.0313979		0	nervous system: CAG150 day 4_#flagNOREP__le1	nervous system: CAG 150 day 6_#flagNOREP__le1	Embryonic stem cells with expanded CAG repeats (lorin-affy-mouse-501743) [Mus musculus]
GSE17806	0.07628	-0.0440903	0.0321897		0	G42 cells from S1, P15, _#flagNOREP_	G42 cells from S1, P25, _#flagNOREP_	Transcriptional maturation of neocortical fast-spiking GABAergic interneurons [Mus musculus]
GSE20513	0.0758921	-0.0471983	0.0286938		0	Wild-type_liver_bezafibrate-treated_5days_#flagNOREP_	Wild-type_liver_#flagNOREP_	Expression data from (bezafibrate treated-wild type, Clock mutant, and PPARalpha-null) mouse liver [Mus musculus]
GSE13032	0.0749681	-0.0362094	0.0387586		0	C57BL/6 whole lung-resiquimod treated and ovalbumin challenged-_#flagNOREP_	C57BL/6 whole lung-ovalbumin challenged-_#flagNOREP_	The Effects of Resiquimod Treatment on the Asthma Transcriptome [Mus musculus]
GSE12599	0.0744358	-0.0297743	0.0446615		0	kidney glomerulus, LPS treated mice, 24hour post injection, _#flagNOREP_	kidney glomerulus, PBS treated mice, 24hour post injection, _#flagNOREP_	Transcriptional profiling of mouse glomerulus in lipopolysaccharide-induced proteinuria model [Mus musculus]
GSE12498	0.0726025	-0.0478337	0.0247687		0	ctrl-low_#flagNO#_	tead2VP16-over_#flagNO#_	Gene expression profiles regulated by Tead2 mutants, Yap, and cell density in NIH3T3 cells [Mus musculus]
GSE18551	0.0721678	-0.0313822	0.0407856		0	YAC128 mouse, 24 months of age	YAC128 mouse, 12 months of age	Striatum of Huntington's disease model mice [Affymetrix data] [Mus musculus]
GSE21137	0.0708098	-0.0377722	0.0330376		0	VP16-CREB 1 week-induced_#flagNOSAMP_	A-CREB 6 weeks-old_#flagNOSAMP_	Ultrastructural and transcriptional profiling of neuropathological misregulation of CREB function [Mus musculus]
GSE15610	0.0699342	-0.0290879	0.0408462		0	Control_4h lipopolysaccharide_#flagNOREP_	Knockout_untreated_#flagNOREP_	Knockout of the selenocysteine tRNA (Trsp) gene in mouse macrophage [Mus musculus]
GSE13590	0.0698254	-0.0475442	0.0222812		0	siRNA-140_#flagNOREP_	antimicroRNA-449_#flagNOREP_	Experimental identification of microRNA-140 targets by silencing and overexpressing miR-140 [Mus musculus]
GSE2250	0.0694347	-0.0353775	0.0340572		0	C3H sick_#flagNO#_	AJ sick_#flagNO#_	Effects of irradiation on mouse lung [Mus musculus]
GSE16002	0.0693922	-0.0296917	0.0397006		0	EBFko_#flagNO#_	Pax5ko_#flagNO#_	Molecular Events Initiating B Cell Fate Specification [Mus musculus]
GSE14366	0.0688967	-0.0283546	0.0405421		-	retina_normox_4h_#flagNO#_	retina_normox_16h_#flagNO#_	Analysis of the retinal gene expression after hypoxic preconditioning identifies candidate genes for neuroprotection [Mus musculus]
GSE3889	0.068567	-0.0420885	0.0264785		0	Scd1-/- on very low fat diet (TD03045 from Harlan Teklad)_#flagNOREP_	Scd1+/+ on chow diet_#flagNOREP_	Scd1 Knockout Mice on very low fat diet [Mus musculus]
GSE10740	0.0670217	-0.0335108	0.0335108		0	NHE3-/_#flagNOREP_	NHE3+/+_#flagNOREP_	Expression data from the colon of wild-type and Slc9a3 (NHE3)-deficient mice [Mus musculus]
GSE16751	0.066975	-0.0334875	0.0334875		0	AID-/- leukemia _#flagNOREP_	AID+/+ leukemia _#flagNOREP_	Activation-induced cytidine deaminase accelerates clonal evolution in BCR-ABL1-driven acute lymphoblastic leukemia [Mus musculus]
GSE8044	0.066185	-0.0330925	0.0330925		0	White adipose adult_#flagNOREP_	Brown adipose adult_#flagNOREP_	Brown versus white tissue adipose selective genes [Mus musculus]
GSE17886	0.0649041	-0.0404725	0.0244316		0	BBB two-cell embryos,_#flagNOSAMP_	伪-amantin-treated BCB two-cell embryos,_#flagNOSAMP_	Gene expression data of BBB and BCB two-cell embryos [Mus musculus]
GSE6291	0.06403	-0.032015	0.032015		0	mMAPC-1 Affy	mMAPC-2 Affy	Transcriptome Analysis Multipotent Adult Progenitor Cells (Affy) [Mus musculus]
GSE11667	0.0634791	-0.0316028	0.0318762		0	gene expression in GV oocyte from young mice,_#flagNOREP_	gene expression in MII oocyte from aged mice,_#flagNOREP_	Age-associated increase in aneuploidy and changes in gene expression in mouse eggs. [Mus musculus]
GSE19403	0.0613679	-0.0283875	0.0329804		0	spinal cord transfected at 15 days, _#flagNOREP_	spinal cord wild type at 4 days, _#flagNOREP_	Dysregulation of the Wnt pathway inhibits timely myelination and remyelination in the mammalian CNS [Mus musculus]
GSE13245	0.0609567	-0.0243827	0.036574		0	Balb/c_#flagNO#_	C57/Bl6_#flagNO#_	Hepatic gene expression during the development of experimental biliary atresia in different mouse strains [Mus musculus]
GSE6934	0.0605325	-0.0302662	0.0302663		0	wnt4_430_wt	wnt4_430_mut	Wnt4-dependent gene expression in the developing kidney (GUDMAP Series_id: 13) [Mus musculus]
GSE11898	0.06042	-0.0316906	0.0287294		0	Non-CpG DNA at 6h_#flagNO#_	lipofectamine at 6h_#flagNO#_	Expression data from primary mesangial cells stimulated with DNA and RNA ligands [Mus musculus]
GSE9735	0.0603028	-0.0339111	0.0263917		0	B6_IL1218_WAP_#flagNO#_	B6_Mock_#flagNO#_	B6_IL1218_WAP [Mus musculus]
GSE20987	0.0602079	-0.0292921	0.0309158		0	Bcl6 +/+ BCR-ABL1-transformed B cell precursors - untreated_#flagNO#_	Bcl6 +/+ BCR-ABL1-transformed B cell precursors - STI571 treated_#flagNO#_	Gene expression data of BCR-ABL1 transformed B cell precursors from BCL6 wild-type and BCL6 knockout mice [Mus musculus]
GSE14499	0.0586213	-0.0372648	0.0213564		0	Hippocampus, non-transgenic animals, GFP treated, _#flagNOREP_	Entorhinal cortex, APP transgenic animals, GFP treated, _#flagNOREP_	Effect of BDNF on the APP transgenic mouse model of Alzheimer's disease [Mus musculus]
GSE18430	0.0576217	-0.0364737	0.0211479		0	Kidney_KO_ANG II_#flagNOREP_	Kidney_WT_ANG II_#flagNOREP_	Identification of angiotensin II-responsive genes in the kidney [Mus musculus]
GSE10113	0.0571988	-0.0275708	0.0296279		0	E9.0 ko_#flagNO#_	E10.5 wt_#flagNO#_	Comparison of gene expression pattern between Wild-type and Hypb knockout embryo yolk sacs [Mus musculus]
GSE8150	0.0566385	-0.0244762	0.0321622		0	Mouse old brain w/ a- & g-tocopherol agT-Br_#flagNO#_	Mouse old brain C30-Br_#flagNO#_	Age-related transcriptional changes and the effect of dietary supplementation of vitamin E in the mouse brain [Mus musculus]
GSE7275	0.0547975	-0.0273987	0.0273988		0	Mast cells RNA, _#flagNOREP_	Exosomal RNA, _#flagNOREP_	Evaluation of murine mast cells derived exosomal RNA versus their parental cells MC/9. [Mus musculus]
GSE7707	0.0546322	-0.0317522	0.02288		0	midbrain control, _#flagNOREP_	midbrain mptp, _#flagNOREP_	Gene expression changes in multiple brain regions of a mouse MPTP model of Parkinson's disease [Mus musculus]
GSE3100	0.0540363	-0.0361902	0.0178461		0	BALB_Female_CF_#flagNOREP_	B6_Female_Control_#flagNOREP_	Cystic Fibrosis Mouse Lung Profiles [Mus musculus]
GSE6540	0.0540042	-0.0237758	0.0302283		0	Lip-O-treated sham OBX C57 mouse, biol_#flagNOREP_	Lip-C-treated sham OBX C57 mouse, biol_#flagNOREP_	Expression data from olfactory epithelium of Lip-C-treated mice compared to Lip-O-treated control mice [Mus musculus]
GSE4260	0.0538083	-0.0206158	0.0331925		0	Cumulus Oocyte Complex eCG-treated 48h, hCG 16h_#flagNOREP_	Cumulus Oocyte Complex eCG-treated 48h, no hCG_#flagNOREP_	Cumulus-oocyte complex temporal expression [Mus musculus]
GSE17647	0.0537215	-0.0244585	0.0292629		0	HDL_GSK3.Starved._#flagNOREP_	V_GSK4.CM._#flagNOREP_	Involvement of 4E-BP1 in the protection induced by HDLs on pancreatic beta cells [Mus musculus]
GSE10728	0.05359	-0.026795	0.026795		0	Control epidermis,_#flagNOSAMP_	Mutant epidermis,_#flagNOSAMP_	Expression data from epidermis of epithelial activated beta-catenin mutant mouse embryo [Mus musculus]
GSE2161	0.0528625	-0.0241075	0.028755		0	blood, adrenal medulla: Ctx -/_#flagNOREP__e1_le1	blood, adrenal medulla: BG -/_#flagNOREP__e1_le1	Identification of genes that are dysregulated in the telencephalon of Dlx1/2 mutants. Rubenstein-2R01MH049428-11 [Mus musculus]
GSE15902	0.0526455	-0.0263227	0.0263228	hypoxia	hypoxia(-), normoxia(+)	Whole Blood Chemical Hypoxic	Whole Blood Chamber Control	Comparison of gene expression in whole blood of mice subjected to chemical hypoxia in vivo. [Mus musculus]
GSE10226	0.0510275	-0.0255137	0.0255138		0	CellBody,LPA,_#flagNOREP_	Pseudopodia,LPA,_#flagNOREP_	Analysis of RNA distribution between pseudopodia and cell bodies in response to LPA stimulation [Mus musculus]
GSE13071	0.050264	-0.030083	0.020181		0	synovium_naive_#flagNOREP_	synovium_CIA_NoJointInflammation_#flagNOREP_	Knee joint synovium from different grades of inflammation in mouse collagen induced arthritis (CIA) [Mus musculus]
GSE14024	0.0490004	-0.0246442	0.0243562	tumor	CD8 tumor model(-), tumor suppressed(+)	CD8-IGF1R 3T3 Vehicle_#flagNO#_	CD8-IGF1R 3T3 A-928605_#flagNO#_	Reversal of oncogene transformation and suppression of tumor growth by the novel IGF1R kinase inhibitor A-928605. [Mus musculus]
GSE12078	0.04876	-0.02438	0.02438		0	ES Ctr9 esiRNA day4_#flagNOREP_	ES LUC esiRNA day4_#flagNOREP_	Ctr9 knockdown in mouse ES cells [Mus musculus]
GSE20335	0.0475937	-0.0198637	0.02773		0	Wild-type MEFs, _#flagNOREP_	VHL/FIH null MEFs, _#flagNOREP_	Expression analysis data from large T antigen-immortalized murine embryonic fibroblasts (MEFs) [Mus musculus]
GSE17994	0.047587	-0.0135404	0.0340466		0	Expression Profiling of wt mice brain samples after placebo treatment (in comparison with CCI-779) sample	Expression Profiling of wt mice brain samples after treatment with CCI-779	Expression Profiling of brain samples from wt and SCA3 tg animals after CCI-779 and placebo treatment [Mus musculus]
GSE3583	0.0473583	-0.0205233	0.026835		0	STHdhQ7/Q7_#flagNOALPHA_	STHdhQ7/Q7-3NP_#flagNOALPHA_	Huntington's disease: Gene expression changes caused by Hdh CAG mutation or 3-nitropropionic acid in striatal cells [Mus musculus]
GSE9803	0.0470915	-0.0261619	0.0209296		0	striatum_R62_#flagNO#_	striatum_wildtype_#flagNO#_	Striatal gene expression data from 12 weeks-old R6/2 mice and control mice (set 1) [Mus musculus]
GSE21361	0.0466675	-0.0233337	0.0233338		0	96 hr doxycycline induction, _#flagNOREP_	Serum-starved control, _#flagNOREP_	Dynamic single-cell imaging of direct reprogramming reveals an early specifying event [Mus musculus]
GSE13120	0.046316	-0.023158	0.023158		0	neocortex, 5 months mouse_#flagNO#_	neocortex, 30 months mouse_#flagNO#_	Age-related gene expression changes in mouse neocortex [Mus musculus]
GSE21842	0.0456625	-0.0228312	0.0228313		0	LSK cells from heterozygous JAK2V617F mouse_#flagNOREP_	LSK cells from wild type mouse_#flagNOREP_	Physiological Jak2V617F expression causes a lethal myeloproliferative neoplasm with differential effects on hematopoietic stem and progenitor cells [Mus musculus]
GSE18042	0.0450464	-0.015535	0.0295114		0	30 h post-estradiol,_#flagNOREP_	7 h post-estradiol,_#flagNOREP_	Erythroid differentiation: G1E model [Mus musculus]
GSE18326	0.0445975	-0.0242594	0.0203381		0	FoxO3null_2_#flagNO#_	WildType_1_#flagNO#_	Role of FoxO3 in adult neural stem cell maintenance in mice [Mus musculus]
GSE21368	0.0444475	-0.0265017	0.0179458		0	Mouse heart, CONV-D 24h Fast,_#flagNOREP_	Mouse heart, CONV-D CARB-fed,_#flagNOREP_	Myocardial expression data from ketogenic diet-fed mice [Mus musculus]
GSE19282	0.0441367	-0.0206743	0.0234623		0	blood_whole_DBA/2J_#flagNOREP_	blood_GlobinReduced_129S1/ImJ_#flagNOREP_	The Effects of Globin on Microarray-based Gene Expression Analysis of Mouse Blood [Mus musculus]
GSE17076	0.04316	-0.02158	0.02158		0	NSCL61_#flagNO#_	NSCL61-sox11_#flagNO#_	Expression profiling of sox11-expressing glioma-initiating cell-like cells [Mus musculus]
GSE23002	0.0421619	-0.0265	0.0156619		0	B16F1 melanoma tumor grown in TNFR 1, 2 -/- mouse, irradiated, technical_#flagNOREP_	B16F1 melanoma tumor grown in C57BL/6 wild-type mouse, untreated, technical_#flagNOREP_	Transcriptional and Phenotypic Reprogramming of Tumors by Host Stroma Deficient in TNF伪 Signaling [Mus musculus]
GSE12333	0.0421267	-0.0210633	0.0210633		0	embryoid body, microspheres containing Retinoic Acid, 10 days,_#flagNOREP_	embryoid body, microspheres, control, 10 days,_#flagNOREP_	Retinoic Acid Delivery within Embryoid Bodies Induces an Early Streak Phenotype in vitro [Mus musculus]
GSE15770	0.0417679	-0.0183419	0.023426		0	E16.5 WT Bladder 1_#flagNO#_	E18.5 Get1 +/- Bladder 2_#flagNO#_	WT and Get1 +/- Bladder Time Course [Mus musculus]
GSE21716	0.0410171	-0.0195532	0.0214639		0	Mouse liver_C3H_GD19_#flagNO#_	Mouse liver_C3H_PD67_#flagNO#_	Hepatic xenobiotic metabolizing enzyme gene expression through the life stages of the mouse [Mus musculus]
GSE19073	0.0409033	-0.0204517	0.0204517		0	MC 38 met_#flagNO#_	MC 38 parental_#flagNO#_	An Experimentally Derived Metastasis Gene Expression Profile Predicts Recurrence and Death in Colon Cancer Patients [Mus musculus]
GSE12001	0.0407717	-0.0203858	0.0203858		0	wild-type murine neutrophils_#flagNOREP_	miR-223 null murine neutrophils_#flagNOREP_	Wild-type neutrophils and miR-223 null neutrophils [Mus musculus]
GSE5332	0.0406929	-0.0247621	0.0159308		0	Control_#flagNO#_	PGC-1alpha_#flagNO#_	mTOR pathway controls mitochondrial gene expression and respiration through the YY1/PGC-1alpha transcriptional complex [Mus musculus]
GSE13693	0.0398272	-0.0253611	0.0144661		0	NORMAL MYELOBLASTS_CD117POS_GR1+_MAC1+_#flagNO#_	NORMAL BM NEUTROPHILS_#flagNO#_	Gene expression profiling of normal mouse myeloid cell populations [Mus musculus]
GSE9400	0.0394213	-0.0197106	0.0197106		0	Hypoxia_#flagNO#_	Control_#flagNO#_	Hypoxic gene regulation on mice Quadriceps muscle [Mus musculus]
GSE11687	0.0390846	-0.0214596	0.017625		0	blastocyst cultured by Ca free medium,_#flagNOREP_	blastocyst treated by 20 pulses,_#flagNOREP_	Ca2+ oscillatory pattern in fertilized mouse eggs affects gene expression and development to term. [Mus musculus]
GSE10796	0.0383625	-0.0191813	0.0191812		0	Neuroepithelial cell from telencephalons of embryonic day 11.5 mouse cultured for one day E11_#flagNO#_	Neuroepithelial cell from telencephalons of embryonic day 14.5 mouse cultured for four days E14_#flagNO#_	Identification of genes that restrict astrocyte differentiation of midgestational neural precursor cells [Mus musculus]
GSE1999	0.0368857	-0.01317	0.0237157		0	brain, forebrain: EPO-HI	brain, forebrain: VEH-Sham	Neuroprotective effects of erythropoietin. Wilson-5R01NS028208-15 [Mus musculus]
GSE20645	0.03673	-0.018365	0.018365	hypothermia	OPC 31.5C(-), 37(+)	OPC-31.5 �_#flagNOREP_	OPC-37 �_#flagNOREP_	The difference of gene expression in mouse OPCs in normothermic and hypothermic culture [Mus musculus]
GSE17985	0.0363987	-0.0181994	0.0181994		0	WT	DicerKO	Gene expression profile of Dicer-deficient oocytes [Mus musculus]
GSE3463	0.0363929	-0.0160029	0.02039		0	Female 11.5dpc FACS sorted pSF1-eGFP GFP+ve gonadal Cells_#flagNO#_	Male 11.5dpc FACS sorted pSF1-eGFP GFP+ve gonadal Cells_#flagNO#_	Expression profiling of mouse gonadal somatic cells [Mus musculus]
GSE13106	0.036235	-0.0185215	0.0177135		0	mus-6dpp-5ng_activin_#flagNOREP_	mus-15dpp-0ng_activin_#flagNOREP_	Regulated SMAD signalling in development [Mus musculus]
GSE20390	0.035165	-0.0175825	0.0175825	cancer	colon cancer(-), cancer inhibited(+)	Control	shSep15	Deficiency in the 15 kDa Selenoprotein Inhibits Tumorigenicity and Metastasis of Colon Cancer Cells [Mus musculus]
GSE10904	0.0347667	-0.0173833	0.0173833		0	Mutant, _#flagNOREP_	Wildtype, _#flagNOREP_	Expression data from wildtype and alb/cre liver-conditional Pdss2 knockout mutant mice [Mus musculus]
GSE9330	0.0338842	-0.0196342	0.01425		0	striatum_wildtype_#flagNO#_	striatum_ctip2_KO_#flagNO#_	Expression data from wild type and Ctip2-/- (Bcl11b) mutant mouse striatum at P0 [Mus musculus]
GSE10347	0.0336167	-0.0180871	0.0155296		0	KO Tibialis Anterior at 4 weeks _#flagNOREP_	WT Tibialis Anterior at 4 weeks _#flagNOREP_	Gene expression data from Hexose-6-phosphate dehydrogenase knockout mouse muscle at 4 weeks [Mus musculus]
GSE15379	0.0326196	-0.0219975	0.0106221		0	lung_CLP_PPTA knockout_#flagNOREP_	lung_sham_PPTA knockout_#flagNOREP_	Expression data from lung of septic PPTA knockout mouse [Mus musculus]
GSE15872	0.0319825	-0.0144575	0.017525		0	pylorus at E16.5, _#flagNOREP_	duodenum at E16.5, _#flagNOREP_	Dynamic patterning at the pylorus: formation of an epithelial intestine-stomach boundary in late fetal life [Mus musculus]
GSE8503	0.031355	-0.0156775	0.0156775		0	Undifferentiated Dicer -/- (27H) ES cell line transfected with miR-290 cluster_#flagNOREP_	Undifferentiated Dicer -/- (27H) ES cell line transfected with siRL_#flagNOREP_	mRNA expression analysis of undifferentiated Dicer -/- (27H10) embryonic stem cells after miRNA transfection [Mus musculus]
GSE7705	0.030384	-0.019473	0.010911		0	CD4+ cells IL1RN knockout 4 month_#flagNOREP_	CD4+ cells IL1RN knockout 1 month_#flagNOREP_	Microarray analysis of CD4+T cells in murine arthritis [Mus musculus]
GSE17383	0.028855	-0.0144275	0.0144275		0	Mouse astrocytes exposed to HIV-1_#flagNOREP_	Mouse astrocytes exposed to mock virus_#flagNOREP_	Toward a Better Understanding of Potential Roles of Astrocytes in HIV-1-associated Neurocognitive Disorders [Mus musculus]
GSE4230	0.0286306	-0.0157431	0.0128875		0	E18.5_Mutant_Kidney_array	E18.5_Control_Kidney_array	Gene expression profiles in developing nephrons using Lim1 metanephric mesenchyme-specific conditional mutant mice [Mus musculus]
GSE13033	0.0277467	-0.0138733	0.0138733		0	cortex_WT_#flagNOREP_	cortex_HtrA2_KO_#flagNOREP_	Differentially expressed genes in brain tissue from HtrA2 knockout mice [Mus musculus]
GSE10202	0.02773	-0.013865	0.013865		0	striatum_CHL2_22m_	striatum_wt_22m_	Striatal gene expression data from 22-month-old CHL2 mice and control mice. [Mus musculus]
GSE15121	0.0276517	-0.0138258	0.0138258		0	E10-miR-129, _#flagNOREP_	E10-Gfp, _#flagNOREP_	Expression data from E10 cells with miR-129 over-expression [Mus musculus]
GSE13224	0.0272733	-0.0136367	0.0136367		0	lung akr	lung dba	(AKR/J x FVB/NJ)F1 versus (DBA/2J x FVB)F1 lung expression data [Mus musculus]
GSE10965	0.0270813	-0.0135406	0.0135406		0	RPE/choroid_old_#flagNOREP_	RPE/choroid_young_#flagNOREP_	Comparison of the transcriptional profiles of the retinal pigmental epithelium/choroid from young and old mice [Mus musculus]
GSE13223	0.0266983	-0.0133492	0.0133492		0	bone_marrow_dba	bone_marrow_akr	(AKR/J x FVB/NJ)F1 versus (DBA/2J x FVB)F1 bone marrow expression data [Mus musculus]
GSE21822	0.026675	-0.0118167	0.0148583		0	thymus_XX_#flagNOREP_	thymus_XY-sry_#flagNOREP_	Role of sex chromosome complement in autosomal gene expression [Mus musculus]
GSE12881	0.02652	-0.01326	0.01326		0	Mammary Gland_Cav-3KO_#flagNOREP_	Mammary Gland_WT_#flagNOREP_	Loss of Caveolin-3 Induces the Development of a Lactogenic Microenvironment [Mus musculus]
GSE22009	0.025575	-0.0125842	0.0129908		0	liver_WT_control_#flagNOREP_	liver_gp130delta(hepa)_control_#flagNOREP_	Hepatic acute phase proteins control innate immune responses during infection by promoting myeloid derived suppressor cell function [Mus musculus]
GSE9629	0.0250833	-0.0125417	0.0125417		0	normal mouse kidney E12.5, _#flagNOREP_	beta-catenin conditional knockout mouse kidney E12.5, _#flagNOREP_	Comparison of normal and beta catenin deficient kidney gene expression profiles at E12.5 [Mus musculus]
GSE13512	0.02494	-0.01247	0.01247		0	Atg16-hypomorph Paneth cells_#flagNOREP_	Wildtype Paneth cells_#flagNOREP_	A key role for autophagy and the autophagy gene Atg16l1 in mouse and human intestinal Paneth cells [Mus musculus]
GSE4786	0.0244567	-0.00886444	0.0155922		0	Cochlea_MC_15mo_#flagNO#_	Cochlea_CR_15mo_#flagNO#_	Caloric restriction suppresses apoptotic cell death in the mammalian cochlea and leads to prevention of presbycusis [Mus musculus]
GSE21255	0.02444	-0.01222	0.01222		0	EML.D816V	EML.D417	Pediatric mastocytosis-associated KIT extracellular domain mutations exhibit different functional and signaling properties compared with KITphosphotransferase domain mutations. [Mus musculus]
GSE17869	0.0242083	-0.0140833	0.010125		0	8W-ERKObeta-MB	8W-B6-MB	Evaluation of Estrogen receptor related gene expression in C57BL/6 vs ERKO-alpha and ERKO-beta mice [Mus musculus]
GSE13227	0.022585	-0.0112925	0.0112925		0	thymus akr	thymus dba	(AKR/J x FVB/NJ)F1 versus (DBA/2J x FVB)F1 Thymus expression data [Mus musculus]
GSE13335	0.0224875	-0.0112438	0.0112438		0	L929_#flagNOREP_	NIH3T3_#flagNOREP_	Gene expression analysis of cells sensitive to necrosis (L929) and cells sensitive to apoptosis (NIH3T3). [Mus musculus]
GSE12950	0.0222992	-0.0107608	0.0115383		0	mtestis_AKR-N_#flagNOREP_	mtestis_MRL-MPJ_#flagNOREP_	Gene expression profile of testes from three mouse strains, AKR/N, C57BL/6 and MRL/MpJ+/+ [Mus musculus]
GSE7196	0.02198	-0.01099	0.01099		0	KO mouse heart_basal	WT mouse heart_basal	Differential gene expression between WT and ERRa-null hearts [Mus musculus]
GSE18853	0.0217	-0.01085	0.01085		0	WT KSL	Fus KSL	Expression data from Fus/TLS-null KSL hematopoietic stem/progenitor cells [Mus musculus]
GSE7676	0.021443	-0.0107215	0.0107215		0	Wild-type mice_#flagNOREP_	pcdh12-deficient mice_#flagNOREP_	Changes in gene expression following Protocadherin 12 knockout [Mus musculus]
GSE6770	0.021025	-0.0105125	0.0105125		0	HDAC2 WT E17.5 Ventricle	HDAC2 KO E17.5 Ventricle	Gene Expression Data in HDAC2 KO Myocardium [Mus musculus]
GSE7342	0.018975	-0.00644208	0.0125329		0	p38alpha knock out fetal liver E13.5, _#flagNOREP_	p38alpha wild type fetal liver E15.5, _#flagNOREP_	Expression data from p38 knock out versus wild type fetal liver [Mus musculus]
GSE5921	0.0185783	-0.00928917	0.00928917		0	10T1/2 cells_treated_BMP4_#flagNOREP_	10T1/2 cells_control_#flagNOREP_	Differential expression of BMP4-regulated genes associated with commitment of C3H10T1/2 cells into adipocytes [Mus musculus]
GSE5763	0.0185444	-0.0109528	0.00759167		0	BNST, _#flagNOREP_	NAc, _#flagNOREP_	Expression data from mouse brain region bed nucleus of the stria terminalis, nucleus accumbens, and dorsal striatum. [Mus musculus]
GSE5298	0.0180037	-0.00900187	0.00900188		0	AVC_mutant_#flagNOREP_	AVC_control_#flagNOREP_	Development of heart valves requires Gata4 expression in endothelial-derived cells [Mus musculus]
GSE18064	0.0174196	-0.00600042	0.0114192		0	non-infected MBT/Pas fibroblasts	non-infected BALB/cByJ fibroblasts	Comparison of MBT/Pas and BALB/cByJ MEFs response after infection with Rift Valley Fever virus [Mus musculus]
GSE19517	0.0168783	-0.00843917	0.00843917		0	Ihhf/f,_#flagNOREP_	Ihhd/d,_#flagNOREP_	Gene expression profiling of conditional ablation of Indian hedgehog in the mouse uterus [Mus musculus]
GSE18801	0.0167833	-0.00691111	0.00987222		0	Heart_swim_#flagNOREP_	Heart_ISO_#flagNOREP_	Transcriptional profile of isoproterenol-induced cardiomyopathy and comparison to exercise-induced cardiac hypertrophy [Mus musculus]
GSE22125	0.016575	-0.0082875	0.0082875		0	islet of 12.5 dpc pregnant mice_#flagNO#_	islet of non-pregnant mice_#flagNO#_	Mouse pancreatic islets during pregnancy [Mus musculus]
GSE7596	0.0155883	-0.00779417	0.00779417		0	AktTGF,_#flagNOREP_	GFPTGF,_#flagNOREP_	AKT regulates de novo induction of Foxp3 [Mus musculus]
GSE12956	0.01518	-0.00759	0.00759		0	wt ARX_#flagNO#_	mut ARX_#flagNO#_	Arx acts as a key selector gene of the ventral telencephalon mainly through its repression transcriptional activity [Mus musculus]
GSE13225	0.0146583	-0.00732917	0.00732917		0	spleen dba	spleen akr	(AKR/J x FVB/NJ)F1 versus (DBA/2J x FVB)F1 spleen expression data [Mus musculus]
GSE7020	0.0134312	-0.00671563	0.00671562		0	NIXKO SPLEEN	WT SPLEEN	The molecular consequences of Nix ablation on apoptosis and erythropoiesis [Mus musculus]
GSE19299	0.0126983	-0.00634917	0.00634917		0	MC3T3 Wild type, _#flagNOREP_	MC3T3 Rb Knockout, _#flagNOREP_	Expression data with mouse osteoblast cell from wild-type and retinoblastoma tumor suppressor(Rb) knock-out. [Mus musculus]
GSE14088	0.0120011	-0.00473556	0.00726556		0	Ube2f shRNA, _#flagNOREP_	control shRNA, _#flagNOREP_	E2-RING expansion of the NEDD8 cascade confers specificity to cullin modification [Mus musculus]
GSE16660	0.0117925	-0.00589625	0.00589625		0	Threat pool (PFC)	Control pool (PFC)	Differential gene expression in prefrontal cortex from mice subject to social threat vs. control [Mus musculus]
GSE4866	0.011388	-0.005694	0.005694		0	Cochlea_WT_9mo_#flagNO#_	Cochlea_D257A_9mo_#flagNO#_	The role of mtDNA mutations in age-related hearing loss in mice carrying a mutator DNA polymerase gamma [Mus musculus]
GSE4034	0.00991875	-0.00495938	0.00495937		0	brain, hippocampus: Hippocampus _le1	brain, amygdala: Amygdala _le1	Rapid selection response for contextual fear conditioning in a cross between C57BL/6J and A/J (palme-affy-mouse-198967) [Mus musculus]
GSE13526	0.009655	-0.0048275	0.0048275		0	WT 21d testis	Nxf2 KO 21d testis	Transcript profiling of WT and Nxf2 KO post-natal day 21 testes [Mus musculus]
GSE17263	0.00951167	-0.00475583	0.00475583		0	Control,_#flagNOREP_	SmoM2,_#flagNOREP_	Gene expression profiling of constitutive activation of Smoothened in the mouse uterus [Mus musculus]
GSE16475	0.00791167	-0.00395583	0.00395583		0	Lower-SP_#flagNOREP_	Upper-SP_#flagNOREP_	Expression data from side population subfraction hematopoietic stem cells [Mus musculus]
GSE5587	0.00664167	-0.00332083	0.00332083		0	Double KO Thymus	Wild type Thymus	tourt-affy-arabi-307860 [Mus musculus]
GSE10162	0.00506333	-0.00253167	0.00253167		0	Wild type_#flagNOREP_	CLC5 ko_#flagNOREP_	Transcriptional Adaptation to Clcn5 Knockout in Proximal Tubules of the Mouse Kidney [Mus musculus]
GSE12694	0.0045275	-0.001811	0.0027165		0	Brain_p53-Pten-null_#flagNOREP_	Brain_p53-null_#flagNOREP_	Cooperative actions of p53 and Pten in normal and neoplastic progenitor cell renewal and differentiation [Mus musculus]
GSE11557	0.0042525	-0.00212625	0.00212625		0	HSC-wildtype_#flagNO#_	HSC-Evi1-KO_#flagNO#_	Effect of Evi-1 deletion in hematopoietic stem cells [Mus musculus]
GSE12505	0.003905	-0.0019525	0.0019525		0	Het-pDC	WT-pDC	Plasmacytoid dendritic cells (pDCs) from E2-2 heterozygous mice [Mus musculus]
GSE8312	0.00169833	-0.000849167	0.000849167		0	Tet integrin alpha7 C2C12 induced_#flagNOREP_	Tet integrin alpha7 C2C12 noninduced_#flagNOREP_	Enhancing integrin alpha7 expression effect on myoblast transcription [Mus musculus]
GSE15733	0.000665	-0.0003325	0.0003325		0	CD44highCD62L-CD25- CD4+ T cells from C57BL/6 murine spleen_#flagNOREP_	CD44highCD62L-CD25- CD4+ T cells from C57BL/6 murine bone marrow_#flagNOREP_	Professional memory CD4+ T lymphocytes preferentially reside and rest in the bone marrow [Mus musculus]
GSE11664	0.000539	-0.0002695	0.0002695		0	gene expression of CTCF-depleted oocyte,_#flagNOREP_	gene expression of wild type oocyte,_#flagNOREP_	gene expression of CTCF-depleted mouse oocyte [Mus musculus]
GSE5582	0.000311667	-0.000155833	0.000155833		0	Cerebellar astrocyte_#flagNO#_	Neocortical astrocyte_#flagNO#_	Neocortical and cerebellar astrocytes [Mus musculus]
GSE9804	0.00017825	-7.92222e-05	9.90278e-05		0	striatum_R62	striatum_wildtype	Striatal gene expression data from 12 weeks-old R6/2 mice and control mice (set 2) [Mus musculus]

## Sheet: Abstract
Experimental categories	GEO experiment series ID	ΔgULI	Biological conditions
Mixed tissues
	GSE5037	0.34	Spinal cord (-), Brain (+)
	GSE11291	0.32	Heart (-), Neocortex (+)
	GSE9441	0.23	Liver (-), Brain (+)
	GSE17478	0.19	Heart (-), Lung (+)
Cancer or tumor
	GSE9012	0.1	Hepatocellular carcinoma (-), Normal liver (+)
	GSE8156	0.1	Normal (-), Granulosa cell tumor from mutant mouse (+)
	GSE14024	0.05	CD8 tumor model (-), Tumor suppressed (+)
	GSE20390	0.04	Colon cancer (-), Cancer inhibited (+)
Development
	GSE3653	0.31	Embryoid bodies 3 days (-), 10 days (+)
	GSE8034	0.29	E14 cortex (-), E18 cortex (+)
	GSE9202	0.28	E18.5 (-), 1 year (+)
	GSE20954	0.18	Lung-embryo (-), Lung-postnatal (+)
Differentiation
	GSE21749	0.33	Spermatid (-), Spermatocyte (+)
	GSE12499	0.25	iPS cell (-), Neural stem cell (+)
	GSE18669	0.25	T cell (-), Stem cell (+)
	GSE10806	0.22	iPS cell (-), Neural stem cell (+)
	GSE16210	0.2	Activated T reg (-), Naiive T reg (+)
Hypoxia, hypothermia, stress response
	GSE8322	0.22	ATF6-induced ER Stress in heart (-), Control (+)
	GSE15894	0.14	Hypoxia (-), Normoxia (+)
	GSE15901	0.09	Hypoxia (-), Normoxia (+)
	GSE20645	0.04	OPC 31.5C (-), 37C (+)
Immune response
	GSE13611	0.28	Control (-), Induced B lymphoid blast crisis (+)
	GSE1871	0.21	LPS-induced lung vascular leak and inflammation (-), Normal (+)
