# Supplementary material for: Microarray Meta-Analysis of RNA-Binding Protein Functions in Alternative Polyadenylation
Source: PLoS One. 2014 Mar 12;9(3):e90774. doi: 10.1371/journal.pone.0090774 (PMC3951239; doi:10.1371/journal.pone.0090774)
Supplement: Table S7 — The list of RBPs showing strong positive or negative association with the global shift in APA (full list). The median correlation coefficients between RBPs and gULIs across experiments are indicated in an individual column. (XLSX) [file pone.0090774.s007.xlsx]

## Sheet: table_s6
probeset	cor.median	gene.symbol
1449615_s_at..B	-0.698386	Hdlbp
1415988_at..A	-0.697978	Hdlbp
1415988_at..B	-0.690061	Hdlbp
1422769_at..B	-0.677794	Syncrip
1434419_s_at..B	-0.67106	Tardbp
1450743_s_at..B	-0.666171	Syncrip
1449615_s_at..A	-0.657893	Hdlbp
1419644_at	-0.65678	Cstf2
1431037_a_at	-0.650236	Elavl1
1422769_at..A	-0.644634	Syncrip
1450743_s_at..A	-0.635872	Syncrip
1415773_at..B	-0.63548	Ncl
1415773_at	-0.635399	Ncl
1415987_at	-0.631065	Hdlbp
1426379_at..A	-0.631006	Eif4b
1450963_at..A	-0.630994	Hnrnpf
u:8096	-0.629224	Ptbp1
u:41528	-0.628378	Rbm18
1453849_s_at..B	-0.612837	Hnrnpab
1450847_at	-0.610723	Ncbp2
1453849_s_at..A	-0.608714	Hnrnpab
u:41530	-0.606705	Rbm18
1437102_at..B	-0.602242	Ythdf1
1419543_a_at	-0.599754	Tra2b
1417238_at	-0.599164	Ewsr1
1453849_s_at	-0.591994	Hnrnpab
1450963_at	-0.591957	Hnrnpf
1423742_at	-0.590586	Rbm10
1434419_s_at..A	-0.585363	Tardbp
u:72934	-0.580416	Elavl1
1435861_at..A	-0.579488	Ppfia1
1415976_a_at..B	-0.576108	Carhsp1
1417548_at..B	-0.573336	Sart3
1415976_a_at	-0.572578	Carhsp1
1453995_a_at..A	-0.565947	Trmt2a
1415976_a_at..A	-0.565601	Carhsp1
1432207_a_at..A	-0.56552	Toe1
1453995_a_at..B	-0.563219	Trmt2a
1451039_at..A	-0.560093	2610027L16Rik
u:51614	-0.555186	Fubp1
1452662_a_at	-0.553544	Eif2s1
1434419_s_at	-0.553255	Tardbp
1427111_s_at	-0.54926	Raver1
1432207_a_at..B	-0.545933	Toe1
1426379_at..B	-0.5396	Eif4b
1435861_at..B	-0.537946	Ppfia1
u:84358	-0.534712	Cstf2
1428232_at	-0.533594	Cpsf6
1437102_at..A	-0.530929	Ythdf1
1417724_at	-0.52944	Thoc4
1452658_at	-0.523231	Krr1
u:26787	-0.523115	Rrp7a
1437314_a_at	-0.520307	Trmt1
u:1936	-0.515003	Uhmk1
1415773_at..A	-0.510282	Ncl
1451039_at..B	-0.50853	2610027L16Rik
1452629_at	-0.508156	Safb2
1421046_a_at..A	-0.506717	Pabpc4
u:30799	-0.501865	Ncbp2
u:9821	-0.497409	Hnrnpab
1416197_at	-0.496805	Snrpc
u:9391	-0.496063	Pno1
1431745_a_at..A	-0.492069	Zc3h14
1426674_at	-0.491496	Eif3b
1426629_at..A	-0.485822	Dhx8
u:53434	-0.485511	Khdrbs1
1427877_at..A	-0.484586	Zc3h15
1451884_a_at	-0.483225	Lsm2
1422660_at	-0.481508	Rbm3
1437314_a_at..A	-0.478755	Trmt1
1431349_at	-0.477977	Hnrnpab
1417274_at	-0.475064	Snrpa
1450963_at..B	-0.474946	Hnrnpf
1451012_a_at	-0.473668	Csda
u:23565	-0.473562	Dgkh
1430041_at	-0.47311	Snrnp35
1450705_at	-0.471873	Rdbp
1425349_a_at	-0.471799	Myef2
u:9733	-0.470894	Lsm11
u:1937	-0.466756	Uhmk1
1417548_at	-0.466494	Sart3
u:29295	-0.461436	Tra2b
1450735_at	-0.460415	Pno1
1417598_a_at	-0.459379	Fxr1
1417548_at..A	-0.457305	Sart3
1419275_at	-0.456632	Dazap1
1426086_a_at..B	-0.455299	Fmr1
1422769_at	-0.454587	Syncrip
1426629_at..B	-0.45393	Dhx8
1452772_at..A	-0.453864	Tnks2
1417213_a_at..B	-0.453572	Rbm6
1416421_a_at	-0.451147	Ssb
u:75845	-0.450482	Lsm4
1433627_at	-0.448697	Sec23ip
u:45077	-0.448035	Ssb
1449552_at	-0.44768	Zfr
u:11981	-0.447383	Thoc4
1426086_a_at..A	-0.446923	Fmr1
u:38878	-0.44394	Sgms1
1453684_s_at	-0.443651	Zc3h15
1426527_at	-0.443639	Toe1
1422509_at..B	-0.443435	U2af1
1460641_a_at..A	-0.44337	Rbm42
1419806_at	-0.44324	Hdlbp
u:57874	-0.442259	G3bp2
1422884_at..A	-0.437713	Snrpd3
1423795_at	-0.437582	Sfpq
1420607_at	-0.436901	Rbm18
1418628_at	-0.435151	Khdrbs1
u:18073	-0.434734	Eif2s1
1418435_at..B	-0.431834	Mkrn1
1429680_at	-0.431719	Tra2a
1459910_at..A	-0.431634	Tnks
1422894_at..A	-0.431428	Sfmbt1
u:1031	-0.431384	Hdlbp
1460641_a_at..B	-0.430705	Rbm42
1452772_at..B	-0.430237	Tnks2
1436858_at..A	-0.429219	Mbnl2
1425847_a_at..B	-0.42895	B230120H23Rik
1451034_at..B	-0.427761	Zfp36l2
1416438_at..B	-0.42509	Puf60
1425523_at..A	-0.424164	Rbm25
1417213_a_at..A	-0.424067	Rbm6
u:72933	-0.422412	Elavl1
1415914_at	-0.421244	Hnrnpab
1451317_at..B	-0.420035	Ythdf2
1424889_at..A	-0.419981	Nupl2
1418279_a_at	-0.418184	Akap1
u:52380	-0.417214	Rod1
u:10867	-0.416648	Akap1
1416568_a_at..B	-0.415399	Acin1
1422509_at..A	-0.414928	U2af1
u:72595	-0.413095	Sec23ip
u:61884	-0.411569	Eif3b
u:28665	-0.410338	Larp4
1437314_a_at..B	-0.41027	Trmt1
u:78937	-0.409564	2610101N10Rik
1426931_s_at	-0.408561	D19Bwg1357e
u:12805	-0.406417	G3bp1
1459910_at..B	-0.405763	Tnks
1425255_s_at..B	-0.403641	Hnrpll
1448480_at	-0.401953	Nip7
1422321_a_at	-0.400079	Sf1
1448622_at	-0.398204	Lsm4
1428908_at	-0.397594	Rbm25
u:9820	-0.397475	Hnrnpab
1420999_at..B	-0.39393	Cnot4
1416568_a_at	-0.391224	Acin1
1436858_at..B	-0.391075	Mbnl2
1419260_a_at	-0.390944	Snrpb
1448897_at	-0.390806	Mkrn2
1426842_at	-0.389775	Ythdf3
1460641_a_at	-0.389721	Rbm42
u:33127	-0.389577	Safb2
1425847_a_at..A	-0.388538	B230120H23Rik
1415771_at	-0.388171	Ncl
1424889_at..B	-0.387651	Nupl2
1438458_a_at..B	-0.387212	Sfpq
1428554_a_at..A	-0.385868	1810035L17Rik
1448642_at	-0.385425	Pcbp1
1452030_a_at..A	-0.385318	Hnrnpr
1416920_at	-0.384766	Rbm4
1443993_at..B	-0.382475	Zc3h12a
1451106_at..A	-0.38176	Tut1
1449333_at	-0.381247	Sf3a1
u:45378	-0.378642	Zc3h15
1421046_a_at..B	-0.377355	Pabpc4
1450921_at..B	-0.376491	Aptx
1426379_at	-0.376406	Eif4b
1417213_a_at	-0.375467	Rbm6
1451058_at..A	-0.374693	Mcts2
1455305_x_at	-0.37343	Hnrnpa1
1427396_a_at..A	-0.373037	Csde1
1418119_at	-0.373003	Rbm8a
1426698_a_at	-0.37282	Hnrnpm
1438458_a_at..A	-0.372157	Sfpq
1459700_at..B	-0.371631	Lemd3
1424101_at..A	-0.371312	Hnrnpl
1431059_x_at	-0.370601	Htatsf1
1449039_a_at..A	-0.370492	Hnrpdl
1418435_at	-0.36998	Mkrn1
1415771_at..B	-0.369835	Ncl
1416336_s_at..A	-0.368156	Snrpd1
1452422_a_at..A	-0.367555	Snrpb2
1438015_at..A	-0.367493	Dkc1
1452680_at..A	-0.366684	Snrpd2
1422848_a_at	-0.366059	Pabpn1
u:76729	-0.364994	Nip7
1423540_at	-0.364623	Rbms2
u:64155	-0.363783	Csda
1422848_a_at..A	-0.362679	Pabpn1
1424066_at..A	-0.362546	Dus3l
1417718_at..B	-0.360437	Eif3g
u:61246	-0.360288	Rbm19
1416336_s_at	-0.360005	Snrpd1
1432012_a_at..B	-0.359404	Nsun6
1415771_at..A	-0.358907	Ncl
u:8174	-0.357669	Dazap1
1426575_at	-0.356477	Sgms1
1451296_x_at	-0.356072	Pabpc4
1452187_at..B	-0.354736	Rbm5
1428951_at..A	-0.353861	Nol8
1423873_at	-0.353042	Lsm1
1452680_at	-0.352929	Snrpd2
u:6702	-0.352705	Cpsf6
1423192_at	-0.350995	Pspc1
u:53963	-0.350415	Tardbp
1422884_at	-0.35039	Snrpd3
u:38877	-0.350267	Sgms1
1440997_at	-0.349735	Tnrc6c
1451285_at	-0.348483	Fus
u:45083	-0.348417	Ssb
1451249_at	-0.348035	Trmt1
1445358_at..B	-0.347984	Tnks
1450705_at..A	-0.347525	Rdbp
1418245_a_at	-0.347297	Rbm9
u:12109	-0.347278	Sf3a1
1418131_at..B	-0.347268	Samhd1
1424619_at	-0.347201	Sf3b4
u:77411	-0.345926	Raver1
1453504_at..A	-0.344437	Taf15
1448357_at	-0.343843	Snrpg
1430020_x_at	-0.341696	Hnrnpa1
1449039_a_at..B	-0.340777	Hnrpdl
1451317_at..A	-0.34043	Ythdf2
1425142_a_at	-0.33974	Hnrnpd
1424589_s_at..B	-0.338719	Rnpc3
1451249_at..A	-0.338497	Trmt1
1424589_s_at..A	-0.338275	Rnpc3
1417055_at..A	-0.33761	0610009D07Rik
1453957_a_at..B	-0.337326	Igf2bp3
u:27510	-0.337135	Zfr
1447369_at	-0.336596	1190005F20Rik
1424589_s_at	-0.336326	Rnpc3
1423531_a_at	-0.336099	Hnrnpa1
1421457_a_at	-0.334882	Samsn1
1434514_at	-0.333109	Rbm15
u:42655	-0.331835	Myef2
1451286_s_at..A	-0.331568	Fus
1418883_a_at	-0.331017	Pabpc1
1452160_at..A	-0.330609	Tiparp
1434300_at	-0.330237	2610101N10Rik
1451034_at..A	-0.329676	Zfp36l2
1426613_a_at..A	-0.327615	Snrpb2
u:72597	-0.326225	Sec23ip
u:13178	-0.326194	Fxr2
1428233_at	-0.325101	Cpsf6
1422893_at	-0.324644	Sfmbt1
1431058_at	-0.324375	Htatsf1
1431235_at	-0.324204	Matr3
u:57967	-0.324193	Hnrpdl
1416568_a_at..A	-0.323218	Acin1
1449039_a_at	-0.323004	Hnrpdl
1418435_at..A	-0.322708	Mkrn1
1453504_at	-0.322068	Taf15
1449931_at	-0.321724	Cpeb4
1448802_at..A	-0.320333	Nufip1
u:77409	-0.319924	Raver1
1422894_at..B	-0.318813	Sfmbt1
1452422_a_at	-0.318641	Snrpb2
1418703_at..B	-0.31838	Rbms1
1448115_at	-0.318278	Trmt2a
1418006_at..A	-0.318077	Zc3h18
1429011_x_at	-0.317143	Snrnp70
1443781_at..B	-0.316998	Dgkd
1422884_at..B	-0.314815	Snrpd3
1420934_a_at..A	-0.314484	Srrm1
1452187_at	-0.314261	Rbm5
1431745_a_at..B	-0.313926	Zc3h14
1438458_a_at	-0.312164	Sfpq
1451521_x_at	-0.310794	Eif4h
u:83952	-0.309968	Fmr1
1454871_at..B	-0.308817	Rbm15b
1438015_at	-0.307903	Dkc1
1443781_at..A	-0.307635	Dgkd
1417684_at	-0.306091	Thumpd3
1425255_s_at..A	-0.305577	Hnrpll
1437109_s_at..B	-0.305238	Lsm6
1448536_at	-0.304703	Lsm3
1428747_at	-0.304356	Trnau1ap
1448115_at..A	-0.303797	Trmt2a
1452161_at	-0.302577	Tiparp
u:49652	-0.302488	Ythdf3
1433482_a_at	-0.302221	Fubp1
1416336_s_at..B	-0.301042	Snrpd1
1450083_at..B	-0.301042	Cnot4
1450657_at	-0.300766	Ppie
1435861_at	-0.299654	Ppfia1
u:75846	-0.299452	Lsm4
u:34050	-0.299116	Rnps1
1437177_at	-0.298855	Larp4
1452030_a_at	-0.298571	Hnrnpr
1415739_at..B	-0.298519	Rbm42
1421197_a_at	-0.297868	Acin1
1445358_at..A	-0.297842	Tnks
1452691_at	-0.297527	Rbm17
1416270_at	-0.296965	Polr2g
1452161_at..A	-0.296456	Tiparp
1428672_at	-0.294165	Snrpf
1451104_a_at	-0.291674	Snrnp70
u:44001	-0.287581	Ythdf1
1452030_a_at..B	-0.287019	Hnrnpr
1452161_at..B	-0.286937	Tiparp
1438015_at..B	-0.285736	Dkc1
1426360_at..B	-0.285557	Zc3h11a
u:46981	-0.284658	Raly
u:49834	-0.284192	Ttc14
1417515_at	-0.283606	Lsm10
1418006_at	-0.282695	Zc3h18
1416438_at	-0.282618	Puf60
1428951_at	-0.282599	Nol8
1420934_a_at..B	-0.28221	Srrm1
1422509_at	-0.28153	U2af1
1427877_at	-0.280855	Zc3h15
u:83371	-0.279268	Zrsr2
u:53283	-0.27919	Zc3h12a
1440190_at..A	-0.278913	Leng9
1453957_a_at..A	-0.278656	Igf2bp3
1453504_at..B	-0.278254	Taf15
1423117_at..A	-0.278103	Pum1
1424314_at..B	-0.277659	Prpf3
u:37589	-0.277083	Rbm22
u:24437	-0.276754	Sfmbt1
1427396_a_at..B	-0.274295	Csde1
1453957_a_at	-0.27182	Igf2bp3
1419366_at..A	-0.271406	Zmat5
1429449_at	-0.269788	Samd4
1428554_a_at	-0.269782	1810035L17Rik
1452187_at..A	-0.268483	Rbm5
1428747_at..B	-0.268004	Trnau1ap
1442942_at	-0.267137	Eif4h
1450443_at	-0.265303	Ptbp1
1457213_a_at	-0.264331	Dgkh
1421148_a_at..B	-0.2642	Tial1
1454382_at..A	-0.263782	Samd4
1418703_at	-0.263732	Rbms1
1422848_a_at..B	-0.262304	Pabpn1
1438459_x_at	-0.262271	Sfpq
1424066_at..B	-0.261938	Dus3l
1426613_a_at..B	-0.26164	Snrpb2
1436375_at	-0.260605	Srbd1
1454655_at..A	-0.260322	Dgkd
1421987_at..A	-0.259844	Papss2
1441272_at	-0.259749	Matr3
1452084_at	-0.259417	Zcchc17
1454655_at..B	-0.259217	Dgkd
1448703_at	-0.258981	Naa38
1416177_at	-0.258379	Rbmxrt
1428688_at	-0.25759	Pdcd11
u:62499	-0.257303	Zc3hav1
1440190_at..B	-0.257222	Leng9
1421987_at..B	-0.255294	Papss2
1419366_at	-0.255178	Zmat5
u:34427	-0.255047	Sfrs3
1415739_at	-0.254276	Rbm42
1417655_a_at..B	-0.253002	Srrt
1427652_x_at	-0.252565	Synj2
1453928_a_at	-0.252043	Ssb
1421323_a_at	-0.251107	G3bp2
1451058_at..B	-0.24924	Mcts2
u:53180	-0.246898	Ybx1
1437887_at..A	-0.246392	Samd5
1426381_at	-0.246347	Pprc1
1437161_x_at	-0.245948	Rbpms
1424101_at..B	-0.245111	Hnrnpl
u:78934	-0.244085	2610101N10Rik
1426613_a_at	-0.243887	Snrpb2
1452524_a_at..B	-0.243647	Elavl3
u:54469	-0.243488	Aco1
u:46983	-0.243165	Raly
1424837_at..A	-0.242937	Rnf113a1
1452772_at	-0.242771	Tnks2
1429558_a_at..B	-0.242598	Larp7
u:38126	-0.241738	Rbm14
1434047_x_at	-0.241669	Hnrnpa2b1
u:64560	-0.241055	Naa38
1417055_at..B	-0.240759	0610009D07Rik
1448115_at..B	-0.239681	Trmt2a
1427027_a_at..A	-0.239089	Gtf3a
1457295_at..A	-0.238619	Tnrc6a
1420935_a_at	-0.238435	Srrm1
1445358_at	-0.238238	Tnks
1424101_at	-0.238157	Hnrnpl
1454382_at..B	-0.237619	Samd4
1448802_at	-0.237562	Nufip1
1452709_at	-0.237443	Poldip3
u:78872	-0.236856	Syncrip
1428951_at..B	-0.236826	Nol8
u:54085	-0.236586	Trp73
u:57247	-0.236295	Slbp
u:24719	-0.234279	Samd4
1417055_at	-0.233693	0610009D07Rik
u:45206	-0.233608	B230120H23Rik
u:65982	-0.233219	Mkrn2
1438397_a_at..B	-0.233143	Rbm39
1439991_a_at	-0.232769	Pabpn1l
1420365_a_at	-0.23258	Hnrnpa2b1
1444240_at..A	-0.230785	Shank1
1432630_at..A	-0.230556	Tnks
u:55833	-0.229924	Sfpq
1451211_a_at	-0.229731	Lgtn
1459952_at	-0.229534	Ankrd17
u:26789	-0.227965	Poldip3
1418641_at	-0.226846	Lcp2
1430560_at	-0.225645	Ppp1r10
1456528_x_at..B	-0.225061	Ncl
1429587_at	-0.224484	Rbm34
u:9818	-0.224329	Hnrnpab
1432012_a_at..A	-0.223945	Nsun6
1437161_x_at..B	-0.223862	Rbpms
1452160_at..B	-0.223089	Tiparp
1421148_a_at..A	-0.223004	Tial1
u:68029	-0.222871	Snrnp70
1423411_at	-0.221817	Rbm47
u:3790	-0.221447	Mki67ip
1423644_at	-0.22126	Aco1
1452091_a_at	-0.221115	Rbm28
u:53464	-0.220993	Zcchc17
1420935_a_at..B	-0.219555	Srrm1
u:19910	-0.218966	Hnrnpk
u:8747	-0.218735	Krr1
1438397_a_at..A	-0.218284	Rbm39
1427697_a_at	-0.217195	Trp73
u:6699	-0.215705	Cpsf6
1445868_at..B	-0.212693	Cpeb3
u:82178	-0.212627	Rbm3
1450243_a_at..A	-0.212576	Rcan2
1429587_at..B	-0.210817	Rbm34
1428310_at..B	-0.210081	Larp7
u:13164	-0.209613	Lsmd1
u:45207	-0.208923	B230120H23Rik
1450243_a_at..B	-0.208843	Rcan2
1450921_at	-0.208799	Aptx
u:78931	-0.208374	2610101N10Rik
1436884_x_at	-0.208042	Ewsr1
u:10981	-0.207653	Igf2bp1
1417792_at..A	-0.205599	Zfml
1442038_at..B	-0.205349	Rbm26
1422522_at	-0.204173	Fxr2
1452846_at	-0.20375	Ppfia4
u:65627	-0.202983	Snrpg
1417628_at	-0.202927	Supt6h
1432212_at..B	-0.202685	A1cf
1450705_at..B	-0.201838	Rdbp
1428225_s_at	-0.2014	Hnrpdl
u:22963	-0.201069	Hnrnpc
1450874_at	-0.2008	Matr3
u:13179	-0.200711	Fxr2
u:58323	-0.200669	Sart3
u:34379	-0.198436	Snrpc
1428554_a_at..B	-0.197236	1810035L17Rik
u:12505	-0.196914	Lcp2
1460703_at..A	-0.195956	Ascc1
u:9732	-0.193428	Lsm11
u:82558	-0.193047	Mbnl3
1451249_at..B	-0.192987	Trmt1
1420934_a_at	-0.192434	Srrm1
u:78869	-0.191969	Syncrip
1459700_at..A	-0.190264	Lemd3
1427877_at..B	-0.18935	Zc3h15
1424145_at	-0.189082	Prr3
u:69450	-0.189049	Thumpd1
u:38127	-0.187915	Rbm14
1418761_at	-0.187535	Igf2bp1
1425523_at..B	-0.187256	Rbm25
1423117_at..B	-0.187228	Pum1
1451237_s_at	-0.18677	Rbm7
1450921_at..A	-0.186574	Aptx
1418703_at..A	-0.185721	Rbms1
1443993_at..A	-0.185406	Zc3h12a
1435151_a_at	-0.184651	Rps3
1458624_at..A	-0.184588	Rbm24
u:6697	-0.184366	Cpsf6
1448802_at..B	-0.183583	Nufip1
u:23123	-0.182755	Pspc1
u:6701	-0.182299	Cpsf6
1442038_at	-0.180204	Rbm26
1454914_at	-0.179832	2610101N10Rik
u:83844	-0.179619	Rbmx2
1452027_a_at	-0.179261	Trp63
1452422_a_at..B	-0.179071	Snrpb2
u:53233	-0.178638	Ppie
1427432_a_at	-0.17856	Tra2b
1445577_at	-0.178255	Ppfibp1
1451106_at..B	-0.177911	Tut1
1452112_a_at..A	-0.17723	Rbm4b
1443781_at	-0.176527	Dgkd
u:70286	-0.176459	U2af2
1434244_x_at	-0.175783	Trmt2a
1424066_at	-0.174575	Dus3l
1460410_at	-0.173829	2310079F23Rik
1449634_a_at..A	-0.173674	Anks1b
u:47420	-0.173234	Rbm38
1430568_at..A	-0.17292	Zc3h13
u:57283	-0.172733	2310079F23Rik
1428526_at	-0.172267	Lsmd1
1448006_at..A	-0.171971	Zc3h7b
1418573_a_at	-0.171261	Raly
1418131_at..A	-0.170999	Samhd1
1417054_a_at..A	-0.16995	0610009D07Rik
1454183_at	-0.169465	Rbm42
1432399_a_at..B	-0.169004	Epha1
u:64154	-0.16859	Csda
1420165_s_at	-0.167723	Dnajc17
1440191_s_at..B	-0.166561	Leng9
1435949_at	-0.166246	Zc3h3
1418131_at	-0.164576	Samhd1
1426114_at	-0.164432	Hnrnpab
u:57962	-0.16437	Hnrnpd
1455399_at	-0.164038	Cnksr1
1439757_s_at..A	-0.16401	Epha4
u:75365	-0.163916	Lsm1
1429624_at	-0.163891	Sltm
1436796_at	-0.163688	Matr3
1453539_at..A	-0.162879	Alkbh8
1431745_a_at	-0.162736	Zc3h14
1453899_at	-0.162459	Rbm6
u:53463	-0.162452	Zcchc17
1432630_at..B	-0.161653	Tnks
1426360_at..A	-0.159954	Zc3h11a
1423741_at	-0.158666	Rbm10
u:45379	-0.158622	Zc3h15
1455855_x_at	-0.157637	Hnrnpab
1448006_at..B	-0.156399	Zc3h7b
1442038_at..A	-0.155316	Rbm26
1452676_a_at	-0.155272	Pnpt1
1428747_at..A	-0.155262	Trnau1ap
u:63277	-0.153919	Pcbp1
1452680_at..B	-0.153431	Snrpd2
u:58138	-0.153159	Dgkq
1415739_at..A	-0.15261	Rbm42
1427027_a_at..B	-0.152563	Gtf3a
u:61118	-0.151946	Msi1
1451876_a_at	-0.150261	Trp63
1448114_a_at..B	-0.150037	Trmt2a
1436157_at..B	-0.150003	Ccar1
1456528_x_at..A	-0.149965	Ncl
u:42833	-0.149765	Snrpb
1426057_a_at..B	-0.148949	Epha3
1417718_at	-0.148703	Eif3g
1437109_s_at..A	-0.147847	Lsm6
1432212_at..A	-0.147835	A1cf
1429558_a_at	-0.14731	Larp7
u:67347	-0.147121	Snrpa
1431937_at	-0.146794	Kif24
1432012_a_at	-0.146076	Nsun6
1426360_at	-0.14568	Zc3h11a
u:28967	-0.145255	Zc3h7a
1425574_at..B	-0.144807	Epha3
1427348_at	-0.14429	Zc3h12a
1429010_at	-0.143919	Snrnp70
1459910_at	-0.143896	Tnks
u:28744	-0.143377	Eif4b
1432399_a_at..A	-0.142889	Epha1
1452524_a_at..A	-0.142739	Elavl3
1426057_a_at..A	-0.142631	Epha3
1444240_at..B	-0.142604	Shank1
u:35997	-0.141916	Dnd1
1436681_x_at	-0.140626	0610009D07Rik
1427987_at	-0.140614	Safb2
1452027_a_at..B	-0.140312	Trp63
1455497_at..B	-0.140165	Leng9
1432353_at	-0.139891	Larp1b
u:61422	-0.139701	Snrnp35
u:55835	-0.139489	Sfpq
1439873_at	-0.138885	Dgkd
u:50740	-0.138831	Sf3b4
1448114_a_at..A	-0.138227	Trmt2a
u:50901	-0.137543	Csde1
u:49849	-0.13741	Fxr1
1425312_s_at	-0.136795	Cpsf4l
1437032_x_at	-0.136327	Rbm14
1421988_at	-0.133891	Papss2
u:49938	-0.133748	Larp1b
1443853_x_at	-0.133491	Sfmbt1
u:25079	-0.132943	Pabpn1
1457295_at..B	-0.132839	Tnrc6a
1457620_at	-0.13279	Trmt2a
1445868_at..A	-0.132356	Cpeb3
1426361_at..B	-0.129974	Zc3h11a
u:9819	-0.129617	Hnrnpab
u:53085	-0.129441	Toe1
1452112_a_at..B	-0.128453	Rbm4b
u:50899	-0.127818	Csde1
1448711_at..A	-0.127541	Mcm3ap
1417313_at	-0.125908	Lsm7
u:15484	-0.125446	Nova1
1457237_at	-0.125273	Mbnl2
1417655_a_at..A	-0.124463	Srrt
u:12831	-0.123941	Larp1
u:11610	-0.123892	Cpsf4l
u:6101	-0.123773	Lsm7
1428310_at..A	-0.123382	Larp7
1417801_a_at	-0.123284	Ppfibp2
1457450_at..A	-0.122607	Sarm1
1437904_at	-0.122388	Rbm45
1450083_at	-0.122336	Cnot4
1425018_at	-0.122009	Mcts1
1453539_at	-0.121912	Alkbh8
1423117_at	-0.121472	Pum1
1422610_s_at	-0.121028	Igf2bp3
u:12507	-0.120877	Lcp2
u:67598	-0.120225	Rbm42
1451657_a_at..B	-0.119934	Enox2
1452027_a_at..A	-0.119677	Trp63
1437887_at..B	-0.119605	Samd5
1453979_at	-0.119363	Rbm12b
u:62020	-0.119334	Cpsf4
1447070_at	-0.118402	Eif4h
1436597_at	-0.117378	Ankhd1
1431828_a_at	-0.116453	Synj2
1432130_a_at	-0.115266	Ttc14
1419366_at..B	-0.114914	Zmat5
1437778_at	-0.114772	Rbm15b
u:18075	-0.114533	Eif2s1
1430215_at..B	-0.114458	2610020H08Rik
u:57843	-0.114362	Ankrd17
u:73849	-0.114351	Cherp
1417792_at..B	-0.113655	Zfml
1417960_at	-0.113379	Cpeb1
1430214_a_at	-0.113053	2610020H08Rik
u:6036	-0.112507	Mex3d
1457060_at	-0.112077	Anks1b
1437108_at	-0.111834	Lsm6
u:28915	-0.111029	Carhsp1
u:29841	-0.110754	Samsn1
u:67400	-0.110722	Zfp36
1445868_at	-0.109943	Cpeb3
1445499_at..A	-0.109824	Zc3h13
u:50193	-0.10945	Tiparp
u:76134	-0.108512	Samd1
1421409_at	-0.108446	Msi1
1435508_x_at	-0.107753	0610009D07Rik
u:33157	-0.106822	Khsrp
1456337_at	-0.106482	Arap2
u:41729	-0.106274	Wdsub1
1436784_x_at	-0.106174	Sf3b4
1453317_a_at	-0.105369	Khdrbs3
1460703_at	-0.105219	Ascc1
1445719_at	-0.105193	Sf3a1
1416355_at	-0.104142	Rbmx
u:67406	-0.103823	Samd4b
u:83953	-0.102742	Fmr1
1438268_at	-0.102119	Rc3h2
1447857_at	-0.101983	Enox1
u:23723	-0.101474	Rbm26
1449756_at	-0.100662	Dnajc17
1419500_at..B	-0.100604	Pabpc2
1434169_at	-0.0983929	9030409G11Rik
u:10862	-0.097508	Akap1
u:77422	-0.0972796	Raver1
1422402_a_at..B	-0.0971924	Asz1
1436775_a_at..B	-0.0970221	Ankrd17
1416869_x_at..A	-0.0966974	Lime1
1438420_at	-0.0964701	Rbm39
u:77999	-0.0947641	Zc3h12c
1432055_at	-0.0945001	Sash1
u:77499	-0.0940133	Elavl3
u:25938	-0.0939317	Pabpc2
1432629_at	-0.0931215	Tnks
1426420_at	-0.0931173	Rbm26
1457972_at	-0.0930367	Tia1
1426402_at	-0.0921841	Syncrip
1436895_at..B	-0.092174	Arap2
u:55813	-0.0919718	Lsm10
u:57840	-0.0915342	Ankrd17
1431770_at	-0.0902723	Cherp
1454689_at	-0.089332	Srrm1
u:24202	-0.0891738	Samd8
1416438_at..A	-0.0888887	Puf60
1447464_at	-0.0885737	Anks1b
u:17360	-0.0883973	Pum2
1458284_at	-0.0878582	Ptbp1
u:62539	-0.0876652	Mkrn1
u:53642	-0.0875739	Ephb2
1417718_at..A	-0.0874834	Eif3g
1417054_a_at..B	-0.0874471	0610009D07Rik
1418630_at..B	-0.0873518	Khdrbs1
u:68771	-0.0871396	Cpeb1
1436775_a_at	-0.0869049	Ankrd17
1458624_at	-0.0867184	Rbm24
1427545_at	-0.0864857	Scml4
u:51615	-0.0864017	Fubp1
1427528_a_at..A	-0.0863229	Epha7
1418314_a_at	-0.0854505	A2bp1
1446066_at	-0.0845923	Zcchc17
1452003_at	-0.0841346	Rbm14
u:7423	-0.0826564	Scml4
u:59691	-0.0823186	Nupl2
u:83367	-0.0817378	Zrsr2
1427528_a_at..B	-0.080873	Epha7
1448006_at	-0.0807331	Zc3h7b
u:51991	-0.0805249	Kif24
u:56337	-0.0797705	Epha2
u:45253	-0.079616	Hnrnpa3
u:26387	-0.0791204	Zc3h3
1430215_at..A	-0.0789259	2610020H08Rik
u:77500	-0.0786934	Elavl3
1446789_at	-0.0784388	Zcrb1
u:70155	-0.0782815	Ppfia1
u:47674	-0.0780121	Zgpat
1458748_at	-0.0775461	Rbm27
1430817_at	-0.0775149	Samd7
u:59795	-0.0772563	Fam59b
1426545_at..A	-0.0769777	Tnrc6b
u:22961	-0.0768308	Hnrnpc
1418006_at..B	-0.0767489	Zc3h18
u:84070	-0.0767198	Dkc1
1420101_at	-0.0764084	2610020H08Rik
1422801_at	-0.0758791	G3bp1
1457603_at	-0.0752106	Ppp1r9a
1454871_at..A	-0.0742792	Rbm15b
1451508_at	-0.0732368	Larp1b
u:10622	-0.0730091	Sarm1
1421929_at	-0.0719947	Epha4
1421148_a_at	-0.071406	Tial1
u:33560	-0.070599	Srbd1
1432529_at..B	-0.0703143	Boll
1418051_at	-0.0697843	Ephb6
1425574_at..A	-0.0695119	Epha3
1455797_x_at	-0.0693027	Lgtn
1458139_at	-0.0691799	Hnrnpc
1423412_at	-0.0686257	Rbm47
1443485_at	-0.0682679	Epha7
1457450_at..B	-0.0678987	Sarm1
1421743_a_at	-0.067234	Pcbp2
1430568_at	-0.0667348	Zc3h13
1420999_at..A	-0.0661334	Cnot4
1444513_at..A	-0.06526	Cnksr2
u:37839	-0.0652055	Mex3c
1449634_a_at..B	-0.0649527	Anks1b
1430568_at..B	-0.0647976	Zc3h13
u:62308	-0.0644933	Rbm28
1426086_a_at	-0.0640492	Fmr1
1432212_at	-0.0640232	A1cf
1445172_at	-0.0637905	Lgtn
1422117_s_at	-0.0636882	Khdrbs2
1437109_s_at	-0.063273	Lsm6
1421929_at..A	-0.0632634	Epha4
1429558_a_at..A	-0.063094	Larp7
u:65738	-0.0630277	Lsm3
1458136_at	-0.0628282	Msi2
u:51992	-0.0617114	Kif24
1418246_at	-0.0616904	Rbm9
1444513_at..B	-0.0616453	Cnksr2
u:74716	-0.0615154	Zcchc14
u:69085	-0.0607363	Inppl1
u:9816	-0.0604208	Hnrnpab
u:62659	-0.0603747	Tra2a
u:82177	-0.0603224	Rbm3
1456814_at	-0.0598588	Rrp7a
1426879_at..A	-0.0591992	1190005F20Rik
1444282_at	-0.0590678	Samd10
1451657_a_at	-0.058736	Enox2
u:66754	-0.058273	Ppfibp1
1451657_a_at..A	-0.0582118	Enox2
u:49842	-0.0579081	Ttc14
1440319_at..B	-0.0566321	Rbm44
1458450_at	-0.0561185	Zfr
1432530_s_at	-0.0546411	Boll
1459805_x_at	-0.0541116	Dus3l
1452974_at	-0.0533532	Nol8
u:53648	-0.0532303	Epha8
1424314_at..A	-0.0527203	Prpf3
u:59412	-0.0521067	Stard13
u:11611	-0.052035	Cpsf4l
1456842_at	-0.0518809	Boll
u:62656	-0.0517285	Igf2bp3
1453803_at	-0.0516674	Tia1
1424939_at..B	-0.051408	Asz1
1447080_at	-0.050295	Aco1
1427685_a_at	-0.0502528	Synj2
1449845_a_at	-0.0501594	Ephb4
1418943_at	-0.0497631	B230120H23Rik
1425523_at	-0.0491629	Rbm25
1423871_at	-0.0487553	Tmem63a
u:84374	-0.0474755	Hnrnph2
1452466_a_at..B	-0.0474519	Rbm6
1425217_a_at	-0.0474428	Synj2
u:57842	-0.04719	Ankrd17
1459825_x_at	-0.0468481	Igf2bp1
1419899_at	-0.0464155	Zc3h7a
u:53563	-0.0455938	Cnksr1
u:68770	-0.0450753	Cpeb1
1421929_at..B	-0.0447315	Epha4
1443176_at	-0.0425491	Sfmbt2
1456528_x_at	-0.0419915	Ncl
1452466_a_at	-0.0419699	Rbm6
1420397_a_at..B	-0.0418471	Spen
u:22996	-0.0409984	Acin1
1435520_at	-0.04018	Msi2
1426490_at	-0.0400053	Bfar
1432548_at	-0.0397468	Parp14
u:8098	-0.0389677	Ptbp1
1427286_at	-0.0382793	D11Bwg0517e
1456863_at	-0.0382787	Epha4
1437627_at	-0.0382162	Mex3d
u:29293	-0.0381849	Tra2b
1443028_at	-0.0378913	Larp6
u:5223	-0.0376238	L3mbtl3
1425574_at	-0.0374783	Epha3
u:21351	-0.0374772	Nol8
1428746_a_at..B	-0.0374468	Trnau1ap
1437589_x_at	-0.0357323	Lime1
1440022_at	-0.0356179	Poldip3
1424837_at..B	-0.035423	Rnf113a1
u:74409	-0.0352028	Esrp2
u:81373	-0.0351033	Pcbp4
1436945_x_at	-0.0334995	Stim1
u:6895	-0.0334705	Zc3h10
1440968_at	-0.0332149	Lgtn
u:65986	-0.0329594	Mkrn2
1445594_at	-0.0328609	Hnrnpl
1418015_at	-0.0322084	Pum2
1440191_s_at..A	-0.0315626	Leng9
u:65633	-0.0314316	Tia1
u:65900	-0.0313595	Thumpd3
u:49942	-0.0310756	Larp1b
1441920_x_at	-0.0309171	Trmt2a
u:24438	-0.0303075	Sfmbt1
1452677_at	-0.0301954	Pnpt1
u:780	-0.0294817	Epha4
1447563_at	-0.0293754	Rps3
u:49110	-0.0291196	Ptbp2
u:83957	-0.0286321	Fmr1
1420935_a_at..A	-0.0285557	Srrm1
1451286_s_at..B	-0.026595	Fus
1454454_at	-0.0252446	Elavl2
u:10621	-0.0243777	Sarm1
1419500_at..A	-0.0242701	Pabpc2
1425036_a_at	-0.0241801	Tnrc6a
u:29778	-0.0239446	Epha6
u:74704	-0.0228549	Mthfsd
1421128_at	-0.0208781	Zrsr2
1449502_at	-0.0207545	Dazl
1441504_at	-0.0204288	Rbm44
1430215_at	-0.0201206	2610020H08Rik
1427599_at	-0.0198342	Boll
1422917_at	-0.0191668	Epha1
1445499_at..B	-0.0184375	Zc3h13
1422402_a_at	-0.0177638	Asz1
u:70840	-0.017315	U2af1l4
u:54084	-0.0172362	Trp73
1458348_at	-0.0170281	Thumpd2
1416869_x_at..B	-0.0169181	Lime1
u:29289	-0.0163099	Igf2bp2
u:10980	-0.0154762	Igf2bp1
1435756_at	-0.015363	Samd10
u:3569	-0.0152772	Rbm44
u:62711	-0.0152461	Hnrnpa2b1
1432096_at	-0.0151751	Snrpn
u:44140	-0.0148918	Kin
1437161_x_at..A	-0.014433	Rbpms
1443030_at	-0.0144135	L3mbtl3
u:57579	-0.0138538	Rbm47
1421220_at	-0.0129169	Ankrd17
u:61764	-0.0128668	Ephb4
u:11980	-0.0123032	Thoc4
1458013_at	-0.0115542	Rbm27
1436156_at	-0.0114615	Ccar1
1418400_at	-0.0110605	Larp6
1422402_a_at..A	-0.0109985	Asz1
1437586_at	-0.0109866	Cnot4
1438069_a_at..B	-0.0104712	Rbm5
1448500_a_at..A	-0.0104346	Lime1
u:84333	-0.00999011	Pabpc5
u:18150	-0.00962978	Rbm25
1459766_x_at	-0.00932193	Sf1
1427528_a_at	-0.00931122	Epha7
u:35816	-0.00870812	Fam59a
u:51766	-0.00850019	Esrp1
u:49850	-0.00776161	Fxr1
1456180_at	-0.00706724	Rbm24
1459581_at	-0.00686338	Trp63
1444701_at	-0.00505137	Mex3c
u:5043	-0.00489191	Samd5
1459880_at	-0.00481612	Hnrnpab
1424314_at	-0.00465819	Prpf3
1436895_at..A	-0.00423491	Arap2
1421425_a_at	-0.00423314	Rcan2
u:48885	-0.00398809	Rbm15
1458504_at	-0.00374295	Zc3h12d
1450083_at..A	-0.00310907	Cnot4
1437359_at	-0.00299848	Rnps1
u:35814	-0.00280692	Fam59a
1432400_at	-0.00254449	Epha1
1439366_at	-0.00246378	Grsf1
1438688_at..A	-0.00163607	Srrm2
u:11680	-0.00122474	Caskin2
1460024_at	-0.000986818	Tnrc6b
1437837_x_at	-0.000428406	Poldip3
1440319_at..A	-0.000388557	Rbm44
u:62512	0.000147112	Parp12
1455936_a_at..A	0.00181782	Rbpms
1453113_at	0.0025224	Wdsub1
1455675_a_at..A	0.00265437	Tial1
u:73414	0.0027299	Dlc1
u:60119	0.00316194	Cpeb2
1423369_at	0.00321105	Fmr1
1436018_at	0.00321926	Mex3a
u:53489	0.00323262	Ythdf2
1436775_a_at..A	0.00425644	Ankrd17
1446496_at	0.00442596	Tra2b
u:49211	0.00482451	Larp7
1451425_a_at	0.00522964	Mkrn1
1455676_x_at	0.00537788	Tial1
u:23121	0.00556537	Pspc1
u:30703	0.00583769	Trp63
1431909_at	0.00639871	Zc3hav1
u:39777	0.00686972	Tut1
1433732_x_at	0.00723729	Igf2bp3
1441017_at	0.00784343	Zcchc14
u:23725	0.00788321	Rbm26
1432529_at..A	0.00874996	Boll
u:49653	0.00880078	Ythdf3
u:51306	0.00892404	Papss1
u:69766	0.00927546	Tial1
1446147_at	0.00931677	Rbm39
1429587_at..A	0.00941879	Rbm34
u:39671	0.0100509	Sf1
1437847_x_at	0.0109582	Rbmx
1457924_at	0.0111876	Mbnl1
1446120_at	0.0112006	Uhmk1
1445453_at	0.011405	Helz
u:53641	0.0115373	Ephb2
1458273_at	0.0120688	Hnrnpd
1416552_at	0.0124058	Dppa5a
1417526_at	0.0132403	Pcbp3
u:61763	0.0137165	Ephb4
1455926_at	0.0138036	Lsm6
1427876_at	0.0150724	Zc3h15
1423484_at	0.0152683	Bicc1
u:779	0.0154517	Epha4
u:38397	0.0157018	Polr2g
1439997_at	0.0157394	Synj1
1426907_s_at	0.0158838	Dhx57
1439054_at	0.0164739	Zfp36l2
1425524_at	0.0171954	Rbm25
u:29793	0.0177756	Epha3
u:73742	0.0180648	Upf1
u:57966	0.0185174	Hnrpdl
1423212_at	0.0191026	Phc1
u:30627	0.0192881	Ephb3
1426359_at..B	0.0194266	Zc3h11a
u:30800	0.0194812	Ncbp2
1436400_at	0.021273	Fxr1
u:29529	0.0216136	Parp14
1439757_s_at..B	0.0218121	Epha4
u:72323	0.021866	Anks4b
u:49776	0.0218662	Samd7
1455497_at..A	0.0227613	Leng9
1445746_at	0.0236222	Eif4h
1446507_at	0.0246743	Kif24
u:79665	0.0252982	Alkbh8
u:8748	0.025356	Krr1
1444655_at	0.0254113	Snrpc
u:889	0.0254149	Ncl
1415890_at	0.0254709	Papss1
u:33002	0.0257892	Dazl
u:74773	0.0262117	Pabpn1l
u:17325	0.0262498	0610009D07Rik
1433052_at	0.0269138	Elavl2
u:65899	0.0270317	Thumpd3
u:12639	0.0272751	Hnrnph1
1452466_a_at..A	0.0275528	Rbm6
u:5666	0.0279273	Ccar1
1447735_x_at	0.0284166	A2bp1
u:6978	0.0285048	Zc3h12d
1431046_at	0.0285093	Ppfia3
u:57961	0.0285676	Hnrnpd
1438267_x_at	0.0287366	Rnps1
1455491_at..B	0.0291184	Hnrnph3
1436494_x_at	0.0292734	Trmt1
1432530_s_at..B	0.0293539	Boll
1432530_s_at..A	0.0295356	Boll
1424939_at..A	0.0298033	Asz1
1436494_x_at..A	0.0298435	Trmt1
1437851_x_at	0.0300873	Rnps1
u:73381	0.0302572	Rbpms
1444513_at	0.0303289	Cnksr2
1444383_at	0.0304376	Rrp7a
1443029_at	0.030725	Ppfibp1
u:45255	0.031361	Hnrnpa3
1425217_a_at..B	0.0314036	Synj2
1420786_a_at	0.0314939	Rbmy1a1
1439152_at	0.032265	Mthfsd
1452245_at	0.0323023	Nova1
1420557_at	0.0327215	Epha5
1436157_at..A	0.032725	Ccar1
1445499_at	0.0328962	Zc3h13
1425350_a_at	0.0330534	Myef2
1415872_at	0.033584	Hnrnph1
u:31218	0.0338661	Rbm11
1460603_at	0.0348109	Samd9l
1450045_at	0.0357413	Srrm1
1450336_at	0.0362368	Setd1a
1421231_at	0.0368727	Msi2
1452247_at	0.0377342	Fxr1
1460336_at	0.0377433	Ppargc1a
1455523_at	0.0390174	Cstf2
1439058_at	0.0392948	Sfpq
1445720_at	0.0402044	Sltm
1446148_x_at	0.0416016	Rbm39
1455936_a_at..B	0.0417397	Rbpms
u:25473	0.0417946	Zc3h13
1441045_at..B	0.0419206	Ddx43
u:73380	0.0419674	Rbpms
u:6034	0.04263	Mex3d
1419701_s_at	0.0427603	Anks3
1433731_at	0.042884	Igf2bp3
1425217_a_at..A	0.0433971	Synj2
u:37426	0.044452	Ythdc2
u:77904	0.0445093	Rbm7
1443002_at	0.0447934	Zfr
1439245_at	0.0449128	Tnrc6a
u:30707	0.0451356	Trp63
1420272_at	0.0452611	Samhd1
1428746_a_at..A	0.0460382	Trnau1ap
u:34051	0.0463955	Rnps1
1441448_at	0.0465843	Pum2
1452380_at	0.0467384	Epha7
u:83834	0.047197	Sash3
1417661_at	0.0477535	Rdm1
1451564_at	0.048315	Parp14
u:57780	0.0483895	Epha5
1426879_at..B	0.0488883	1190005F20Rik
1457458_at	0.0502848	Zc3h4
u:72076	0.0504176	Stim1
1437027_x_at	0.0507738	Rnps1
u:54471	0.0514481	Aco1
u:53789	0.0518273	9030409G11Rik
1440395_at	0.0526756	Tut1
u:28667	0.0533519	Larp4
u:5870	0.0539891	Pcbp3
u:23729	0.0544107	Rbm26
u:31685	0.054444	Qk
1430465_at	0.0552071	Raly
1441045_at	0.0561646	Ddx43
1420397_a_at	0.0571064	Spen
1428064_at	0.0579114	Arap1
1431887_at	0.0579958	Rbm31y
1444590_at	0.0583649	Ddhd2
1443008_at	0.0584195	Msi2
u:5224	0.0584881	L3mbtl3
1432037_at	0.0586149	Ppp1r9a
1450258_a_at..B	0.0587585	Elavl4
u:25078	0.058837	Pabpn1
u:28771	0.0588528	Pcbp2
1415772_at	0.0588547	Ncl
u:5422	0.0600103	Lin28b
1438069_a_at..A	0.0615113	Rbm5
u:29290	0.0619695	Tra2b
1431239_at	0.0621233	Nono
1452443_s_at	0.0625244	Helz
1457209_at	0.063707	Ddhd2
1457477_at	0.0640966	Mbnl2
1442744_at	0.0646114	Rbm39
u:45205	0.0652416	B230120H23Rik
1420617_at	0.0658218	Cpeb4
1437544_at	0.0661922	Fubp1
u:49845	0.0662569	Ttc14
u:50616	0.0663343	Tdrkh
1440531_at	0.0664413	Rbm11
1441045_at..A	0.0669452	Ddx43
1435871_at	0.0673804	Elavl3
1437920_at	0.0677516	Epha5
1442823_at	0.0678267	Shank2
u:45381	0.0682228	Zc3h15
u:12114	0.0687292	Sf3a1
u:52692	0.0690615	Elavl2
u:41668	0.0690885	Rbm43
u:8510	0.0691556	Anks1b
1436157_at	0.0699576	Ccar1
1426361_at..A	0.0703527	Zc3h11a
u:62585	0.0715434	Epha1
u:72316	0.0720745	2610020H08Rik
1448500_a_at..B	0.0721444	Lime1
u:84213	0.0728818	Nono
u:50773	0.0737699	Rbm8a
u:33474	0.0748127	Thumpd2
1458624_at..B	0.0748686	Rbm24
1418196_at..B	0.0748737	Tep1
u:40174	0.0752404	A1cf
1460086_at	0.076592	Rc3h2
u:37205	0.0766104	Matr3
1455675_a_at..B	0.0769042	Tial1
u:25517	0.0771494	Enox1
u:29527	0.0772329	Parp14
1429521_at	0.0772409	Alkbh8
u:19909	0.0777304	Hnrnpk
1424939_at	0.0777596	Asz1
u:29024	0.0778783	4921513D23Rik
1457990_at	0.0782098	Anks1b
1438461_at	0.0788068	Khdrbs1
1457450_at	0.0800398	Sarm1
u:32731	0.0804064	Prr3
1439587_at	0.0807883	Lemd3
u:30346	0.0808594	Bfar
u:83369	0.0815646	Zrsr2
u:10613	0.0824577	Supt6h
u:28503	0.0829914	Shank3
1430705_at	0.0835687	Puf60
u:40183	0.0843944	Papss2
1444320_at	0.0849025	Ddhd2
u:31673	0.0854718	Pabpc6
u:31684	0.0856997	Qk
u:35815	0.0863795	Fam59a
1443357_at	0.086574	Zfr
u:29792	0.0869045	Epha3
u:66068	0.0878435	Hnrnpf
1418051_at..A	0.0881413	Ephb6
1458765_at	0.0885727	Rbm10
1416812_at	0.0887932	Tia1
1443715_at	0.0889537	Rbm24
1437322_at	0.0892737	Rbm4
1460602_at	0.0894548	Dlc1
1457568_at	0.0894782	Hnrnpd
1454692_x_at	0.0895012	Hnrnpk
u:54470	0.089768	Aco1
1434327_at	0.0898026	2610020H08Rik
u:44148	0.0902928	Sfmbt2
1455740_at	0.0903813	Hnrnpa1
u:83904	0.0905639	Htatsf1
u:49838	0.0906735	Ttc14
1417791_a_at	0.0912765	Zfml
u:72562	0.0914436	Fus
u:49851	0.0924916	Fxr1
1456856_at	0.0927229	Ppfia2
u:43436	0.0929962	Samhd1
u:74715	0.0932865	Zcchc14
1458220_at	0.0936262	Dlc1
1450691_at	0.0937834	Caskin2
u:33156	0.0939335	Khsrp
1421928_at	0.0939731	Epha4
u:36017	0.0940697	Arap3
u:52691	0.0946409	Elavl2
u:40952	0.0946528	Rbm17
1447160_at	0.0949809	Nono
u:74406	0.095402	Esrp2
u:84361	0.0955055	Cstf2
1439043_at	0.0958316	Tra2a
u:62706	0.0971484	Hnrnpa2b1
1426419_at	0.0971764	Rbm26
1449945_at	0.0973439	Ppargc1b
1429736_at	0.0982973	Qk
1436533_at	0.0992696	Trove2
u:42654	0.0995192	Myef2
u:82556	0.100423	Mbnl3
u:61116	0.101095	Msi1
1454798_at	0.102836	Rbm15b
1417661_at..A	0.103346	Rdm1
1419137_at	0.104026	Shank3
u:79065	0.104228	Ephb1
u:57779	0.104771	Epha5
1436813_x_at	0.105325	Khsrp
1433829_a_at	0.105973	Hnrnpa2b1
1457578_at	0.106295	Ppargc1b
1442079_at	0.106845	Sgms1
u:38876	0.106951	Sgms1
1460703_at..B	0.107327	Ascc1
u:15827	0.107842	Zfp36l1
1441466_at	0.108498	Tra2b
u:43441	0.108674	Samhd1
u:50155	0.108998	Mbnl1
u:48884	0.110003	Rbm15
u:66065	0.110448	Zfp239
u:39831	0.110471	Cpsf7
1453539_at..B	0.110953	Alkbh8
1418630_at..A	0.111274	Khdrbs1
u:39670	0.11136	Sf1
u:41537	0.112306	Rc3h2
u:50395	0.113393	Mex3a
u:73888	0.114415	Lsm6
u:62709	0.115249	Hnrnpa2b1
u:33512	0.115326	Zfp36l2
1440464_at	0.11556	Elavl1
u:14043	0.115849	Samd14
1436183_at	0.116266	Zc3hav1
u:21303	0.117696	Rbm24
1443988_at	0.117802	Rbm39
1438462_x_at	0.118592	Khdrbs1
1446512_at	0.11961	Zc3h15
u:25688	0.119837	Mbnl2
1456105_at	0.121043	Rc3h2
u:46389	0.121256	Zc3h6
u:60236	0.121463	Stim2
1436549_a_at	0.121615	Hnrnpa1
1436898_at	0.121897	Sfpq
u:72021	0.122205	Arap1
1437722_x_at	0.122298	Pcbp3
1456491_at	0.122526	Rbm24
1443426_at	0.122588	Sltm
1421230_a_at	0.123231	Msi2
u:44044	0.123728	Samd10
u:8508	0.123756	Anks1b
u:53643	0.124409	Ephb2
1415726_at	0.126273	Ankrd17
u:35813	0.126545	Fam59a
u:72549	0.126944	Setd1a
1450258_a_at..A	0.126958	Elavl4
1442330_at	0.127344	Srrm1
u:45270	0.127506	Rbm45
u:72151	0.128637	Ppfibp2
1437720_at	0.129078	Lgtn
1428489_at	0.130876	Zcrb1
u:73851	0.131343	Cherp
u:53608	0.131344	Srrm1
u:40244	0.131396	Tnks2
u:80562	0.131869	Larp6
u:83223	0.132599	Rbm41
1443651_at	0.132748	Phc3
1430458_at	0.134843	Supt6h
u:57784	0.137461	Epha5
1454752_at	0.137557	Rbm24
u:38944	0.138516	Cpeb3
u:6976	0.139446	Ppil4
u:28286	0.139488	Tnrc6b
1433679_at	0.141016	Fubp3
u:49623	0.142414	Ralyl
u:28767	0.142462	Pcbp2
u:14772	0.142727	Unk
1452712_at	0.143834	Hnrnpa3
u:79221	0.144617	Rbm6
u:53433	0.14545	Khdrbs1
u:57965	0.145799	Hnrpdl
1438688_at..B	0.1464	Srrm2
1426545_at..B	0.146987	Tnrc6b
u:44190	0.147105	Sfmbt2
u:5663	0.147148	Ccar1
1437841_x_at	0.147162	Csdc2
1428244_at	0.147498	Larp1
u:83344	0.148197	Cnksr2
u:31682	0.148833	Qk
u:32480	0.149019	Hnrnpm
1455358_at	0.149711	A2bp1
u:28336	0.149948	Csdc2
u:887	0.150201	Ncl
u:8163	0.151076	Cirbp
u:56037	0.151906	Pum1
1423193_at	0.152404	Pspc1
u:39829	0.152979	Cpsf7
u:54421	0.153745	Epha7
u:2608	0.155711	Khdrbs2
u:74705	0.156662	Mthfsd
u:60507	0.157726	Ythdc1
1426359_at	0.158021	Zc3h11a
1455788_x_at	0.158241	Poldip3
u:65984	0.158966	Mkrn2
u:51307	0.15907	Papss1
u:11678	0.159164	Caskin2
1429009_at	0.159205	Snrnp70
u:53605	0.161793	Srrm1
1437267_x_at	0.162261	Hnrnph1
u:4755	0.162663	Tmem63a
1420273_x_at	0.162826	Samhd1
u:25518	0.162839	Enox1
u:51610	0.163051	Fubp1
u:29953	0.163509	Synj1
u:83642	0.163816	Rbm10
1437638_at	0.163952	Srrm2
1441319_at	0.164334	Rbm5
1430032_at	0.165235	Rbm4b
u:44000	0.165543	Ythdf1
1457303_at	0.166013	Anks3
u:30347	0.167305	Bfar
1416586_at	0.168739	Zfp239
u:21304	0.168765	Rbm24
1442745_x_at	0.169354	Rbm39
1423740_a_at	0.169388	Rbm10
1458523_at	0.169694	Zfml
1438130_at	0.171405	Taf15
1460449_at	0.171659	Anks1b
1458508_at	0.172338	Matr3
u:56200	0.172347	Hnrnpr
u:38117	0.173307	Rbm14
u:84212	0.174067	Nono
1442311_at	0.175026	Zfr
u:57781	0.175084	Epha5
1445826_at	0.175306	Ankrd17
u:71049	0.176311	Shank1
u:52992	0.180805	Elavl4
u:34953	0.181069	Rcan2
u:38124	0.183148	Rbm4b
u:52378	0.184784	Rod1
u:33125	0.184952	Safb2
1453319_at	0.185603	Ccar1
u:40673	0.185654	Rbm20
1444765_at	0.186077	Rbpms
1458114_at	0.187824	Samd12
u:44691	0.188291	Fubp3
1434219_at	0.18892	Stim2
u:29007	0.189389	Parn
1444288_at	0.19033	Pnpt1
1436494_x_at..B	0.190512	Trmt1
1416423_x_at	0.190821	Ssb
u:73411	0.190822	Dlc1
u:15485	0.191637	Nova1
u:17359	0.193329	Pum2
u:45383	0.194754	Zc3h15
1420143_at	0.195234	Rc3h2
1456996_at	0.195425	1190005F20Rik
u:18447	0.195608	Zc3h14
1456262_at..A	0.195792	Rbm5
u:1500	0.195819	Trove2
1446687_at	0.195839	Sf3a1
1452186_at	0.19628	Rbm5
1417791_a_at..A	0.196992	Zfml
1446444_at	0.197609	Rc3h2
u:71780	0.198196	Mex3b
1439246_x_at	0.199975	Tnrc6a
u:23728	0.200094	Rbm26
u:49854	0.200317	Fxr1
1430058_at	0.200575	Slbp
u:64563	0.201468	Naa38
u:62132	0.201479	Samd9l
u:57534	0.201554	Arap2
1456683_at	0.202637	Sltm
u:68349	0.202905	Mkrn3
u:57832	0.203033	Grsf1
u:72932	0.203169	Elavl1
u:7884	0.203369	Snrpd3
u:19887	0.205775	Hnrnpa0
u:61119	0.206986	Msi1
u:24720	0.208671	Samd4
u:41024	0.210237	Nsun6
1420397_a_at..A	0.210337	Spen
u:65635	0.211691	Tia1
u:45086	0.212012	Ssb
u:75364	0.214303	Lsm1
1420144_x_at	0.214576	Rc3h2
u:37359	0.215292	Rbm27
u:54295	0.215622	C430048L16Rik
u:70423	0.216023	Zc3h4
u:27511	0.216124	Zfr
1426359_at..A	0.216272	Zc3h11a
1418196_at..A	0.220076	Tep1
1448711_at..B	0.22045	Mcm3ap
u:28745	0.220489	Eif4b
1455491_at..A	0.22099	Hnrnph3
u:38943	0.221235	Cpeb3
1437353_at	0.221364	Setd1b
u:5762	0.222	Bicc1
u:57872	0.225459	G3bp2
u:63831	0.228038	Phc1
u:6704	0.228707	Cpsf6
1418196_at	0.228796	Tep1
u:34034	0.229814	Srrm2
u:49113	0.23378	Ptbp2
1439554_at	0.234777	Scmh1
1418051_at..B	0.234943	Ephb6
u:42819	0.23618	Zc3h8
u:73394	0.236565	Tnks
u:34382	0.238259	Anks1
u:62445	0.239371	Cnot4
u:41526	0.239529	Rbm18
1420982_at	0.23962	Rbm39
1455372_at	0.240135	Cpeb3
u:43404	0.24227	Rbm39
u:36248	0.242819	Ppargc1b
1428653_x_at	0.242821	Elavl1
u:6939	0.243654	Cnksr3
1456262_at..B	0.244836	Rbm5
1454760_at	0.244919	Htatsf1
1438419_at	0.245422	Rbm16
1418495_at	0.246222	Zc3h8
u:20828	0.247418	Larp4b
u:5869	0.247758	Pcbp3
u:51619	0.247846	Fubp1
u:72598	0.248337	Sec23ip
1458182_at	0.248608	Rbm18
u:73848	0.249777	Cherp
u:18157	0.251855	Rbm25
u:14612	0.252225	Helz
u:28772	0.252868	Pcbp2
u:39516	0.25287	Rbm4b
u:74913	0.253493	Rbm34
u:62306	0.254147	Rbm28
u:34150	0.254497	Unkl
1427144_at	0.255021	Hnrpll
1447407_at	0.255678	Arap3
u:6763	0.258512	Lemd3
u:28505	0.260257	Shank3
u:45256	0.261193	Hnrnpa3
1417935_at	0.26192	Mkrn2
u:54297	0.262712	Rbm12b
u:12640	0.263009	Hnrnph1
1441573_at	0.263663	Scmh1
u:33473	0.26372	Thumpd2
u:14611	0.264907	Helz
1417661_at..B	0.265368	Rdm1
u:5763	0.269256	Bicc1
u:62496	0.269929	Zc3hav1l
u:80394	0.270957	Ireb2
1449354_at	0.271223	Zrsr1
u:82406	0.272243	Upf3b
u:26788	0.277136	Poldip3
1460547_a_at	0.279311	Hnrnpk
u:33464	0.281965	Dhx57
u:49111	0.283013	Ptbp2
1440223_at	0.284776	Rbm6
u:28318	0.28513	Zc3h7b
u:60239	0.2857	Stim2
1429735_at	0.287188	Qk
1423471_at	0.29109	Ptbp2
1456072_at	0.292016	Ppp1r9a
u:83791	0.294142	Mcts1
1456756_at	0.296669	Zc3hav1l
u:1030	0.297253	Hdlbp
u:41431	0.301144	Lrsam1
u:53961	0.301541	Tardbp
u:62537	0.301605	Mkrn1
1423758_at	0.30202	G3bp2
u:54424	0.307329	Epha7
u:70468	0.308296	Nova2
u:62448	0.309721	Cnot4
u:28814	0.311208	Hnrnpa1
u:65634	0.315802	Tia1
u:72427	0.316619	Tnrc6a
u:9225	0.318786	Ewsr1
1441879_x_at	0.32795	Mkrn1
1442663_at	0.328431	C430048L16Rik
1417791_a_at..B	0.331903	Zfml
u:20829	0.334934	Larp4b
1436843_at	0.335427	C430048L16Rik
u:49847	0.336023	Ttc14
u:82625	0.337913	Rbmx
u:37251	0.341298	Ankhd1
u:41536	0.344634	Rc3h2
u:28879	0.347856	Anks3
1452774_at	0.348311	Hnrnpa3
u:65632	0.352288	Tia1
1434853_x_at	0.356958	Mkrn1
u:18077	0.357348	Eif2s1
1434842_s_at	0.357719	Upf3b
u:5041	0.362006	Sash1
1438807_at	0.363145	Hnrnpr
u:49654	0.364276	Ythdf3
u:37206	0.364677	Matr3
u:57964	0.36727	Hnrpdl
u:17362	0.36735	Pum2
u:82504	0.370456	Enox2
u:76732	0.370492	Nip7
u:38941	0.370741	Cpeb3
u:1301	0.373187	Zc3h11a
u:31681	0.373803	Qk
1437111_at	0.377278	Zc3h12c
u:61424	0.379043	Snrnp35
u:5222	0.379124	L3mbtl3
1426925_at	0.381031	Rc3h2
u:8749	0.38858	Krr1
u:12300	0.390893	Zrsr1
u:24439	0.392532	Sfmbt1
u:60508	0.396256	Ythdc1
1424645_at	0.399124	Tnrc6c
u:29020	0.400932	4921513D23Rik
u:79496	0.402612	Rbms3
u:49848	0.403789	Ttc14
u:46390	0.405926	Zc3h6
u:82405	0.406567	Upf3b
u:23721	0.408737	Rbm26
u:78867	0.412049	Syncrip
u:79217	0.418698	Rbm5
u:19907	0.420521	Hnrnpk
u:6873	0.425452	Rbms2
u:83905	0.429286	Htatsf1
1441964_at	0.436672	Qk
u:40167	0.437992	Cstf2t
1437456_x_at	0.441459	Ythdf1
1421000_at	0.442463	Cnot4
u:78929	0.44956	2610101N10Rik
u:40245	0.450707	Tnks2
u:73299	0.45389	Ddhd2
u:65637	0.463386	Tia1
u:65636	0.468237	Tia1
u:69763	0.469568	Tial1
1418016_at	0.478342	Pum2
u:5671	0.482443	Hnrnph3
1431113_at	0.483693	Rbm4b
u:40246	0.487817	Tnks2
u:53959	0.492993	Tardbp
u:14613	0.500785	Helz
u:72428	0.518203	Tnrc6a
u:28289	0.539278	Tnrc6b
u:14841	0.541588	Tnrc6c
u:6695	0.544624	Cpsf6
u:4329	0.56045	Rc3h1
u:47871	0.561623	Phc3
u:45258	0.578978	Hnrnpa3
u:57960	0.581515	Hnrnpd
1455059_at	0.595334	Helz
u:49655	0.59776	Ythdf3
1428231_at	0.598106	Cpsf6
u:14840	0.685782	Tnrc6c
