# Supplementary material for: Microarray Meta-Analysis of RNA-Binding Protein Functions in Alternative Polyadenylation
Source: PLoS One. 2014 Mar 12;9(3):e90774. doi: 10.1371/journal.pone.0090774 (PMC3951239; doi:10.1371/journal.pone.0090774)
Supplement: Table S8 — The RBP and APA co-expression network (full network). Median Pearson correlation coefficients between RBPs and APA targets were indicated. (XLSX) [file pone.0090774.s008.xlsx]

## Sheet: table_s7
RBP genes	Median Pearson Correlation Coefficient	APA gene
Naa38	0.4957	Cd38
Lsm3	0.4663	Cd38
Snrpd1	0.4642	Cd38
Lsm6	0.4634	Cd38
Larp7	0.4587	Cd38
Lsm1	0.4568	Cd38
Hnrnpab	0.4424	Cd38
Snrpd2	0.4389	Cd38
Lsm2	0.4352	Cd38
Snrpf	0.4338	Cd38
Gtf3a	0.4247	Cd38
Nelfe	0.421	Cd38
Rbmx2	0.4129	Cd38
Parp14	-0.339	Cd38
Zc3h12a	-0.3069	Cd38
Samhd1	-0.2995	Cd38
Zfp36	-0.2797	Cd38
Zc3h12d	-0.2739	Cd38
Mbnl2	-0.2721	Cd38
Dus3l	0.3863	Eif4e2
Eif4b	0.3315	Eif4e2
Rbm33	0.3186	Eif4e2
Cnot4	0.2986	Eif4e2
Snurf	0.282	Eif4e2
Tia1	0.2784	Eif4e2
Celf2	0.269	Eif4e2
Rbm5	0.2548	Eif4e2
Tnrc6c	0.2497	Eif4e2
Slirp	-0.5598	Eif4e2
Nelfe	-0.5369	Eif4e2
Snrpc	-0.5012	Eif4e2
Eif2s1	-0.4511	Eif4e2
Larp7	-0.447	Eif4e2
Snrpd1	-0.4464	Eif4e2
Dazap1	-0.443	Eif4e2
Trnau1ap	-0.4415	Eif4e2
Eif2d	-0.4406	Eif4e2
Snrpd2	-0.429	Eif4e2
Eif3g	-0.4275	Eif4e2
Rbm8a	-0.4183	Eif4e2
Nufip1	-0.4139	Eif4e2
Rbm10	-0.4127	Eif4e2
Nip7	-0.4093	Eif4e2
Snrpf	-0.4078	Eif4e2
Trmu	-0.4075	Eif4e2
0610009D07Rik	-0.4067	Eif4e2
Tnrc6b	0.4181	Ppp2r5c
Tnrc6c	0.4151	Ppp2r5c
Phc3	0.4109	Ppp2r5c
Rbm5	0.406	Ppp2r5c
Qk	0.3911	Ppp2r5c
Helz	0.386	Ppp2r5c
Ttc14	0.3493	Ppp2r5c
Mbnl2	0.3439	Ppp2r5c
Mbnl1	0.3425	Ppp2r5c
Rbms2	0.3341	Ppp2r5c
Zc3h6	0.3312	Ppp2r5c
Zfp36l1	0.3289	Ppp2r5c
Zrsr1	0.3278	Ppp2r5c
Ythdf3	0.3242	Ppp2r5c
Zc3h11a	0.3208	Ppp2r5c
Nelfe	-0.4036	Ppp2r5c
Hnrnpab	-0.373	Ppp2r5c
Syncrip	-0.346	Ppp2r5c
Nufip1	-0.336	Ppp2r5c
Snrpd1	-0.3208	Ppp2r5c
Nip7	-0.3155	Ppp2r5c
Celf2	0.5433	Cds2
Tnrc6b	0.3906	Cds2
Tnrc6c	0.3676	Cds2
Phc3	0.3318	Cds2
Rbm33	0.3235	Cds2
Zc3h6	0.315	Cds2
Cpsf6	0.312	Cds2
Rbm5	0.2984	Cds2
Pum2	0.2973	Cds2
Sash3	0.2941	Cds2
Helz	0.2883	Cds2
Rbm24	0.2852	Cds2
Celf1	0.2821	Cds2
Qk	0.2791	Cds2
Larp4	-0.3867	Cds2
Pno1	-0.3749	Cds2
Cstf2	-0.3623	Cds2
Eif2s1	-0.3603	Cds2
Srsf10	-0.3519	Cds2
Rbm14	-0.3274	Cds2
Ythdf1	-0.3202	Cds2
Nip7	-0.3158	Cds2
Rbm6	0.3424	Ppp2r5c
Csde1	0.3328	Ppp2r5c
Samd4	0.3071	Ppp2r5c
Snrnp70	0.2886	Ppp2r5c
Stim1	0.2879	Ppp2r5c
Pum1	0.2791	Ppp2r5c
Cnot4	0.2751	Ppp2r5c
Srsf3	0.2717	Ppp2r5c
Pspc1	-0.3837	Ppp2r5c
Rbm14	-0.3617	Ppp2r5c
Zrsr2	-0.3449	Ppp2r5c
Sfpq	-0.3392	Ppp2r5c
Mki67ip	-0.3357	Ppp2r5c
Snrpf	-0.3311	Ppp2r5c
Eif3b	-0.3311	Ppp2r5c
Prpf3	-0.3226	Ppp2r5c
Srsf11	-0.3152	Ppp2r5c
Nova2	0.3368	Elavl1
Rbm5	0.2586	Elavl1
Cnksr3	0.2565	Elavl1
Rbm33	0.2523	Elavl1
Samhd1	0.2385	Elavl1
Puf60	0.2318	Elavl1
Dgkh	0.2278	Elavl1
Zc3h6	0.2265	Elavl1
Snrpd3	0.2258	Elavl1
Larp6	0.2246	Elavl1
Zrsr1	0.2217	Elavl1
L3mbtl3	0.2214	Elavl1
Rbm39	0.2151	Elavl1
Snrnp35	0.2107	Elavl1
Snurf	0.2098	Elavl1
G3bp1	-0.492	Elavl1
Tardbp	-0.4915	Elavl1
Cpsf6	-0.4724	Elavl1
Hnrnpab	-0.4711	Elavl1
Sfpq	-0.4642	Elavl1
Fubp1	-0.4641	Elavl1
Hnrnpf	-0.4628	Elavl1
Eif2s1	-0.4557	Elavl1
Ncl	-0.4501	Elavl1
Alyref	-0.446	Elavl1
Pcbp1	-0.4454	Elavl1
Rbm14	-0.4338	Elavl1
Srsf1	-0.4281	Elavl1
Ptbp1	-0.4269	Elavl1
Nop9	-0.4228	Elavl1
Eif3b	-0.4218	Elavl1
Hnrnpm	-0.4209	Elavl1
Lsm2	-0.4163	Elavl1
Snrpd1	-0.4157	Elavl1
Tra2b	-0.4146	Elavl1
Srsf2	-0.413	Elavl1
Sf3a1	-0.412	Elavl1
Syncrip	-0.4109	Elavl1
Ppie	-0.4089	Elavl1
Rrp7a	-0.4033	Elavl1
Srsf6	-0.4028	Elavl1
Srsf3	-0.4011	Elavl1
Srsf7	-0.3975	Elavl1
Hnrnpa3	-0.3915	Elavl1
Dkc1	-0.39	Elavl1
Srsf9	-0.3884	Elavl1
Larp7	-0.379	Elavl1
Snrpb2	-0.3777	Elavl1
Rbmxl1	-0.3775	Elavl1
Rbm10	-0.3773	Elavl1
Hnrnpa2b1	-0.3758	Elavl1
Snrpf	-0.3756	Elavl1
Tial1	-0.3753	Elavl1
Scaf8	0.4107	Cds2
Lrsam1	0.3848	Cds2
Tnks2	0.3698	Cds2
Rbms2	0.3675	Cds2
Tnrc6a	0.3616	Cds2
Ankhd1	0.3604	Cds2
Anks3	0.3602	Cds2
Matr3	-0.3414	Cds2
L3mbtl3	-0.3078	Cds2
Toe1	-0.302	Cds2
Hdlbp	-0.2921	Cds2
Rbfox2	-0.2819	Cds2
Trmt2a	-0.2705	Cds2
Dppa5a	-0.2703	Cds2
Samhd1	0.2607	Araf
Rbm42	0.2571	Araf
Clasrp	0.2497	Araf
Zc3h12d	0.2488	Araf
Esrp2	0.2449	Araf
Safb2	0.2432	Araf
Sugp1	0.2367	Araf
Epha1	0.2349	Araf
L3mbtl3	0.2304	Araf
Nelfe	0.2262	Araf
Lime1	0.2244	Araf
Rbpms	0.2226	Araf
Ppfibp1	0.2216	Araf
Zc3h11a	0.2194	Araf
Igf2bp1	0.2092	Araf
Pum2	-0.4382	Araf
Matr3	-0.4145	Araf
Lemd3	-0.4095	Araf
Hnrnpr	-0.4066	Araf
Ythdc2	-0.3769	Araf
Tnks2	-0.3625	Araf
Rbm18	-0.3521	Araf
Hnrnpa2b1	-0.3433	Araf
Ythdf3	-0.3431	Araf
Hnrnpc	-0.3413	Araf
Ssb	-0.3407	Araf
Zc3h15	-0.3392	Araf
Hnrnph2	-0.3292	Araf
Ptbp2	-0.3237	Araf
Zfml	-0.3191	Araf
Rbm26	-0.3174	Araf
Fxr1	-0.3112	Araf
Hnrnpa3	-0.3094	Araf
Tardbp	-0.3072	Araf
Cpsf6	-0.3037	Araf
Csde1	-0.3021	Araf
Ncbp2	-0.2988	Araf
Eif2s1	-0.2973	Araf
Qk	-0.295	Araf
Hnrnpd	-0.2943	Araf
Srsf3	-0.2931	Araf
Ythdc1	-0.2907	Araf
Hnrnpab	0.4524	Pink1
Matr3	0.3869	Pink1
Syncrip	0.3771	Pink1
Cpsf6	0.3696	Pink1
Srsf2	0.3586	Pink1
Snrpd1	0.349	Pink1
Eif2s1	0.3457	Pink1
Srsf3	0.3407	Pink1
Larp7	0.339	Pink1
Kif24	0.3347	Pink1
Srsf1	0.3332	Pink1
Dkc1	0.333	Pink1
Srsf7	0.3321	Pink1
Ncl	0.3271	Pink1
Myef2	0.3271	Pink1
Fubp1	0.3219	Pink1
Snrpc	0.3167	Pink1
Alyref	0.3158	Pink1
Pprc1	0.3149	Pink1
Rbm14	0.3128	Pink1
Zrsr1	-0.3639	Pink1
Tnrc6b	-0.3231	Pink1
Tnrc6c	-0.2918	Pink1
Ppargc1a	-0.2903	Pink1
Helz	0.5357	Csnk1d
Tnrc6c	0.493	Csnk1d
Rbm5	0.4842	Csnk1d
Rbm12b2	0.4461	Csnk1d
Tia1	0.4413	Csnk1d
Srek1	0.4363	Csnk1d
Srsf7	0.4349	Csnk1d
Rbm25	0.4259	Csnk1d
Tnrc6a	0.425	Csnk1d
Rbmxl1	0.4214	Csnk1d
Ythdf3	0.4188	Csnk1d
Cstf2t	0.4183	Csnk1d
Fubp1	0.4102	Csnk1d
Phc3	0.4092	Csnk1d
Tnrc6b	0.4092	Csnk1d
Tardbp	0.4062	Csnk1d
Tial1	0.3909	Csnk1d
L3mbtl3	0.3833	Csnk1d
Rbm39	0.3793	Csnk1d
Rc3h1	0.3788	Csnk1d
Zfml	0.378	Csnk1d
Hnrnpd	0.3754	Csnk1d
Rbm28	0.373	Csnk1d
Cpsf6	0.3717	Csnk1d
Tnks2	0.3695	Csnk1d
Srsf10	0.3692	Csnk1d
Setd1b	0.3688	Csnk1d
Ewsr1	0.3687	Csnk1d
Zfr	0.3681	Csnk1d
Pum2	0.3626	Csnk1d
Matr3	0.3584	Csnk1d
Hdlbp	-0.4146	Csnk1d
Carhsp1	-0.3448	Csnk1d
Cstf2	-0.3016	Csnk1d
Cpsf4l	-0.2948	Csnk1d
Samhd1	0.3255	Mesdc2
Cpsf4l	0.2951	Mesdc2
Ephb2	0.2811	Mesdc2
Dgkh	0.2796	Mesdc2
Sgms1	0.2791	Mesdc2
Snurf	0.2674	Mesdc2
Parp14	0.2396	Mesdc2
L3mbtl3	0.2266	Mesdc2
Srsf10	-0.4217	Mesdc2
Poldip3	-0.4091	Mesdc2
Ncbp2	-0.4091	Mesdc2
Trmt2a	-0.4066	Mesdc2
Thumpd1	-0.402	Mesdc2
Puf60	-0.3952	Mesdc2
Snrnp70	-0.3923	Mesdc2
Pcbp1	-0.3888	Mesdc2
Ncl	-0.387	Mesdc2
Sec23ip	-0.3842	Mesdc2
Nop9	-0.382	Mesdc2
Srsf7	-0.3801	Mesdc2
Srsf6	-0.3779	Mesdc2
Rbm17	-0.3771	Mesdc2
Sf3a1	-0.377	Mesdc2
Ythdf2	-0.3767	Mesdc2
Srsf3	-0.3746	Mesdc2
Matr3	-0.3745	Mesdc2
Ppie	-0.3741	Mesdc2
Fubp3	-0.3728	Mesdc2
Hnrnpm	-0.3719	Mesdc2
Pdcd11	-0.3709	Mesdc2
Hnrnph3	-0.3696	Mesdc2
Zcchc17	-0.3694	Mesdc2
Srsf9	-0.3677	Mesdc2
Rrp7a	-0.367	Mesdc2
Rbmxl1	-0.3667	Mesdc2
Nono	-0.3649	Mesdc2
Rbm10	-0.3621	Mesdc2
Hnrnpab	-0.3615	Mesdc2
Srrt	0.3877	Wdr33
Acin1	0.3213	Wdr33
U2af2	0.3067	Wdr33
Cherp	0.3053	Wdr33
Eif3b	0.2989	Wdr33
Sfswap	0.2983	Wdr33
Scaf4	0.2967	Wdr33
Dhx8	0.2844	Wdr33
Safb2	0.2836	Wdr33
Sart3	0.2819	Wdr33
Clasrp	0.28	Wdr33
Pabpn1	0.2727	Wdr33
Pdcd11	0.2703	Wdr33
Hnrnpd	0.2674	Wdr33
Zc3h4	0.2667	Wdr33
Snrpa	0.2634	Wdr33
Trmt2a	0.2624	Wdr33
Sugp1	0.2596	Wdr33
Mcm3ap	0.2584	Wdr33
Pabpc1	0.2582	Wdr33
Khsrp	0.2579	Wdr33
Ptbp1	0.2519	Wdr33
Ewsr1	0.2515	Wdr33
Rbm10	0.2494	Wdr33
Sf3b4	0.2448	Wdr33
Srrm1	0.2443	Wdr33
Pprc1	0.2438	Wdr33
Tut1	0.242	Wdr33
Rbm42	0.2358	Wdr33
Supt6	0.2331	Wdr33
Snrnp70	0.2329	Wdr33
Dus3l	0.2319	Wdr33
Poldip3	0.2306	Wdr33
Prpf3	0.2301	Wdr33
Helz	0.2298	Wdr33
Ncl	0.2278	Wdr33
Snrpb	0.2259	Wdr33
Srrm2	0.2246	Wdr33
Toe1	0.2243	Wdr33
Cpsf4	0.2241	Wdr33
Fus	0.2231	Wdr33
Dazap1	0.222	Wdr33
Zc3h18	0.2218	Wdr33
Lime1	0.2217	Wdr33
Sf3a1	0.2217	Wdr33
Nelfe	0.2216	Wdr33
Hnrnpab	0.2204	Wdr33
Sf1	0.2193	Wdr33
Raver1	0.219	Wdr33
Samhd1	0.216	Wdr33
Matr3	0.2146	Wdr33
Spen	0.2145	Wdr33
Eif3g	0.2144	Wdr33
Hnrnpm	0.2142	Wdr33
Samd8	-0.2737	Wdr33
Fxr1	-0.2606	Wdr33
Zc3h15	-0.2552	Wdr33
Ppargc1a	-0.2424	Wdr33
Ythdf3	-0.2384	Wdr33
Cpeb2	-0.2377	Wdr33
Zfml	-0.2356	Wdr33
Elavl1	-0.2301	Wdr33
U2surp	-0.2258	Wdr33
Cpsf4l	0.3747	Glt8d1
Snurf	0.3353	Glt8d1
Dgkh	0.3292	Glt8d1
Dppa5a	0.3068	Glt8d1
L3mbtl3	0.2853	Glt8d1
Fxr2	0.2827	Glt8d1
Sf3b4	0.261	Glt8d1
Dus3l	0.2566	Glt8d1
Tia1	-0.4734	Glt8d1
Srek1	-0.4525	Glt8d1
Dhx57	-0.4271	Glt8d1
Hnrnpr	-0.4233	Glt8d1
Phc3	-0.4109	Glt8d1
Rbm5	-0.4035	Glt8d1
Srsf11	-0.3922	Glt8d1
Rbm26	-0.3863	Glt8d1
Papss1	-0.3835	Glt8d1
Qk	-0.3823	Glt8d1
Rbmxl1	-0.3823	Glt8d1
Zfr	-0.3813	Glt8d1
Upf3b	-0.3812	Glt8d1
Fubp1	-0.3753	Glt8d1
Hnrnph1	-0.3746	Glt8d1
Rbm39	-0.374	Glt8d1
Rbm12b2	-0.3699	Glt8d1
Lemd3	-0.3685	Glt8d1
Tnrc6c	0.3847	Ssr1
Helz	0.3787	Ssr1
Ttc14	0.3369	Ssr1
Hnrnpd	0.3292	Ssr1
U2surp	0.3234	Ssr1
Tardbp	0.3209	Ssr1
Zc3h6	0.3185	Ssr1
Krr1	0.3163	Ssr1
Hnrnpa3	0.3154	Ssr1
Phc3	0.3121	Ssr1
Rbm33	0.3064	Ssr1
Cnot4	0.299	Ssr1
Tnrc6a	0.2987	Ssr1
Cpsf6	0.2966	Ssr1
Pum2	0.2962	Ssr1
Zrsr1	0.2936	Ssr1
Tnrc6b	0.2926	Ssr1
Srek1	0.2843	Ssr1
Scmh1	0.2816	Ssr1
Ythdc1	0.277	Ssr1
Anks3	0.2753	Ssr1
Rbm26	0.2747	Ssr1
Nip7	0.2714	Ssr1
Hnrpdl	0.2697	Ssr1
Elavl1	-0.3691	Ssr1
Lsm2	-0.365	Ssr1
Carhsp1	-0.353	Ssr1
Srsf10	-0.3515	Ssr1
Alyref	-0.3371	Ssr1
Hdlbp	-0.3259	Ssr1
Cstf2	-0.3255	Ssr1
Ncbp2	-0.3187	Ssr1
Srsf2	-0.3127	Ssr1
Rbm10	-0.3074	Ssr1
Sltm	0.3029	Tubgcp4
Akap1	0.3007	Tubgcp4
Fxr2	0.2885	Tubgcp4
Hdlbp	0.2845	Tubgcp4
Rbm6	-0.5657	Tubgcp4
Cpsf7	-0.5436	Tubgcp4
Sfswap	-0.5252	Tubgcp4
Zfr	-0.5173	Tubgcp4
Fubp1	-0.5157	Tubgcp4
Rbm39	-0.4965	Tubgcp4
Nono	-0.493	Tubgcp4
Ttc14	-0.4863	Tubgcp4
Rc3h2	-0.4845	Tubgcp4
Matr3	-0.476	Tubgcp4
Sfpq	-0.4676	Tubgcp4
Scmh1	-0.4646	Tubgcp4
Poldip3	-0.4628	Tubgcp4
Rbm4b	-0.4616	Tubgcp4
Srek1	-0.4578	Tubgcp4
Srrm2	-0.4566	Tubgcp4
Marf1	-0.4508	Tubgcp4
Fus	-0.4489	Tubgcp4
Rbm25	-0.4488	Tubgcp4
Snrnp70	-0.444	Tubgcp4
Celf2	-0.4432	Tubgcp4
Tardbp	-0.4258	Tubgcp4
Zc3h4	0.3142	Epb4.1l5
Shank3	0.2673	Epb4.1l5
Pdcd11	0.2643	Epb4.1l5
2610020H08Rik	0.2626	Epb4.1l5
Hnrnpd	0.2606	Epb4.1l5
Cpsf6	0.2586	Epb4.1l5
Ankrd17	0.2577	Epb4.1l5
Zc3hav1l	0.2567	Epb4.1l5
Hnrnph3	0.2535	Epb4.1l5
Rbms2	0.249	Epb4.1l5
Nova1	0.2476	Epb4.1l5
Rbm10	0.2358	Epb4.1l5
Eif4h	0.2332	Epb4.1l5
Helz	0.2332	Epb4.1l5
Scaf8	0.2321	Epb4.1l5
Pum1	0.2318	Epb4.1l5
Tnks	0.2309	Epb4.1l5
Sec23ip	0.2279	Epb4.1l5
Pum2	0.2265	Epb4.1l5
Cherp	0.2258	Epb4.1l5
Rbm28	0.2231	Epb4.1l5
Esrp2	-0.3824	Epb4.1l5
Esrp1	-0.3378	Epb4.1l5
Epha1	-0.3031	Epb4.1l5
Cpsf4l	-0.3004	Epb4.1l5
Tmem63a	-0.2413	Epb4.1l5
L3mbtl3	-0.2183	Epb4.1l5
Dus3l	-0.2166	Epb4.1l5
Sltm	-0.2011	Epb4.1l5
Ankhd1	0.437	Arhgap26
Ythdf3	0.357	Arhgap26
Zc3h6	0.3452	Arhgap26
Rbm18	0.339	Arhgap26
Phc3	0.3351	Arhgap26
Tnks2	0.332	Arhgap26
Synj1	0.3301	Arhgap26
Helz	0.3196	Arhgap26
Ythdc1	0.3179	Arhgap26
Trmt1l	0.3141	Arhgap26
L3mbtl3	-0.3964	Arhgap26
Dus3l	-0.334	Arhgap26
Lsm7	-0.3168	Arhgap26
Sf3b4	-0.2889	Arhgap26
Eif4b	-0.2484	Arhgap26
Pabpc4	-0.2294	Arhgap26
Ephb2	-0.2276	Arhgap26
B4galnt2	-0.2231	Arhgap26
Samd1	-0.2221	Arhgap26
Eif4h	-0.217	Arhgap26
Trmt2a	-0.2144	Arhgap26
Dppa5a	-0.2093	Arhgap26
Tial1	0.3255	Nmt1
Tnrc6c	0.3021	Nmt1
Elavl1	0.2941	Nmt1
Nova2	0.2923	Nmt1
Shank3	0.2899	Nmt1
Snrpd3	0.2847	Nmt1
Celf2	0.2806	Nmt1
Helz	0.2712	Nmt1
Rbm33	0.2652	Nmt1
Zc3h7b	0.2561	Nmt1
Tia1	0.2548	Nmt1
Srek1	0.251	Nmt1
Hnrnpd	0.2428	Nmt1
Zcchc14	0.2415	Nmt1
Tnrc6b	0.2401	Nmt1
Eif2s1	-0.4235	Nmt1
Slirp	-0.381	Nmt1
Fxr1	-0.3628	Nmt1
Pnpt1	-0.3447	Nmt1
Pno1	-0.3367	Nmt1
Sec23ip	-0.3208	Nmt1
Eif3g	-0.3205	Nmt1
Cpsf6	-0.3183	Nmt1
Cstf2	-0.3153	Nmt1
0610009D07Rik	-0.3113	Nmt1
Snrpc	-0.3077	Nmt1
Rbm8a	-0.3061	Nmt1
Syncrip	-0.3014	Nmt1
Sec23ip	0.3459	Asph
Ythdf3	0.3326	Asph
Cpsf6	0.3122	Asph
Hnrpll	0.3073	Asph
Srsf10	0.3046	Asph
Hnrnpr	0.2981	Asph
Hdlbp	0.298	Asph
Ssb	0.2965	Asph
Nova2	-0.3194	Asph
Snrnp35	-0.3067	Asph
L3mbtl3	-0.2148	Asph
Rbfox1	-0.2146	Asph
Scml4	-0.2055	Asph
Snurf	-0.1943	Asph
Samhd1	-0.1943	Asph
Tia1	0.2576	Rbm3
Fubp1	0.2543	Rbm3
Marf1	0.2512	Rbm3
Ttc14	0.2498	Rbm3
Tardbp	0.2437	Rbm3
Rbmxl1	0.2383	Rbm3
Hnrnpa2b1	0.2364	Rbm3
Rbm10	0.2335	Rbm3
Tial1	0.2327	Rbm3
Cpsf6	0.2278	Rbm3
Rbm4b	0.2278	Rbm3
Rbm33	0.2238	Rbm3
Srsf10	0.2154	Rbm3
Hnrnpa1	0.2137	Rbm3
Hnrnpr	0.2	Rbm3
Hnrpdl	0.1983	Rbm3
Srsf9	0.1969	Rbm3
Srsf7	0.1958	Rbm3
Cirbp	-0.4352	Rbm3
Zc3h6	-0.2465	Rbm3
Hnrnpk	-0.2121	Rbm3
Bicc1	-0.2024	Rbm3
Cpsf4l	0.3382	Fuca2
Dus3l	0.2826	Fuca2
Ythdf1	0.2677	Fuca2
Tial1	0.2458	Fuca2
Srrm1	0.2412	Fuca2
Dgkh	0.2326	Fuca2
Cnot4	0.231	Fuca2
Lsm7	0.2225	Fuca2
Akap1	0.2223	Fuca2
Dppa5a	0.2222	Fuca2
Ephb2	0.2192	Fuca2
Snurf	0.2173	Fuca2
Rbm25	0.2157	Fuca2
Tut1	0.2004	Fuca2
Zc3h18	0.1973	Fuca2
Epha4	0.1952	Fuca2
Raly	0.1947	Fuca2
B4galnt2	0.1938	Fuca2
Rbfox2	0.1907	Fuca2
Zfp36l2	0.1873	Fuca2
Tep1	-0.3173	Fuca2
Papss1	-0.3162	Fuca2
Eif2s1	-0.3112	Fuca2
Fubp3	-0.301	Fuca2
Ncl	0.5075	Ptcd3
Nol8	0.5016	Ptcd3
Krr1	0.493	Ptcd3
Pno1	0.4873	Ptcd3
Larp4	0.4766	Ptcd3
Eif2s1	0.4735	Ptcd3
Dkc1	0.4706	Ptcd3
Thumpd1	0.464	Ptcd3
Zfml	0.4598	Ptcd3
Larp7	0.4504	Ptcd3
Thumpd3	0.4502	Ptcd3
Srsf1	0.4497	Ptcd3
Mki67ip	0.4399	Ptcd3
Samhd1	-0.364	Ptcd3
Nova2	-0.3129	Ptcd3
L3mbtl3	-0.2832	Ptcd3
Dgkh	-0.273	Ptcd3
Ephb2	-0.2381	Ptcd3
Parp14	-0.2274	Ptcd3
Hdlbp	0.3082	Ube2l3
Zc3h7b	0.2899	Ube2l3
Rbm28	0.2753	Ube2l3
Nova2	0.2724	Ube2l3
Tial1	0.27	Ube2l3
Helz	0.2669	Ube2l3
Snrpd3	0.2531	Ube2l3
Anks1	0.2473	Ube2l3
Lrsam1	0.2464	Ube2l3
Srsf10	-0.4225	Ube2l3
0610009D07Rik	-0.4213	Ube2l3
Eif2s1	-0.4037	Ube2l3
Cpsf6	-0.3881	Ube2l3
Rbm8a	-0.3852	Ube2l3
Sec23ip	-0.3786	Ube2l3
Cstf2	-0.3783	Ube2l3
Rbm3	-0.3738	Ube2l3
Srsf7	-0.3688	Ube2l3
Snrpb2	-0.3622	Ube2l3
Snrpd1	-0.3605	Ube2l3
Nip7	-0.3585	Ube2l3
Slirp	-0.3471	Ube2l3
Snrpd2	-0.3461	Ube2l3
Tardbp	-0.3437	Ube2l3
Ssb	-0.3352	Ube2l3
Lsm11	-0.3344	Ube2l3
Ncl	-0.3296	Ube2l3
Syncrip	-0.328	Ube2l3
Rnpc3	-0.3257	Ube2l3
Dazap1	-0.3256	Ube2l3
Lsm3	-0.3238	Ube2l3
Snrpg	-0.3215	Ube2l3
Snrpc	-0.3213	Ube2l3
Naa38	-0.315	Ube2l3
Rbm25	-0.313	Ube2l3
Zc3h4	0.4725	Sufu
Acin1	0.438	Sufu
L3mbtl3	0.4365	Sufu
Helz	0.4356	Sufu
Mcm3ap	0.424	Sufu
Scaf4	0.4229	Sufu
Dhx57	0.4201	Sufu
Mex3d	0.4185	Sufu
Tnrc6c	0.4128	Sufu
Cherp	0.4118	Sufu
Tia1	0.4051	Sufu
Cstf2t	0.4013	Sufu
Khdrbs1	0.4005	Sufu
Scaf8	0.3987	Sufu
Ankrd17	0.3955	Sufu
Zc3hav1l	0.3934	Sufu
Pdcd11	0.39	Sufu
Rbm10	0.3892	Sufu
Rbms2	0.3879	Sufu
Phc1	0.3844	Sufu
Unk	0.3795	Sufu
Srek1	0.3777	Sufu
Rbm15b	0.3772	Sufu
Rbm5	0.3756	Sufu
Tnks2	0.3671	Sufu
Rbm28	0.3645	Sufu
Cpsf6	0.3641	Sufu
Tnrc6a	0.3632	Sufu
Ewsr1	0.3613	Sufu
Zc3h7b	0.3574	Sufu
Ppfia1	0.357	Sufu
Supt6	0.3561	Sufu
Rbmxl1	0.356	Sufu
Cpsf4l	-0.3727	Sufu
Dppa5a	-0.3331	Sufu
Papss2	-0.2653	Sufu
Snurf	-0.2501	Sufu
Sltm	-0.2413	Sufu
Carhsp1	-0.2354	Sufu
Tnrc6c	0.5121	Suv420h1
Rbm5	0.4754	Suv420h1
Helz	0.4667	Suv420h1
Phc3	0.4545	Suv420h1
Rc3h2	0.4451	Suv420h1
Tnrc6b	0.4403	Suv420h1
Zfml	0.4318	Suv420h1
Rbmxl1	0.4292	Suv420h1
Pum2	0.4256	Suv420h1
Rbm39	0.4225	Suv420h1
Cstf2t	0.4085	Suv420h1
Scaf8	0.4079	Suv420h1
Ythdf3	0.4056	Suv420h1
Rc3h1	0.4006	Suv420h1
Tia1	0.3968	Suv420h1
Rbm12b2	0.3963	Suv420h1
Ankhd1	0.3937	Suv420h1
Ireb2	0.3891	Suv420h1
Dhx57	0.3807	Suv420h1
Zc3h11a	0.3795	Suv420h1
Sec23ip	0.3714	Suv420h1
Tardbp	0.3712	Suv420h1
Hnrnpa3	0.3694	Suv420h1
L3mbtl3	-0.332	Suv420h1
Cpsf4l	-0.3111	Suv420h1
Carhsp1	-0.2887	Suv420h1
Nelfe	-0.2796	Suv420h1
Dus3l	-0.2741	Suv420h1
Eif4h	-0.2739	Suv420h1
Dppa5a	-0.2594	Suv420h1
Celf2	0.2813	Mrpl17
Nova2	0.253	Mrpl17
Rbm5	0.2502	Mrpl17
Rbm33	0.2497	Mrpl17
Dus3l	0.2411	Mrpl17
Tia1	0.2365	Mrpl17
Eif3g	-0.5251	Mrpl17
Trnau1ap	-0.5236	Mrpl17
Slirp	-0.5224	Mrpl17
Nelfe	-0.4981	Mrpl17
Snrpd2	-0.4795	Mrpl17
Nip7	-0.478	Mrpl17
Lsmd1	-0.4727	Mrpl17
Eif2s1	-0.465	Mrpl17
Pno1	-0.4582	Mrpl17
Zc3h6	0.3765	Ccny
U2surp	0.3526	Ccny
Srsf5	0.3441	Ccny
Hnrnpa3	0.3431	Ccny
Cpsf6	0.3134	Ccny
Rbm33	0.3061	Ccny
Eif4b	0.3012	Ccny
Rbm26	0.2896	Ccny
Sfswap	0.2871	Ccny
Rbm39	0.2649	Ccny
Cnot4	0.2588	Ccny
Cirbp	0.2572	Ccny
Tardbp	0.2569	Ccny
Srsf6	0.2506	Ccny
Zrsr1	0.2452	Ccny
Ppp1r9a	0.242	Ccny
Qk	0.2369	Ccny
Tnrc6b	0.2363	Ccny
Srek1	0.233	Ccny
Ythdf3	0.2322	Ccny
Pum2	0.2322	Ccny
Rbm14	-0.3574	Ccny
Nelfe	-0.3418	Ccny
Dazap1	-0.3385	Ccny
Alyref	-0.3287	Ccny
Snrpf	-0.3158	Ccny
Sf3a1	-0.3151	Ccny
Rbm10	-0.3108	Ccny
Sfpq	-0.3106	Ccny
Slirp	-0.3089	Ccny
Fubp1	-0.3001	Ccny
Eif3b	-0.2955	Ccny
Hnrnpab	-0.2892	Ccny
Srrt	-0.2828	Ccny
Nop9	-0.2813	Ccny
Hdlbp	-0.2809	Ccny
Cstf2	-0.2798	Ccny
Dazl	-0.2784	Ccny
Lsm11	-0.2771	Ccny
Syncrip	-0.2762	Ccny
Srsf9	-0.2751	Ccny
Snrpd1	-0.2717	Ccny
L3mbtl3	0.3897	Nek9
Cpsf4l	0.2981	Nek9
Dus3l	0.2875	Nek9
Snurf	0.2806	Nek9
Ephb2	0.2706	Nek9
Dgkh	0.2568	Nek9
Celf5	0.2492	Nek9
Dppa5a	0.2454	Nek9
Sf3b4	0.2341	Nek9
Rbm5	-0.4271	Nek9
Rbms2	-0.4118	Nek9
Phc3	-0.4004	Nek9
Ankhd1	-0.3942	Nek9
Lrsam1	-0.3824	Nek9
Helz	-0.3796	Nek9
Trmt1l	-0.3761	Nek9
Pum2	-0.3687	Nek9
Tnrc6b	-0.3658	Nek9
Tnrc6c	-0.3558	Nek9
Anks3	-0.3557	Nek9
Tnks2	-0.3541	Nek9
Hnrnph3	-0.3531	Nek9
Pdcd11	-0.3519	Nek9
Zc3h4	-0.3418	Nek9
Ncl	0.4696	Wrb
Rbm10	0.4425	Wrb
Ncbp2	0.4372	Wrb
Zcchc17	0.4299	Wrb
Cherp	0.4208	Wrb
Sfpq	0.4142	Wrb
Srsf3	0.4099	Wrb
Snrpd2	0.4072	Wrb
Rbm28	0.4054	Wrb
Srsf10	0.3951	Wrb
Zc3hav1l	0.3942	Wrb
Rrp7a	0.3883	Wrb
Rbmxl1	0.3881	Wrb
Gtf3a	0.3863	Wrb
Khdrbs1	0.3862	Wrb
Thumpd1	0.3857	Wrb
Trmt2a	0.3853	Wrb
Sf3a1	0.3839	Wrb
Ppie	0.3797	Wrb
Lsm6	0.379	Wrb
Rbm14	0.3779	Wrb
Fubp3	0.3753	Wrb
Syncrip	0.369	Wrb
Htatsf1	0.3667	Wrb
Ephb2	-0.3291	Wrb
L3mbtl3	-0.3094	Wrb
Samhd1	-0.3056	Wrb
Cpsf4l	-0.276	Wrb
Dus3l	-0.2708	Wrb
Dgkh	-0.2697	Wrb
Parp14	-0.2682	Wrb
Igf2bp1	-0.2674	Wrb
Ppfibp2	-0.2426	Wrb
Dus3l	0.373	4632419I22Rik
Dgkh	0.3414	4632419I22Rik
Cpsf4l	0.3366	4632419I22Rik
Snurf	0.3271	4632419I22Rik
Nova2	0.2804	4632419I22Rik
Dppa5a	0.2683	4632419I22Rik
Rbfox1	0.25	4632419I22Rik
L3mbtl3	0.2213	4632419I22Rik
Rbm10	-0.434	4632419I22Rik
Dazl	-0.4297	4632419I22Rik
Nono	-0.4212	4632419I22Rik
Nelfe	-0.4166	4632419I22Rik
Cpsf6	-0.416	4632419I22Rik
Slbp	-0.4159	4632419I22Rik
Sfpq	-0.3933	4632419I22Rik
Hnrnpr	-0.3931	4632419I22Rik
Srsf3	-0.3895	4632419I22Rik
Khdrbs1	-0.387	4632419I22Rik
Larp7	-0.374	4632419I22Rik
Zc3hav1l	-0.3703	4632419I22Rik
Ttc14	0.4611	Zfp207
Rbm33	0.4456	Zfp207
Celf2	0.4037	Zfp207
Snrnp70	0.3705	Zfp207
Srsf9	0.3668	Zfp207
Tardbp	0.3561	Zfp207
Sgms1	0.3296	Zfp207
Tia1	0.327	Zfp207
Hnrnpr	0.327	Zfp207
Scmh1	0.3255	Zfp207
Srek1	0.3218	Zfp207
Fus	0.3129	Zfp207
Fubp1	0.3124	Zfp207
Srsf2	-0.4748	Zfp207
Elavl1	-0.47	Zfp207
Cstf2	-0.4483	Zfp207
Hnrnpab	-0.4453	Zfp207
Pno1	-0.4275	Zfp207
Toe1	-0.423	Zfp207
Snrpb	-0.4185	Zfp207
Snrpc	-0.4171	Zfp207
Syncrip	-0.414	Zfp207
Nop9	-0.4116	Zfp207
Eif2s1	-0.4099	Zfp207
Tra2b	-0.4026	Zfp207
Lsm3	-0.4025	Zfp207
Lsm2	-0.3976	Zfp207
Ankhd1	0.4083	Acvr1b
Tnrc6c	0.3642	Acvr1b
Rbm5	0.3519	Acvr1b
Pum2	0.3493	Acvr1b
Phc3	0.3451	Acvr1b
Ythdc1	0.3344	Acvr1b
Zc3h6	0.3327	Acvr1b
Rc3h2	0.321	Acvr1b
Tardbp	0.3208	Acvr1b
Rc3h1	0.3151	Acvr1b
Ankrd17	0.3148	Acvr1b
Helz	0.3112	Acvr1b
Scaf8	0.3111	Acvr1b
Tnks2	0.3107	Acvr1b
Ythdf3	0.3106	Acvr1b
Dhx57	0.3101	Acvr1b
Tnrc6b	0.3093	Acvr1b
Zc3h7a	0.3092	Acvr1b
Zc3h12a	0.3075	Acvr1b
Cpsf4l	-0.2734	Acvr1b
Eif4h	-0.2541	Acvr1b
L3mbtl3	-0.2516	Acvr1b
Toe1	-0.2331	Acvr1b
Carhsp1	-0.2323	Acvr1b
Rbm10	-0.2177	Acvr1b
Trmt2a	-0.2174	Acvr1b
Celf2	0.3894	Ap3m1
Sgms1	0.3645	Ap3m1
Samhd1	0.3197	Ap3m1
Rc3h2	0.279	Ap3m1
Rbm6	0.2733	Ap3m1
Rbms3	0.2721	Ap3m1
Ythdf3	-0.4641	Ap3m1
Toe1	-0.4362	Ap3m1
Celf1	-0.4125	Ap3m1
Krr1	-0.4031	Ap3m1
Srsf10	-0.394	Ap3m1
Eif2s1	-0.3892	Ap3m1
Tardbp	-0.3889	Ap3m1
Zc3h14	-0.3888	Ap3m1
Eif2s1	0.5776	Nudcd1
Mki67ip	0.5502	Nudcd1
Pno1	0.5367	Nudcd1
Nop9	0.5008	Nudcd1
Lsm2	0.4736	Nudcd1
Ncl	0.4682	Nudcd1
Thumpd3	0.4589	Nudcd1
Hnrnpab	0.4582	Nudcd1
Snrpd1	0.4516	Nudcd1
Celf2	-0.5144	Nudcd1
Sgms1	-0.4194	Nudcd1
Mbnl2	-0.3684	Nudcd1
Snrnp70	-0.3511	Nudcd1
Parp14	-0.339	Nudcd1
Samhd1	-0.3339	Nudcd1
Marf1	-0.3313	Nudcd1
Rbm6	-0.3279	Nudcd1
Puf60	-0.3202	Nudcd1
Scmh1	-0.3124	Nudcd1
Rbm5	-0.3051	Nudcd1
Phc3	0.3126	Fbxo28
Rc3h1	0.3037	Fbxo28
Snrnp35	0.2982	Fbxo28
Tnrc6c	0.2958	Fbxo28
Rbm33	0.2705	Fbxo28
Helz	0.268	Fbxo28
Celf2	0.2674	Fbxo28
Rbms3	0.2643	Fbxo28
Rbms2	0.262	Fbxo28
Rbm24	0.2506	Fbxo28
Srsf2	-0.5358	Fbxo28
Syncrip	-0.5348	Fbxo28
Cstf2	-0.5327	Fbxo28
Sart3	-0.5044	Fbxo28
Srsf10	-0.4867	Fbxo28
Tardbp	-0.4843	Fbxo28
Toe1	-0.4751	Fbxo28
Elavl1	-0.4743	Fbxo28
Krr1	-0.4725	Fbxo28
Celf1	-0.4681	Fbxo28
Hnrnpab	-0.4603	Fbxo28
Hdlbp	-0.4589	Fbxo28
Tra2b	-0.4553	Fbxo28
Nop9	-0.4537	Fbxo28
Ncl	-0.4472	Fbxo28
Rbm18	-0.436	Fbxo28
Trmt2a	-0.4324	Fbxo28
Ssb	-0.4263	Fbxo28
Nip7	-0.4223	Fbxo28
Lsm2	-0.4208	Fbxo28
Fmr1	-0.4192	Fbxo28
Srsf1	-0.4176	Fbxo28
Khdrbs1	-0.4152	Fbxo28
Dhx8	-0.413	Fbxo28
Eif2s1	-0.4122	Fbxo28
Rbm10	-0.4078	Fbxo28
Helz	0.4715	Dnmt3a
Tnrc6b	0.4391	Dnmt3a
Tnrc6c	0.4262	Dnmt3a
Phc3	0.4029	Dnmt3a
Tia1	0.3925	Dnmt3a
Hnrnpa3	0.3885	Dnmt3a
Rbmxl1	0.3871	Dnmt3a
Rbms3	0.3841	Dnmt3a
Cpsf6	0.3735	Dnmt3a
Tnks2	0.369	Dnmt3a
Tnrc6a	0.3633	Dnmt3a
Ythdf3	0.3617	Dnmt3a
Papss1	0.3611	Dnmt3a
Hnrnpd	0.3546	Dnmt3a
Dhx57	0.35	Dnmt3a
Zc3hav1l	0.3498	Dnmt3a
Srek1	0.3495	Dnmt3a
Rbm5	0.3482	Dnmt3a
Dppa5a	-0.3418	Dnmt3a
Cstf2	-0.3364	Dnmt3a
Nelfe	-0.3107	Dnmt3a
Nufip1	-0.3059	Dnmt3a
Ythdf1	-0.2981	Dnmt3a
Trmt2a	-0.2888	Dnmt3a
Carhsp1	-0.2782	Dnmt3a
Pno1	-0.2757	Dnmt3a
Cpsf4l	-0.2731	Dnmt3a
Hnrnpk	0.3992	Asph
Srek1	0.3368	Asph
Fus	0.3349	Asph
Fubp3	0.3334	Asph
U2surp	0.3159	Asph
Fmr1	0.314	Asph
Hnrnpa3	0.3138	Asph
Khdrbs1	0.3125	Asph
Srrm1	0.3112	Asph
Cstf2	0.3111	Asph
Hnrnpa2b1	0.2987	Asph
Matr3	0.2986	Asph
Fubp1	0.2985	Asph
Rbm3	0.2943	Asph
Rnpc3	0.2926	Asph
Srsf11	0.2893	Asph
Nol8	0.2888	Asph
Rbm22	0.2888	Asph
Snrpd1	0.2881	Asph
Rbm39	0.2871	Asph
Srsf1	0.2855	Asph
Hnrnpf	0.2831	Asph
Snrpb2	0.2829	Asph
Mex3c	0.2828	Asph
Lsm6	0.2819	Asph
Tra2a	0.2809	Asph
Ncl	0.2795	Asph
Rbm25	0.2784	Asph
Srsf3	0.2778	Asph
Hnrnpa0	0.2775	Asph
Ttc14	0.2769	Asph
Ppfia1	0.2763	Asph
Syncrip	0.2728	Asph
Celf5	-0.2467	Asph
Dus3l	-0.2382	Asph
Cpsf4l	-0.2149	Asph
Dgkh	-0.2033	Asph
Ythdf3	0.4121	Dido1
Lemd3	0.4112	Dido1
Srsf3	0.4086	Dido1
Ythdc2	0.4036	Dido1
Rbm12b2	0.4033	Dido1
Ythdf2	0.4012	Dido1
Hnrnpk	0.3924	Dido1
Srsf10	0.3906	Dido1
Krr1	0.3905	Dido1
Cpsf6	0.3905	Dido1
Sfpq	0.3879	Dido1
Ssb	0.3879	Dido1
Alkbh8	0.3878	Dido1
Hnrnpr	0.3724	Dido1
Pcbp1	0.3706	Dido1
Hnrpdl	0.3674	Dido1
Srek1	0.3671	Dido1
Hnrnpab	0.3612	Dido1
Hnrnph2	0.3591	Dido1
Mex3c	0.3565	Dido1
Rbm18	0.3527	Dido1
Ccar1	0.3443	Dido1
Srsf11	0.3439	Dido1
Matr3	0.343	Dido1
Cstf2	0.3426	Dido1
Hnrnpm	0.3419	Dido1
Fubp3	0.3398	Dido1
Qk	0.3379	Dido1
Rc3h2	0.337	Dido1
Eif2s1	0.3358	Dido1
Rnps1	0.3343	Dido1
Ankhd1	0.3336	Dido1
0610009D07Rik	0.3289	Dido1
Zfml	0.3242	Dido1
Rnpc3	0.3241	Dido1
Hnrnpd	0.3221	Dido1
Srsf7	0.3206	Dido1
Tra2a	0.3205	Dido1
Syncrip	0.3204	Dido1
Ythdc1	0.3201	Dido1
Khdrbs1	0.3178	Dido1
Hnrnpa2b1	0.3177	Dido1
Fubp1	0.3169	Dido1
Ncl	0.3135	Dido1
Tnks2	0.3133	Dido1
Rbm26	0.3123	Dido1
Ythdf1	0.311	Dido1
Rbm7	0.3101	Dido1
Hnrnph1	0.31	Dido1
Rbm27	0.3091	Dido1
Tra2b	0.3079	Dido1
G3bp1	0.3074	Dido1
G3bp2	0.3071	Dido1
Snurf	-0.2951	Dido1
Dus3l	-0.2895	Dido1
Cpsf4l	-0.2432	Dido1
Dgkq	-0.2423	Dido1
Fxr2	-0.2409	Dido1
Clasrp	-0.2204	Dido1
Tial1	-0.2175	Dido1
Tnrc6c	-0.2081	Dido1
Mbnl2	0.337	1810029B16Rik
Celf2	0.3238	1810029B16Rik
Dus3l	0.2934	1810029B16Rik
Marf1	0.2866	1810029B16Rik
Tnrc6b	0.2731	1810029B16Rik
Rbm5	0.2659	1810029B16Rik
Scml4	0.264	1810029B16Rik
Pno1	-0.5922	1810029B16Rik
Eif2s1	-0.5854	1810029B16Rik
Mki67ip	-0.5701	1810029B16Rik
Nufip1	-0.5276	1810029B16Rik
Nip7	-0.5206	1810029B16Rik
Slirp	-0.5073	1810029B16Rik
Nop9	-0.5072	1810029B16Rik
Rbm8a	-0.5043	1810029B16Rik
D19Bwg1357e	-0.5034	1810029B16Rik
Ppie	-0.4977	1810029B16Rik
Larp7	-0.4846	1810029B16Rik
Rbmx2	-0.4837	1810029B16Rik
Prpf3	-0.4795	1810029B16Rik
Thumpd3	-0.4779	1810029B16Rik
Ncl	-0.476	1810029B16Rik
Rbm33	0.4718	Sft2d2
Tnrc6b	0.4273	Sft2d2
Tnrc6c	0.4021	Sft2d2
Phc3	0.3919	Sft2d2
Hnrnpa3	0.3904	Sft2d2
Helz	0.3847	Sft2d2
Tardbp	0.3814	Sft2d2
Cpsf6	0.3771	Sft2d2
Srek1	0.3569	Sft2d2
Tia1	0.3557	Sft2d2
Ttc14	0.3524	Sft2d2
Rbm26	0.3406	Sft2d2
Pum2	0.3354	Sft2d2
Rbms2	0.3204	Sft2d2
Scmh1	0.3181	Sft2d2
Srsf10	-0.4734	Sft2d2
Cstf2	-0.4574	Sft2d2
Hdlbp	-0.4528	Sft2d2
Eif2s1	-0.4028	Sft2d2
Slirp	-0.399	Sft2d2
Ncbp2	-0.3919	Sft2d2
Lsm2	-0.3879	Sft2d2
Zfml	0.4548	Gigyf2
Acin1	0.4528	Gigyf2
Ppfia1	0.4448	Gigyf2
Trmt1l	0.4392	Gigyf2
Rbm25	0.4361	Gigyf2
Ppil4	0.4331	Gigyf2
Safb2	0.4182	Gigyf2
Rbm6	0.4154	Gigyf2
Srsf11	0.4134	Gigyf2
Snrnp70	0.4124	Gigyf2
Trmt2a	0.4088	Gigyf2
Poldip3	0.4081	Gigyf2
Thumpd1	0.4046	Gigyf2
Prpf3	0.4037	Gigyf2
Hnrnph3	0.4027	Gigyf2
Dus3l	0.4016	Gigyf2
Srek1	0.3998	Gigyf2
Nol8	0.3974	Gigyf2
Thumpd3	0.3966	Gigyf2
Hnrnpa1	0.3954	Gigyf2
Pdcd11	0.393	Gigyf2
Sf3a1	0.391	Gigyf2
Fus	0.3899	Gigyf2
Rbm5	0.3817	Gigyf2
Fubp1	0.3815	Gigyf2
Ncl	0.3808	Gigyf2
Eif4b	0.3807	Gigyf2
Hnrnpm	0.3785	Gigyf2
Ankrd17	0.3764	Gigyf2
Helz	0.3741	Gigyf2
Pcbp1	0.3701	Gigyf2
Scaf8	0.3699	Gigyf2
Dhx8	0.3696	Gigyf2
Ankhd1	0.3682	Gigyf2
Ireb2	0.3667	Gigyf2
Srrm1	0.3616	Gigyf2
L3mbtl3	-0.4032	Gigyf2
Nova2	-0.3367	Gigyf2
Snrnp35	-0.248	Gigyf2
Ephb2	-0.2446	Gigyf2
Dgkh	-0.236	Gigyf2
Samhd1	-0.2354	Gigyf2
Zc3h18	0.2121	Araf
Syncrip	-0.3399	Araf
Krr1	-0.3387	Araf
Hnrnph1	-0.3298	Araf
Hnrnpk	-0.3228	Araf
Hnrpdl	-0.3165	Araf
Mex3c	-0.3146	Araf
Rbm12b2	-0.3114	Araf
Srsf10	-0.2929	Araf
Grsf1	-0.2923	Araf
G3bp2	-0.2886	Araf
Srsf7	-0.2843	Araf
Alkbh8	-0.2837	Araf
Eif3b	0.3559	Pink1
Cstf2	0.3342	Pink1
Nop9	0.334	Pink1
Srsf9	0.3318	Pink1
Lsm2	0.3316	Pink1
Sf3b4	0.3308	Pink1
G3bp1	0.3235	Pink1
Snrpa	0.316	Pink1
Nip7	0.3154	Pink1
Helz	-0.2678	Pink1
Stim1	-0.2656	Pink1
Qk	-0.2607	Pink1
Phc3	-0.2602	Pink1
Cpeb3	-0.258	Pink1
Anks3	0.4187	Eps15l1
Sfswap	0.3943	Eps15l1
Scaf8	0.3863	Eps15l1
Lime1	0.385	Eps15l1
Safb2	0.359	Eps15l1
Rbm33	0.3483	Eps15l1
Dhx57	0.3471	Eps15l1
Clasrp	0.3395	Eps15l1
Tnrc6c	0.3356	Eps15l1
Srrm2	0.3211	Eps15l1
Helz	0.3152	Eps15l1
Rbm5	0.3149	Eps15l1
Sugp1	0.3065	Eps15l1
Tardbp	0.3056	Eps15l1
Trmu	0.2921	Eps15l1
Rbm26	0.2865	Eps15l1
Tnrc6b	0.2861	Eps15l1
Lrsam1	0.2859	Eps15l1
Zc3h6	0.28	Eps15l1
Puf60	0.2788	Eps15l1
Uhmk1	-0.3164	Eps15l1
Srsf2	-0.2664	Eps15l1
L3mbtl3	-0.2414	Eps15l1
B230120H23Rik	-0.2183	Eps15l1
Hnrnpab	-0.2166	Eps15l1
Srsf10	-0.2131	Eps15l1
Larp4	-0.2127	Eps15l1
Rbm14	-0.1933	Eps15l1
Ptbp3	-0.1921	Eps15l1
Syncrip	-0.1904	Eps15l1
Cstf2	-0.1897	Eps15l1
Cpsf6	-0.1896	Eps15l1
Cherp	0.2996	D8Ertd82e
Rbm42	0.2907	D8Ertd82e
L3mbtl3	0.2762	D8Ertd82e
Rnps1	0.2746	D8Ertd82e
Pprc1	0.2642	D8Ertd82e
Rbms2	0.2609	D8Ertd82e
Dus3l	0.2486	D8Ertd82e
Poldip3	0.2465	D8Ertd82e
Ankrd17	0.2437	D8Ertd82e
Rbm10	0.2374	D8Ertd82e
Mex3b	0.2374	D8Ertd82e
Sfswap	0.2365	D8Ertd82e
Sugp1	0.2363	D8Ertd82e
Puf60	0.2357	D8Ertd82e
Srrm2	0.2354	D8Ertd82e
Srek1	0.2348	D8Ertd82e
Cpsf4l	-0.2956	D8Ertd82e
Dppa5a	-0.2921	D8Ertd82e
Rdm1	-0.1911	D8Ertd82e
Fxr2	-0.1851	D8Ertd82e
Lemd3	0.5048	Frs2
Rc3h2	0.4966	Frs2
Rbm25	0.4743	Frs2
Tnks2	0.4445	Frs2
Scaf8	0.438	Frs2
Fubp1	0.433	Frs2
Ankrd17	0.4326	Frs2
Rc3h1	0.4306	Frs2
Rbm39	0.43	Frs2
Rbm12b2	0.4274	Frs2
Ythdc1	0.4212	Frs2
Mex3c	0.4204	Frs2
Tia1	0.4187	Frs2
Tnks	0.4155	Frs2
Ankhd1	0.4152	Frs2
Zc3h11a	0.412	Frs2
Fubp3	0.4111	Frs2
Srek1	0.411	Frs2
Rbm5	0.4035	Frs2
Cstf2t	0.4034	Frs2
Tardbp	0.4028	Frs2
Tnrc6b	0.3999	Frs2
Hnrnpr	0.3964	Frs2
Helz	0.3952	Frs2
Trove2	0.3921	Frs2
Rbm6	0.3903	Frs2
Hnrnpk	0.3873	Frs2
L3mbtl3	0.3861	Frs2
Srsf11	0.3857	Frs2
Zfr	0.3854	Frs2
Poldip3	0.3837	Frs2
Phc3	0.3808	Frs2
Ppil4	0.3805	Frs2
Dhx57	0.3791	Frs2
Cpsf6	0.3759	Frs2
Tnrc6a	0.3753	Frs2
Rbm26	0.3747	Frs2
Ttc14	0.3745	Frs2
Pum2	0.3744	Frs2
Ythdc2	0.3737	Frs2
Rbmxl1	0.373	Frs2
Cpsf4l	-0.4201	Frs2
Dppa5a	-0.2767	Frs2
Snurf	-0.2583	Frs2
Bicc1	0.425	Synpo
Tep1	0.2947	Synpo
Poldip3	0.2763	Synpo
Ppfibp1	0.276	Synpo
Rbfox1	-0.3436	Synpo
Snurf	-0.3101	Synpo
Snrpd3	-0.2338	Synpo
Cpsf4l	-0.2255	Synpo
Fxr2	-0.195	Synpo
Rdm1	-0.1908	Synpo
Tnrc6b	0.3991	Lyst
Phc3	0.3815	Lyst
Tnrc6c	0.3585	Lyst
Ankhd1	0.3559	Lyst
Synj1	0.3483	Lyst
Rbm5	0.3439	Lyst
Tnrc6a	0.3424	Lyst
Zc3h7a	0.3387	Lyst
Zfml	0.3382	Lyst
Rbm7	0.3349	Lyst
Rc3h2	0.3239	Lyst
L3mbtl3	-0.3165	Lyst
Dppa5a	-0.267	Lyst
Snurf	-0.2463	Lyst
Ephb2	-0.2308	Lyst
Sf3b4	-0.2288	Lyst
Matr3	-0.2244	Lyst
Lsm7	-0.2106	Lyst
Pabpc4	-0.2073	Lyst
Hnrnpa3	0.3938	Cpsf6
Ttc14	0.387	Cpsf6
Rbm33	0.3855	Cpsf6
Tardbp	0.3826	Cpsf6
U2surp	0.381	Cpsf6
Tial1	0.3687	Cpsf6
Hnrnpr	0.3506	Cpsf6
Cnot4	0.3442	Cpsf6
Tnrc6b	0.3317	Cpsf6
Qk	0.3237	Cpsf6
Rbm26	0.3139	Cpsf6
Eif4b	0.3098	Cpsf6
Rbm5	0.3096	Cpsf6
Phc3	0.3049	Cpsf6
Tia1	0.2985	Cpsf6
Tnrc6a	0.2849	Cpsf6
Tnrc6c	0.2807	Cpsf6
Zrsr1	0.278	Cpsf6
Matr3	0.2777	Cpsf6
Helz	0.2759	Cpsf6
Srek1	0.2749	Cpsf6
Ppp1r9a	0.2708	Cpsf6
Pum2	0.2695	Cpsf6
Syncrip	-0.3569	Cpsf6
Ythdf1	-0.3549	Cpsf6
Sfpq	-0.34	Cpsf6
Cstf2	-0.3334	Cpsf6
Eif3b	-0.3316	Cpsf6
Sec23ip	-0.3229	Cpsf6
Nop9	-0.3191	Cpsf6
Dazap1	-0.3168	Cpsf6
Rbm14	-0.3166	Cpsf6
Elavl1	-0.31	Cpsf6
Snrpd1	-0.3068	Cpsf6
Nelfe	-0.3044	Cpsf6
Hdlbp	-0.3001	Cpsf6
Lemd3	0.4263	Zbtb38
Ankhd1	0.3928	Zbtb38
Zfml	0.3863	Zbtb38
Ythdf3	0.3694	Zbtb38
Tnks2	0.3609	Zbtb38
U2surp	0.3571	Zbtb38
Rc3h2	0.3529	Zbtb38
Zc3h6	0.3513	Zbtb38
Cnot4	0.3511	Zbtb38
Tnrc6b	0.3468	Zbtb38
Alkbh8	0.3404	Zbtb38
Rbm27	0.3352	Zbtb38
Fubp3	0.3351	Zbtb38
Helz	0.3331	Zbtb38
Trove2	0.3276	Zbtb38
Rbm12b2	0.3258	Zbtb38
Syncrip	0.3227	Zbtb38
Mbnl2	0.3213	Zbtb38
Ttc14	0.3201	Zbtb38
Ythdc1	0.3196	Zbtb38
Tnrc6a	0.3165	Zbtb38
Srek1	0.3147	Zbtb38
Rbm5	0.3115	Zbtb38
Matr3	0.3114	Zbtb38
Rbm25	0.3105	Zbtb38
L3mbtl3	-0.3317	Zbtb38
Snurf	-0.2737	Zbtb38
Dus3l	-0.2592	Zbtb38
Sf3b4	-0.2551	Zbtb38
Carhsp1	-0.2183	Zbtb38
Rbm5	0.43	Fnbp1
Tnrc6b	0.409	Fnbp1
Phc3	0.4063	Fnbp1
Ythdc1	0.4038	Fnbp1
Tnrc6c	0.3945	Fnbp1
Rc3h2	0.3892	Fnbp1
Tnrc6a	0.3718	Fnbp1
Rc3h1	0.37	Fnbp1
Zc3h11a	0.3697	Fnbp1
Tnks2	0.3656	Fnbp1
Helz	0.3624	Fnbp1
Lime1	0.362	Fnbp1
Tardbp	0.3609	Fnbp1
Ttc14	0.3592	Fnbp1
Synj1	0.3585	Fnbp1
Celf2	0.3527	Fnbp1
Hnrnpa3	0.3513	Fnbp1
Setd1b	0.351	Fnbp1
Srsf11	0.3448	Fnbp1
Rbm6	0.3419	Fnbp1
Tia1	0.3411	Fnbp1
Zfml	0.3409	Fnbp1
Ankhd1	0.3401	Fnbp1
Rbmxl1	0.3391	Fnbp1
Rbm39	0.3382	Fnbp1
Srek1	0.3352	Fnbp1
Hnrnpr	0.3326	Fnbp1
Rbm12b2	0.3312	Fnbp1
Trove2	0.3299	Fnbp1
Rbm26	0.3295	Fnbp1
Cpsf4l	-0.3575	Fnbp1
Nelfe	-0.2826	Fnbp1
Akap1	-0.2535	Fnbp1
Trmt2a	0.4627	Fam48a
Rbm25	0.4275	Fam48a
Hnrnpr	0.4218	Fam48a
Rnpc3	0.4209	Fam48a
Dus3l	0.4201	Fam48a
Srsf11	0.4158	Fam48a
Larp7	0.4044	Fam48a
Safb2	0.4018	Fam48a
Dhx57	0.4011	Fam48a
Ppil4	0.397	Fam48a
Cpsf6	0.395	Fam48a
Srek1	0.3941	Fam48a
Cstf2	0.3922	Fam48a
Zfml	0.392	Fam48a
Rbm39	0.3918	Fam48a
Cherp	0.3915	Fam48a
Rbm26	0.3899	Fam48a
Fubp1	0.3884	Fam48a
Poldip3	0.3838	Fam48a
Trmu	0.3834	Fam48a
Hnrnpk	0.3822	Fam48a
Matr3	0.3795	Fam48a
U2surp	0.3756	Fam48a
Eif2s1	0.3731	Fam48a
Khdrbs1	0.3721	Fam48a
Rbm22	0.3631	Fam48a
Fus	0.3625	Fam48a
Rbm12b2	0.3613	Fam48a
Ppfia1	0.3602	Fam48a
Ythdc1	0.36	Fam48a
Sec23ip	0.3588	Fam48a
Ccar1	0.3582	Fam48a
Hnrnpa3	0.3581	Fam48a
Elavl1	0.3529	Fam48a
Ephb2	-0.3233	Fam48a
Snurf	-0.2801	Fam48a
Nova2	-0.2747	Fam48a
L3mbtl3	-0.2501	Fam48a
Hnrnpd	0.3921	Ppig
Cpsf6	0.3865	Ppig
Hnrnpr	0.3857	Ppig
Srek1	0.3654	Ppig
Zfml	0.3384	Ppig
Pum1	0.3376	Ppig
Tial1	0.3346	Ppig
Scmh1	0.3301	Ppig
U2surp	0.3217	Ppig
Cnot4	0.3182	Ppig
Ttc14	0.3121	Ppig
Ppp1r9a	0.3118	Ppig
Pum2	0.3102	Ppig
Fubp1	0.3053	Ppig
Srsf7	0.3051	Ppig
Hnrnph3	0.3039	Ppig
Srsf3	0.3019	Ppig
Zfr	0.3	Ppig
Tia1	0.2959	Ppig
Rbm5	0.2953	Ppig
Hnrnpa3	0.2953	Ppig
Tardbp	0.291	Ppig
Trove2	0.2894	Ppig
Eif4b	0.2831	Ppig
Helz	0.2813	Ppig
Qk	0.2708	Ppig
Sfswap	0.2705	Ppig
Tnks2	0.2669	Ppig
Zc3h15	0.2618	Ppig
Srrm2	0.2554	Ppig
Zc3hav1	-0.3107	Ppig
Zc3h12a	-0.2766	Ppig
Samhd1	-0.2619	Ppig
Lcp2	-0.2507	Ppig
Igf2bp1	-0.2476	Ppig
Samsn1	-0.2463	Ppig
B230120H23Rik	-0.2332	Ppig
Hdlbp	-0.2317	Ppig
Zfp36	-0.2236	Ppig
Cpsf6	0.3753	Ubl4
Ythdf3	0.3692	Ubl4
Hnrnpa3	0.3659	Ubl4
Helz	0.3652	Ubl4
Eif4b	0.3578	Ubl4
Tardbp	0.3572	Ubl4
Tnrc6c	0.3487	Ubl4
Ppp1r9a	0.342	Ubl4
Srek1	0.3298	Ubl4
U2surp	0.3283	Ubl4
Lemd3	0.3278	Ubl4
Cnot4	0.3267	Ubl4
Tial1	0.3247	Ubl4
Rbm39	0.3222	Ubl4
Elavl1	0.3206	Ubl4
Tnks2	0.3202	Ubl4
Hnrnpd	0.312	Ubl4
Ythdc1	0.3115	Ubl4
Ppargc1a	0.3095	Ubl4
Rbmxl1	0.3088	Ubl4
Pum2	0.3086	Ubl4
Rbm33	0.3078	Ubl4
Rbm18	0.3067	Ubl4
Nelfe	-0.3748	Ubl4
Slirp	-0.3234	Ubl4
Eif2s1	-0.3233	Ubl4
Dazap1	-0.3121	Ubl4
Carhsp1	-0.3078	Ubl4
Cstf2	-0.3074	Ubl4
Hnrnpab	-0.3044	Ubl4
Lsm11	-0.2978	Ubl4
Snrpc	-0.2969	Ubl4
Lsm4	-0.2942	Ubl4
Srsf10	-0.2922	Ubl4
Lsm3	-0.2893	Ubl4
Snrpd1	-0.2834	Ubl4
Phc3	0.389	Aak1
Helz	0.3813	Aak1
Tnrc6c	0.3779	Aak1
Tnrc6a	0.377	Aak1
Tia1	0.3759	Aak1
Tnrc6b	0.3718	Aak1
Zc3h11a	0.3686	Aak1
Rc3h2	0.3686	Aak1
Fubp1	0.3645	Aak1
Rbm5	0.3639	Aak1
Srek1	0.3595	Aak1
Rbm6	0.3582	Aak1
Zc3h7a	0.3562	Aak1
Rbms2	0.3562	Aak1
L3mbtl3	0.3552	Aak1
Scaf8	0.3532	Aak1
Rbmxl1	0.3476	Aak1
Lime1	0.3473	Aak1
Sfswap	0.338	Aak1
Trove2	0.3373	Aak1
Srsf11	0.3373	Aak1
Ythdc1	0.3321	Aak1
Rc3h1	0.331	Aak1
Tardbp	0.3253	Aak1
Rbm12b2	0.3206	Aak1
Tnks	0.3203	Aak1
Anks3	0.3191	Aak1
Cpsf4l	-0.3911	Aak1
Snurf	-0.3241	Aak1
Dppa5a	-0.3052	Aak1
Dgkh	-0.2606	Aak1
Nova2	-0.2576	Aak1
Cpsf6	0.4503	Ptch1
Fubp1	0.4431	Ptch1
Tnks2	0.4314	Ptch1
Fubp3	0.4241	Ptch1
Rbm12b2	0.4217	Ptch1
Lemd3	0.4042	Ptch1
Hnrnph3	0.3994	Ptch1
Khdrbs1	0.3985	Ptch1
Ankhd1	0.3955	Ptch1
Rbm10	0.387	Ptch1
Zfml	0.3868	Ptch1
Srek1	0.3821	Ptch1
Hnrpdl	0.3814	Ptch1
Hnrnpm	0.3796	Ptch1
Syncrip	0.376	Ptch1
Srsf7	0.3757	Ptch1
Zc3h4	0.3736	Ptch1
Zc3hav1l	0.3713	Ptch1
Tardbp	0.3706	Ptch1
Rbm39	0.3685	Ptch1
Hnrnpr	0.3684	Ptch1
Htatsf1	0.3674	Ptch1
Ythdc1	0.3666	Ptch1
Rbm25	0.3642	Ptch1
Tnrc6a	0.3634	Ptch1
Matr3	0.3576	Ptch1
Hnrnpk	0.3495	Ptch1
Scaf8	0.349	Ptch1
Helz	0.3473	Ptch1
Rbm27	0.3455	Ptch1
Phc3	0.3452	Ptch1
Hnrnpd	0.3446	Ptch1
Ythdf1	0.343	Ptch1
Srsf10	0.3417	Ptch1
Zc3h11a	0.3414	Ptch1
Hnrnph1	0.341	Ptch1
Ythdf3	0.3389	Ptch1
Ncl	0.3364	Ptch1
Dus3l	-0.3299	Ptch1
Carhsp1	-0.3024	Ptch1
Dgkh	-0.2743	Ptch1
Toe1	-0.2737	Ptch1
L3mbtl3	-0.2536	Ptch1
L3mbtl3	0.3802	Med13
Cpsf4l	0.3748	Med13
Dppa5a	0.3004	Med13
Eif4h	0.2669	Med13
Rbm25	-0.5823	Med13
Rc3h2	-0.5786	Med13
Lemd3	-0.5434	Med13
Cnot4	-0.5366	Med13
Ythdf3	-0.5324	Med13
Tnrc6b	-0.5298	Med13
Pum2	-0.5253	Med13
Ythdc1	-0.5221	Med13
Zfml	-0.5161	Med13
Rbm39	-0.5055	Med13
Rbm26	-0.5025	Med13
Zfr	-0.4849	Med13
Matr3	-0.4844	Med13
Rc3h1	-0.4796	Med13
Ankhd1	-0.4754	Med13
Ankrd17	-0.4633	Med13
Cstf2t	-0.4572	Med13
Tnks2	-0.457	Med13
Cpsf6	-0.4561	Med13
Tia1	-0.4517	Med13
Helz	-0.446	Med13
Tra2a	-0.4428	Med13
Qk	-0.4401	Med13
Fubp1	-0.4394	Med13
Scaf8	-0.4329	Med13
Hnrnph3	-0.4321	Med13
Hnrpdl	-0.4248	Med13
Ireb2	-0.4239	Med13
Ythdc2	-0.4239	Med13
Rbm18	-0.4234	Med13
Syncrip	-0.4207	Med13
Rbm5	-0.4199	Med13
Mex3c	-0.4177	Med13
Rbm12b2	-0.417	Med13
Srek1	-0.4169	Med13
Srsf10	0.5739	Ipo5
Cpsf6	0.5527	Ipo5
Ncl	0.541	Ipo5
Cstf2	0.5384	Ipo5
Srsf1	0.5297	Ipo5
Sfpq	0.5255	Ipo5
Syncrip	0.5245	Ipo5
Hnrnpab	0.5209	Ipo5
Srsf3	0.517	Ipo5
G3bp1	0.516	Ipo5
U2surp	0.5134	Ipo5
Hnrnpk	0.5088	Ipo5
Snrpd1	0.507	Ipo5
Hnrnpa3	0.5027	Ipo5
Dkc1	0.4994	Ipo5
Lsm2	0.4974	Ipo5
Myef2	0.4928	Ipo5
Larp7	0.4897	Ipo5
Tardbp	0.4854	Ipo5
Hnrnpa1	0.4836	Ipo5
Eif2s1	0.4822	Ipo5
Srsf2	0.4807	Ipo5
Khdrbs1	0.4799	Ipo5
Rnps1	0.4783	Ipo5
Tra2b	0.4772	Ipo5
Sf3a1	0.4751	Ipo5
Slbp	0.4737	Ipo5
Elavl1	0.4709	Ipo5
Pspc1	0.4708	Ipo5
Dazl	0.4702	Ipo5
Larp4	0.4677	Ipo5
Hnrnpm	0.466	Ipo5
Krr1	0.4618	Ipo5
Pno1	0.4617	Ipo5
Samhd1	-0.3092	Ipo5
Ppfibp2	-0.282	Ipo5
Celf2	-0.2764	Ipo5
Mbnl2	-0.2693	Ipo5
Scml4	-0.266	Ipo5
Zc3h11a	-0.2582	Ipo5
Tardbp	0.5558	Rbm33
Ttc14	0.5187	Rbm33
Rbm26	0.4785	Rbm33
Sltm	0.4773	Rbm33
Rbm5	0.4725	Rbm33
Sfswap	0.4706	Rbm33
Rbmxl1	0.4664	Rbm33
Hnrnpa2b1	0.4603	Rbm33
Cpsf6	0.4571	Rbm33
Marf1	0.4552	Rbm33
Rbm6	0.4296	Rbm33
Srsf9	0.4285	Rbm33
Tnrc6b	0.4249	Rbm33
Srek1	0.4204	Rbm33
Phc3	0.4184	Rbm33
Lime1	0.413	Rbm33
Tia1	0.412	Rbm33
Scaf8	0.41	Rbm33
Zc3h11a	0.4094	Rbm33
Helz	0.401	Rbm33
Cpsf7	0.3987	Rbm33
Upf3b	0.3962	Rbm33
Rbm39	0.3867	Rbm33
Tnrc6a	0.3864	Rbm33
Hnrnpa3	0.3854	Rbm33
Tnrc6c	0.3854	Rbm33
Dhx57	0.3849	Rbm33
Safb2	0.3794	Rbm33
Hdlbp	-0.2561	Rbm33
Uhmk1	-0.2465	Rbm33
Hnrnpa3	0.4563	Sec63
Cpsf6	0.4212	Sec63
Srek1	0.4167	Sec63
U2surp	0.399	Sec63
Tia1	0.3748	Sec63
Rbm26	0.3729	Sec63
Tnrc6c	0.3722	Sec63
Zc3h6	0.3709	Sec63
Rbm33	0.3688	Sec63
Hnrnpd	0.3673	Sec63
Tardbp	0.3623	Sec63
Rbmxl1	0.3558	Sec63
Tnrc6b	0.3498	Sec63
Helz	0.3443	Sec63
Tial1	0.3368	Sec63
Scmh1	0.3312	Sec63
Phc3	0.3266	Sec63
Cnot4	0.3114	Sec63
Rbm39	0.3058	Sec63
Ttc14	0.304	Sec63
Hdlbp	-0.3811	Sec63
Nop9	-0.348	Sec63
Eif3b	-0.3409	Sec63
Cstf2	-0.3377	Sec63
Nelfe	-0.3339	Sec63
Eif2s1	-0.3197	Sec63
Rbm33	0.4523	Slc30a7
Tnrc6b	0.4386	Slc30a7
Hnrnpa3	0.4088	Slc30a7
Tardbp	0.3991	Slc30a7
Tnrc6c	0.3864	Slc30a7
Helz	0.3714	Slc30a7
Phc3	0.3691	Slc30a7
Ttc14	0.3613	Slc30a7
Srek1	0.3494	Slc30a7
Cpsf6	0.3466	Slc30a7
Rbm6	0.3315	Slc30a7
Rbmxl1	0.3259	Slc30a7
Rbm26	0.3216	Slc30a7
Rbms3	0.3177	Slc30a7
Rc3h1	0.3136	Slc30a7
Tia1	0.3127	Slc30a7
Tnrc6a	0.3118	Slc30a7
Tial1	0.3082	Slc30a7
Ythdf3	0.306	Slc30a7
Cstf2	-0.4398	Slc30a7
Nop9	-0.3575	Slc30a7
Lsm4	-0.3448	Slc30a7
Eif2s1	-0.3367	Slc30a7
Lsm11	-0.3299	Slc30a7
Uhmk1	-0.3296	Slc30a7
Hdlbp	-0.3237	Slc30a7
Nelfe	-0.3222	Slc30a7
Snrpc	-0.3218	Slc30a7
Hnrnpab	-0.3203	Slc30a7
Hnrnpa3	0.3076	Nisch
Zc3hav1l	0.3058	Nisch
Hnrnpr	0.3042	Nisch
Srrm2	0.2963	Nisch
Cpsf6	0.2818	Nisch
Rbms3	0.2806	Nisch
Bicc1	0.2805	Nisch
Tnrc6a	0.2792	Nisch
Tia1	0.2777	Nisch
Srsf4	0.2709	Nisch
Rbms2	0.2627	Nisch
Scmh1	0.2591	Nisch
Nono	0.2549	Nisch
Srsf10	0.2532	Nisch
Ankrd17	0.2532	Nisch
Mex3a	0.2504	Nisch
Hnrnph1	0.2447	Nisch
Rbm6	0.2421	Nisch
Sfpq	0.2345	Nisch
Tnrc6c	0.233	Nisch
Rbm10	0.2327	Nisch
Celf1	0.2325	Nisch
Fxr2	-0.267	Nisch
Mkrn1	-0.2437	Nisch
Larp1b	-0.2383	Nisch
Aptx	-0.2346	Nisch
Mkrn2	-0.2284	Nisch
Dgkh	0.2629	Anapc11
Papss2	0.2467	Anapc11
Dus3l	0.2415	Anapc11
Cpsf4l	0.2314	Anapc11
Tial1	0.2305	Anapc11
L3mbtl3	0.2219	Anapc11
Samhd1	0.215	Anapc11
Snurf	0.2098	Anapc11
Snrpd2	-0.4028	Anapc11
Slirp	-0.3845	Anapc11
Nelfe	-0.3814	Anapc11
Cherp	-0.3777	Anapc11
Polr2g	-0.3476	Anapc11
Lsmd1	-0.3445	Anapc11
Eif2d	-0.3432	Anapc11
Rbm10	-0.3386	Anapc11
Snrpb	-0.3352	Anapc11
Lsm6	-0.335	Anapc11
0610009D07Rik	-0.3271	Anapc11
Snrpc	-0.3258	Anapc11
Gtf3a	-0.3252	Anapc11
Larp7	-0.3227	Anapc11
Snrpb2	-0.3216	Anapc11
Rbm42	-0.3214	Anapc11
Srsf3	-0.3183	Anapc11
Snrpd1	-0.3182	Anapc11
Khdrbs1	-0.3177	Anapc11
Zcchc17	-0.3129	Anapc11
Rbm33	0.466	Iws1
U2surp	0.4445	Iws1
Cpsf6	0.4432	Iws1
Srek1	0.4354	Iws1
Tnrc6b	0.4203	Iws1
Helz	0.401	Iws1
Tial1	0.3987	Iws1
Tardbp	0.3958	Iws1
Phc3	0.3814	Iws1
Hnrnpa3	0.3667	Iws1
Ppp1r9a	0.3666	Iws1
Ttc14	0.3641	Iws1
Tnrc6c	0.3623	Iws1
Cnot4	0.3562	Iws1
Eif4b	0.3556	Iws1
Tia1	0.3487	Iws1
Rbm26	0.3392	Iws1
Sfswap	0.335	Iws1
Hnrnpa2b1	0.3259	Iws1
Tnrc6a	0.3224	Iws1
Ythdf3	0.3161	Iws1
Rbmxl1	0.3142	Iws1
Zc3h6	0.3117	Iws1
Matr3	0.3105	Iws1
Ireb2	0.3033	Iws1
Cstf2	-0.3772	Iws1
Snrnp35	-0.3177	Iws1
Eif2s1	-0.311	Iws1
Sec23ip	-0.302	Iws1
Slirp	-0.2999	Iws1
Mbnl3	-0.2914	Iws1
Dazl	-0.2912	Iws1
Larp7	-0.2867	Iws1
Zrsr1	0.2704	Gls
Fxr2	0.2204	Gls
Ppargc1a	0.2156	Gls
Srsf10	-0.4139	Gls
Srsf3	-0.4089	Gls
Hnrnpa3	-0.3881	Gls
Tra2b	-0.3718	Gls
Srsf1	-0.3671	Gls
Snrpb2	-0.3661	Gls
Ncl	-0.3643	Gls
Srsf2	-0.3528	Gls
Srsf7	-0.3517	Gls
Syncrip	-0.3466	Gls
Ythdf1	-0.3434	Gls
Khdrbs1	-0.3411	Gls
Hnrnpf	-0.3397	Gls
Fubp1	-0.3381	Gls
Fxr1	-0.3351	Gls
Hnrnpa1	-0.3347	Gls
Cpsf6	-0.334	Gls
Elavl1	-0.3338	Gls
Tra2a	-0.3333	Gls
Tardbp	-0.3325	Gls
Hnrnpk	-0.3317	Gls
G3bp1	-0.3311	Gls
Rbm25	-0.3237	Gls
Pum2	-0.3208	Gls
Sfpq	-0.3208	Gls
Rbm7	-0.3155	Gls
Hnrnpm	-0.3151	Gls
Snrpd1	-0.3142	Gls
Rbm26	-0.3127	Gls
Hnrnpab	-0.3125	Gls
Hnrnph1	-0.3121	Gls
Ythdc2	-0.3053	Gls
Ssb	-0.3051	Gls
Lsm2	-0.3037	Gls
Dkc1	-0.3026	Gls
Pnpt1	-0.3012	Gls
Hnrnpa2b1	-0.2982	Gls
Eif2s1	-0.297	Gls
Krr1	-0.2841	Gls
Matr3	-0.2841	Gls
Qk	-0.283	Gls
Srsf6	-0.2775	Gls
Hnrnpd	-0.2769	Gls
Pspc1	-0.2768	Gls
Hnrpdl	-0.2724	Gls
Ptbp3	-0.2719	Gls
Mkrn1	0.2503	Kif1b
Rbm33	0.2393	Kif1b
Zrsr1	0.2355	Kif1b
Cirbp	0.2316	Kif1b
Fxr2	0.2203	Kif1b
Srsf3	-0.3536	Kif1b
Elavl1	-0.3405	Kif1b
Larp7	-0.3248	Kif1b
Sfpq	-0.3041	Kif1b
Dazl	-0.2822	Kif1b
Snrpd1	-0.2774	Kif1b
Lsm3	-0.2749	Kif1b
Cpsf6	-0.2665	Kif1b
Hnrnpab	-0.2631	Kif1b
Mbnl3	-0.2624	Kif1b
Syncrip	-0.2605	Kif1b
Fubp1	-0.2564	Kif1b
Ncl	-0.2549	Kif1b
G3bp1	-0.2546	Kif1b
Hnrnpa2b1	-0.253	Kif1b
Rbmxl1	-0.251	Kif1b
Tra2b	-0.2465	Kif1b
Snrpb2	-0.2429	Kif1b
Tra2a	-0.2429	Kif1b
Kif24	-0.2408	Kif1b
Srsf6	-0.2408	Kif1b
Tnrc6c	0.3432	Mapk1
Tia1	0.3011	Mapk1
Tial1	0.2998	Mapk1
Helz	0.2901	Mapk1
Cpsf6	0.2897	Mapk1
Hnrnpa3	0.289	Mapk1
Tnrc6b	0.2864	Mapk1
Rbm33	0.2804	Mapk1
Celf2	0.2665	Mapk1
Phc3	0.2644	Mapk1
Scmh1	0.2627	Mapk1
U2surp	0.2605	Mapk1
Hnrnpr	0.2534	Mapk1
Ythdf3	0.2475	Mapk1
Tardbp	0.2413	Mapk1
Pum2	0.2391	Mapk1
Hnrnpd	0.2335	Mapk1
Srek1	0.2333	Mapk1
Srsf7	0.2291	Mapk1
Syncrip	-0.2883	Mapk1
Larp4	-0.2667	Mapk1
Carhsp1	-0.2584	Mapk1
Srsf10	-0.2472	Mapk1
Nip7	-0.2434	Mapk1
Cstf2	-0.2402	Mapk1
Zc3h12a	-0.2396	Mapk1
Snrpd1	-0.2366	Mapk1
B230120H23Rik	-0.2346	Mapk1
Ncl	-0.2308	Mapk1
Alyref	-0.2269	Mapk1
U2af1	-0.2261	Mapk1
Snurf	0.3324	Ece2
Dus3l	0.3188	Ece2
Celf2	0.2752	Ece2
Rbm5	0.2631	Ece2
Sgms1	0.2557	Ece2
Celf5	0.2489	Ece2
Zrsr1	0.2318	Ece2
Nova2	0.2305	Ece2
Cnksr3	0.2279	Ece2
Mki67ip	-0.5257	Ece2
[truncated: 1,260 more rows]
